# Supplementary material for: Quantifying the impact of early life growth adversity on later life health
Source: Commun Med (Lond). 2025 Nov 17;5:534. doi: 10.1038/s43856-025-01245-3 (PMC12749450; doi:10.1038/s43856-025-01245-3)
Supplement: Supplementary file 9 — Supplementary Data 6 [file 43856_2025_1245_MOESM9_ESM.xlsx]

## Sheet: Figure 1 mean and CI
x_axis_label	x	x_order	predicted	conf.low	conf.high	std.error	n_in_category	n_total_nonmissing_exposure	p_value	p_value_label
Index of Multiple Deprivation Quintiles Pregnancy	1	1	0.309626	0.0427433	0.57651	0.136167	814	3926	0.00666469	p-value: 0.0067
Index of Multiple Deprivation Quintiles Pregnancy	2	2	0.150223	-0.0314531	0.331899	0.0926934	787	3926	0.00666469	p-value: 0.0067
Index of Multiple Deprivation Quintiles Pregnancy	3	3	-0.00918091	-0.154969	0.136607	0.0743829	917	3926	0.00666469	p-value: 0.0067
Index of Multiple Deprivation Quintiles Pregnancy	4	4	-0.168585	-0.358243	0.0210742	0.0967665	739	3926	0.00666469	p-value: 0.0067
Index of Multiple Deprivation Quintiles Pregnancy	5	5	-0.327988	-0.605757	-0.0502198	0.141721	669	3926	0.00666469	p-value: 0.0067
"Healthy" Diet Score Maternal In-Utero	-3.26726213766876	1	-2.26788	-5.41704	0.881276	1.60674		4175	6.21377e-06	p-value: 6.21 ×10^-06
"Healthy" Diet Score Maternal In-Utero	-3.19276657804936	2	-2.2136	-5.22632	0.799123	1.53713		4175	6.21377e-06	p-value: 6.21 ×10^-06
"Healthy" Diet Score Maternal In-Utero	-3.11827101842996	3	-2.15931	-5.03596	0.717337	1.46771		4175	6.21377e-06	p-value: 6.21 ×10^-06
"Healthy" Diet Score Maternal In-Utero	-3.04377545881056	4	-2.10504	-4.84622	0.636142	1.39859		4175	6.21377e-06	p-value: 6.21 ×10^-06
"Healthy" Diet Score Maternal In-Utero	-2.96927989919116	5	-2.05078	-4.65733	0.555761	1.32989		4175	6.21377e-06	p-value: 6.21 ×10^-06
"Healthy" Diet Score Maternal In-Utero	-2.89478433957176	6	-1.99655	-4.46952	0.476422	1.26174		4175	6.21377e-06	p-value: 6.21 ×10^-06
"Healthy" Diet Score Maternal In-Utero	-2.82028877995236	7	-1.94234	-4.28303	0.398354	1.19425		4175	6.21377e-06	p-value: 6.21 ×10^-06
"Healthy" Diet Score Maternal In-Utero	-2.74579322033296	8	-1.88816	-4.09811	0.321787	1.12755		4175	6.21377e-06	p-value: 6.21 ×10^-06
"Healthy" Diet Score Maternal In-Utero	-2.67129766071356	9	-1.83402	-3.915	0.246957	1.06174		4175	6.21377e-06	p-value: 6.21 ×10^-06
"Healthy" Diet Score Maternal In-Utero	-2.59680210109416	10	-1.77992	-3.73394	0.174102	0.996968		4175	6.21377e-06	p-value: 6.21 ×10^-06
"Healthy" Diet Score Maternal In-Utero	-2.52230654147476	11	-1.72587	-3.5552	0.103466	0.933351		4175	6.21377e-06	p-value: 6.21 ×10^-06
"Healthy" Diet Score Maternal In-Utero	-2.44781098185536	12	-1.67187	-3.37903	0.0352964	0.871018		4175	6.21377e-06	p-value: 6.21 ×10^-06
"Healthy" Diet Score Maternal In-Utero	-2.37331542223595	13	-1.61793	-3.2057	-0.0301501	0.810105		4175	6.21377e-06	p-value: 6.21 ×10^-06
"Healthy" Diet Score Maternal In-Utero	-2.29881986261655	14	-1.56405	-3.03549	-0.0926091	0.750748		4175	6.21377e-06	p-value: 6.21 ×10^-06
"Healthy" Diet Score Maternal In-Utero	-2.22432430299715	15	-1.51024	-2.86867	-0.151805	0.69309		4175	6.21377e-06	p-value: 6.21 ×10^-06
"Healthy" Diet Score Maternal In-Utero	-2.14982874337775	16	-1.4565	-2.70555	-0.207449	0.637283		4175	6.21377e-06	p-value: 6.21 ×10^-06
"Healthy" Diet Score Maternal In-Utero	-2.07533318375835	17	-1.40284	-2.54645	-0.259233	0.583484		4175	6.21377e-06	p-value: 6.21 ×10^-06
"Healthy" Diet Score Maternal In-Utero	-2.00083762413895	18	-1.34927	-2.3917	-0.30683	0.531865		4175	6.21377e-06	p-value: 6.21 ×10^-06
"Healthy" Diet Score Maternal In-Utero	-1.92634206451955	19	-1.29578	-2.24168	-0.349883	0.48261		4175	6.21377e-06	p-value: 6.21 ×10^-06
"Healthy" Diet Score Maternal In-Utero	-1.85184650490015	20	-1.24239	-2.09678	-0.388	0.435921		4175	6.21377e-06	p-value: 6.21 ×10^-06
"Healthy" Diet Score Maternal In-Utero	-1.77735094528075	21	-1.1891	-1.95745	-0.420748	0.392023		4175	6.21377e-06	p-value: 6.21 ×10^-06
"Healthy" Diet Score Maternal In-Utero	-1.70285538566135	22	-1.13591	-1.82419	-0.447641	0.351166		4175	6.21377e-06	p-value: 6.21 ×10^-06
"Healthy" Diet Score Maternal In-Utero	-1.62835982604195	23	-1.08284	-1.69754	-0.468138	0.313628		4175	6.21377e-06	p-value: 6.21 ×10^-06
"Healthy" Diet Score Maternal In-Utero	-1.55386426642255	24	-1.02988	-1.57811	-0.481645	0.279715		4175	6.21377e-06	p-value: 6.21 ×10^-06
"Healthy" Diet Score Maternal In-Utero	-1.47936870680315	25	-0.977037	-1.46654	-0.487535	0.24975		4175	6.21377e-06	p-value: 6.21 ×10^-06
"Healthy" Diet Score Maternal In-Utero	-1.40487314718375	26	-0.924323	-1.36344	-0.485211	0.224041		4175	6.21377e-06	p-value: 6.21 ×10^-06
"Healthy" Diet Score Maternal In-Utero	-1.33037758756435	27	-0.87174	-1.26927	-0.474213	0.202824		4175	6.21377e-06	p-value: 6.21 ×10^-06
"Healthy" Diet Score Maternal In-Utero	-1.25588202794495	28	-0.819294	-1.1842	-0.454392	0.186178		4175	6.21377e-06	p-value: 6.21 ×10^-06
"Healthy" Diet Score Maternal In-Utero	-1.18138646832555	29	-0.76699	-1.10787	-0.426106	0.173924		4175	6.21377e-06	p-value: 6.21 ×10^-06
"Healthy" Diet Score Maternal In-Utero	-1.10689090870615	30	-0.714832	-1.03933	-0.390334	0.165564		4175	6.21377e-06	p-value: 6.21 ×10^-06
"Healthy" Diet Score Maternal In-Utero	-1.03239534908675	31	-0.662827	-0.97702	-0.348633	0.160306		4175	6.21377e-06	p-value: 6.21 ×10^-06
"Healthy" Diet Score Maternal In-Utero	-0.957899789467348	32	-0.610979	-0.919039	-0.302919	0.157176		4175	6.21377e-06	p-value: 6.21 ×10^-06
"Healthy" Diet Score Maternal In-Utero	-0.883404229847948	33	-0.559294	-0.863428	-0.25516	0.155173		4175	6.21377e-06	p-value: 6.21 ×10^-06
"Healthy" Diet Score Maternal In-Utero	-0.808908670228548	34	-0.507776	-0.80842	-0.207133	0.153392		4175	6.21377e-06	p-value: 6.21 ×10^-06
"Healthy" Diet Score Maternal In-Utero	-0.734413110609147	35	-0.456432	-0.752594	-0.160271	0.151106		4175	6.21377e-06	p-value: 6.21 ×10^-06
"Healthy" Diet Score Maternal In-Utero	-0.659917550989747	36	-0.405267	-0.694942	-0.115592	0.147796		4175	6.21377e-06	p-value: 6.21 ×10^-06
"Healthy" Diet Score Maternal In-Utero	-0.585421991370346	37	-0.354285	-0.634914	-0.0736551	0.143181		4175	6.21377e-06	p-value: 6.21 ×10^-06
"Healthy" Diet Score Maternal In-Utero	-0.510926431750946	38	-0.303492	-0.572499	-0.0344842	0.137251		4175	6.21377e-06	p-value: 6.21 ×10^-06
"Healthy" Diet Score Maternal In-Utero	-0.436430872131546	39	-0.252902	-0.50841	0.00260506	0.130363		4175	6.21377e-06	p-value: 6.21 ×10^-06
"Healthy" Diet Score Maternal In-Utero	-0.361935312512145	40	-0.202704	-0.444843	0.0394352	0.123543		4175	6.21377e-06	p-value: 6.21 ×10^-06
"Healthy" Diet Score Maternal In-Utero	-0.287439752892745	41	-0.153271	-0.385125	0.0785826	0.118295		4175	6.21377e-06	p-value: 6.21 ×10^-06
"Healthy" Diet Score Maternal In-Utero	-0.212944193273345	42	-0.104991	-0.332183	0.1222	0.115916		4175	6.21377e-06	p-value: 6.21 ×10^-06
"Healthy" Diet Score Maternal In-Utero	-0.138448633653944	43	-0.0582535	-0.287599	0.171092	0.117015		4175	6.21377e-06	p-value: 6.21 ×10^-06
"Healthy" Diet Score Maternal In-Utero	-0.063953074034544	44	-0.0134453	-0.251055	0.224165	0.121232		4175	6.21377e-06	p-value: 6.21 ×10^-06
"Healthy" Diet Score Maternal In-Utero	0.0105424855848564	45	0.029045	-0.220623	0.278713	0.127384		4175	6.21377e-06	p-value: 6.21 ×10^-06
"Healthy" Diet Score Maternal In-Utero	0.0850380452042567	46	0.0688294	-0.193591	0.331249	0.13389		4175	6.21377e-06	p-value: 6.21 ×10^-06
"Healthy" Diet Score Maternal In-Utero	0.159533604823657	47	0.10552	-0.167208	0.378247	0.139149		4175	6.21377e-06	p-value: 6.21 ×10^-06
"Healthy" Diet Score Maternal In-Utero	0.234029164443057	48	0.138728	-0.139106	0.416561	0.141754		4175	6.21377e-06	p-value: 6.21 ×10^-06
"Healthy" Diet Score Maternal In-Utero	0.308524724062458	49	0.1682	-0.107839	0.444239	0.140839		4175	6.21377e-06	p-value: 6.21 ×10^-06
"Healthy" Diet Score Maternal In-Utero	0.383020283681858	50	0.194218	-0.0740327	0.462469	0.136865		4175	6.21377e-06	p-value: 6.21 ×10^-06
"Healthy" Diet Score Maternal In-Utero	0.457515843301258	51	0.217226	-0.0393902	0.473842	0.130929		4175	6.21377e-06	p-value: 6.21 ×10^-06
"Healthy" Diet Score Maternal In-Utero	0.532011402920659	52	0.23767	-0.00609201	0.481431	0.12437		4175	6.21377e-06	p-value: 6.21 ×10^-06
"Healthy" Diet Score Maternal In-Utero	0.606506962540059	53	0.255993	0.0234482	0.488539	0.118648		4175	6.21377e-06	p-value: 6.21 ×10^-06
"Healthy" Diet Score Maternal In-Utero	0.68100252215946	54	0.272643	0.0470322	0.498253	0.11511		4175	6.21377e-06	p-value: 6.21 ×10^-06
"Healthy" Diet Score Maternal In-Utero	0.75549808177886	55	0.288063	0.0633783	0.512747	0.114637		4175	6.21377e-06	p-value: 6.21 ×10^-06
"Healthy" Diet Score Maternal In-Utero	0.82999364139826	56	0.302699	0.0727556	0.532642	0.11732		4175	6.21377e-06	p-value: 6.21 ×10^-06
"Healthy" Diet Score Maternal In-Utero	0.904489201017661	57	0.316995	0.0770384	0.556952	0.122429		4175	6.21377e-06	p-value: 6.21 ×10^-06
"Healthy" Diet Score Maternal In-Utero	0.978984760637061	58	0.331369	0.0790327	0.583705	0.128745		4175	6.21377e-06	p-value: 6.21 ×10^-06
"Healthy" Diet Score Maternal In-Utero	1.05348032025646	59	0.345972	0.0809106	0.611034	0.135238		4175	6.21377e-06	p-value: 6.21 ×10^-06
"Healthy" Diet Score Maternal In-Utero	1.12797587987586	60	0.360803	0.0837886	0.637817	0.141336		4175	6.21377e-06	p-value: 6.21 ×10^-06
"Healthy" Diet Score Maternal In-Utero	1.20247143949526	61	0.375855	0.0881878	0.663523	0.146772		4175	6.21377e-06	p-value: 6.21 ×10^-06
"Healthy" Diet Score Maternal In-Utero	1.27696699911466	62	0.391124	0.0942017	0.688046	0.151494		4175	6.21377e-06	p-value: 6.21 ×10^-06
"Healthy" Diet Score Maternal In-Utero	1.35146255873406	63	0.406603	0.101603	0.711604	0.155615		4175	6.21377e-06	p-value: 6.21 ×10^-06
"Healthy" Diet Score Maternal In-Utero	1.42595811835346	64	0.422288	0.109909	0.734666	0.15938		4175	6.21377e-06	p-value: 6.21 ×10^-06
"Healthy" Diet Score Maternal In-Utero	1.50045367797286	65	0.438172	0.118427	0.757916	0.163138		4175	6.21377e-06	p-value: 6.21 ×10^-06
"Healthy" Diet Score Maternal In-Utero	1.57494923759226	66	0.45425	0.126299	0.7822	0.167325		4175	6.21377e-06	p-value: 6.21 ×10^-06
"Healthy" Diet Score Maternal In-Utero	1.64944479721166	67	0.470516	0.13255	0.808482	0.172435		4175	6.21377e-06	p-value: 6.21 ×10^-06
"Healthy" Diet Score Maternal In-Utero	1.72394035683106	68	0.486965	0.136166	0.837765	0.178983		4175	6.21377e-06	p-value: 6.21 ×10^-06
"Healthy" Diet Score Maternal In-Utero	1.79843591645046	69	0.503592	0.136179	0.871005	0.187459		4175	6.21377e-06	p-value: 6.21 ×10^-06
"Healthy" Diet Score Maternal In-Utero	1.87293147606987	70	0.520391	0.131763	0.909019	0.198283		4175	6.21377e-06	p-value: 6.21 ×10^-06
"Healthy" Diet Score Maternal In-Utero	1.94742703568927	71	0.537356	0.122298	0.952414	0.211768		4175	6.21377e-06	p-value: 6.21 ×10^-06
"Healthy" Diet Score Maternal In-Utero	2.02192259530867	72	0.554481	0.107406	1.00156	0.228104		4175	6.21377e-06	p-value: 6.21 ×10^-06
"Healthy" Diet Score Maternal In-Utero	2.09641815492807	73	0.571762	0.0869371	1.05659	0.247364		4175	6.21377e-06	p-value: 6.21 ×10^-06
"Healthy" Diet Score Maternal In-Utero	2.17091371454747	74	0.589193	0.060927	1.11746	0.269528		4175	6.21377e-06	p-value: 6.21 ×10^-06
"Healthy" Diet Score Maternal In-Utero	2.24540927416687	75	0.606768	0.029543	1.18399	0.294508		4175	6.21377e-06	p-value: 6.21 ×10^-06
"Healthy" Diet Score Maternal In-Utero	2.31990483378627	76	0.624481	-0.00696747	1.25593	0.322174		4175	6.21377e-06	p-value: 6.21 ×10^-06
"Healthy" Diet Score Maternal In-Utero	2.39440039340567	77	0.642327	-0.0483171	1.33297	0.352376		4175	6.21377e-06	p-value: 6.21 ×10^-06
"Healthy" Diet Score Maternal In-Utero	2.46889595302507	78	0.660301	-0.0942057	1.41481	0.38496		4175	6.21377e-06	p-value: 6.21 ×10^-06
"Healthy" Diet Score Maternal In-Utero	2.54339151264447	79	0.678397	-0.144337	1.50113	0.41977		4175	6.21377e-06	p-value: 6.21 ×10^-06
"Healthy" Diet Score Maternal In-Utero	2.61788707226387	80	0.696609	-0.198425	1.59164	0.456659		4175	6.21377e-06	p-value: 6.21 ×10^-06
"Healthy" Diet Score Maternal In-Utero	2.69238263188327	81	0.714932	-0.256203	1.68607	0.495486		4175	6.21377e-06	p-value: 6.21 ×10^-06
"Healthy" Diet Score Maternal In-Utero	2.76687819150267	82	0.733361	-0.317416	1.78414	0.536121		4175	6.21377e-06	p-value: 6.21 ×10^-06
"Healthy" Diet Score Maternal In-Utero	2.84137375112207	83	0.751889	-0.38183	1.88561	0.578439		4175	6.21377e-06	p-value: 6.21 ×10^-06
"Healthy" Diet Score Maternal In-Utero	2.91586931074147	84	0.770511	-0.44922	1.99024	0.622323		4175	6.21377e-06	p-value: 6.21 ×10^-06
"Healthy" Diet Score Maternal In-Utero	2.99036487036087	85	0.789223	-0.519376	2.09782	0.667665		4175	6.21377e-06	p-value: 6.21 ×10^-06
"Healthy" Diet Score Maternal In-Utero	3.06486042998027	86	0.808017	-0.592098	2.20813	0.714358		4175	6.21377e-06	p-value: 6.21 ×10^-06
"Healthy" Diet Score Maternal In-Utero	3.13935598959967	87	0.826889	-0.667196	2.32097	0.762302		4175	6.21377e-06	p-value: 6.21 ×10^-06
"Healthy" Diet Score Maternal In-Utero	3.21385154921907	88	0.845833	-0.744485	2.43615	0.811401		4175	6.21377e-06	p-value: 6.21 ×10^-06
"Healthy" Diet Score Maternal In-Utero	3.28834710883847	89	0.864843	-0.823789	2.55348	0.861563		4175	6.21377e-06	p-value: 6.21 ×10^-06
"Healthy" Diet Score Maternal In-Utero	3.36284266845787	90	0.883915	-0.904935	2.67276	0.912695		4175	6.21377e-06	p-value: 6.21 ×10^-06
"Healthy" Diet Score Maternal In-Utero	3.43733822807727	91	0.903042	-0.987758	2.79384	0.964711		4175	6.21377e-06	p-value: 6.21 ×10^-06
"Healthy" Diet Score Maternal In-Utero	3.51183378769667	92	0.922218	-1.07209	2.91653	1.01752		4175	6.21377e-06	p-value: 6.21 ×10^-06
"Healthy" Diet Score Maternal In-Utero	3.58632934731607	93	0.94144	-1.15778	3.04066	1.07105		4175	6.21377e-06	p-value: 6.21 ×10^-06
"Healthy" Diet Score Maternal In-Utero	3.66082490693547	94	0.9607	-1.24466	3.16606	1.12521		4175	6.21377e-06	p-value: 6.21 ×10^-06
"Healthy" Diet Score Maternal In-Utero	3.73532046655487	95	0.979993	-1.33259	3.29257	1.17991		4175	6.21377e-06	p-value: 6.21 ×10^-06
"Healthy" Diet Score Maternal In-Utero	3.80981602617427	96	0.999314	-1.4214	3.42003	1.23508		4175	6.21377e-06	p-value: 6.21 ×10^-06
"Healthy" Diet Score Maternal In-Utero	3.88431158579367	97	1.01866	-1.51095	3.54826	1.29064		4175	6.21377e-06	p-value: 6.21 ×10^-06
"Healthy" Diet Score Maternal In-Utero	3.95880714541308	98	1.03802	-1.60109	3.67712	1.34651		4175	6.21377e-06	p-value: 6.21 ×10^-06
"Healthy" Diet Score Maternal In-Utero	4.03330270503248	99	1.05739	-1.69166	3.80644	1.4026		4175	6.21377e-06	p-value: 6.21 ×10^-06
"Healthy" Diet Score Maternal In-Utero	4.10779826465188	100	1.07676	-1.78253	3.93606	1.45885		4175	6.21377e-06	p-value: 6.21 ×10^-06
Maternal In-Utero Smoking (cig./day)	0	1	0.127547	-0.0297761	0.284869	0.0802681	3751	4297	0.000830843	p-value: 8.31 ×10^-04
Maternal In-Utero Smoking (cig./day)	1-4	2	-0.911614	-1.72994	-0.0932874	0.417521	144	4297	0.000830843	p-value: 8.31 ×10^-04
Maternal In-Utero Smoking (cig./day)	5-9	3	-0.928841	-1.8	-0.0576854	0.444475	126	4297	0.000830843	p-value: 8.31 ×10^-04
Maternal In-Utero Smoking (cig./day)	10-19	4	-0.484359	-1.15923	0.190516	0.34433	209	4297	0.000830843	p-value: 8.31 ×10^-04
Maternal In-Utero Smoking (cig./day)	20+	5	-1.41938	-2.60757	-0.231192	0.606231	67	4297	0.000830843	p-value: 8.31 ×10^-04
Birth Weight (kg)	0.805	1	-5.76011	-9.73581	-1.78442	2.02845		4323	7.08383e-27	p-value: 7.08 ×10^-27
Birth Weight (kg)	0.85040404040404	2	-5.65751	-9.50537	-1.80965	1.96323		4323	7.08383e-27	p-value: 7.08 ×10^-27
Birth Weight (kg)	0.895808080808081	3	-5.55491	-9.27516	-1.83465	1.89812		4323	7.08383e-27	p-value: 7.08 ×10^-27
Birth Weight (kg)	0.941212121212121	4	-5.45233	-9.04532	-1.85933	1.8332		4323	7.08383e-27	p-value: 7.08 ×10^-27
Birth Weight (kg)	0.986616161616162	5	-5.34977	-8.81598	-1.88356	1.76851		4323	7.08383e-27	p-value: 7.08 ×10^-27
Birth Weight (kg)	1.0320202020202	6	-5.24725	-8.58728	-1.90723	1.70413		4323	7.08383e-27	p-value: 7.08 ×10^-27
Birth Weight (kg)	1.07742424242424	7	-5.14477	-8.35933	-1.93022	1.64011		4323	7.08383e-27	p-value: 7.08 ×10^-27
Birth Weight (kg)	1.12282828282828	8	-5.04235	-8.13229	-1.95242	1.57653		4323	7.08383e-27	p-value: 7.08 ×10^-27
Birth Weight (kg)	1.16823232323232	9	-4.93999	-7.90627	-1.97371	1.51344		4323	7.08383e-27	p-value: 7.08 ×10^-27
Birth Weight (kg)	1.21363636363636	10	-4.8377	-7.68142	-1.99397	1.45091		4323	7.08383e-27	p-value: 7.08 ×10^-27
Birth Weight (kg)	1.2590404040404	11	-4.73548	-7.45788	-2.01309	1.389		4323	7.08383e-27	p-value: 7.08 ×10^-27
Birth Weight (kg)	1.30444444444444	12	-4.63336	-7.23577	-2.03094	1.32779		4323	7.08383e-27	p-value: 7.08 ×10^-27
Birth Weight (kg)	1.34984848484849	13	-4.53133	-7.01524	-2.04741	1.26733		4323	7.08383e-27	p-value: 7.08 ×10^-27
Birth Weight (kg)	1.39525252525253	14	-4.4294	-6.79643	-2.06237	1.20769		4323	7.08383e-27	p-value: 7.08 ×10^-27
Birth Weight (kg)	1.44065656565657	15	-4.32759	-6.57948	-2.0757	1.14894		4323	7.08383e-27	p-value: 7.08 ×10^-27
Birth Weight (kg)	1.48606060606061	16	-4.22591	-6.36453	-2.08728	1.09116		4323	7.08383e-27	p-value: 7.08 ×10^-27
Birth Weight (kg)	1.53146464646465	17	-4.12435	-6.15173	-2.09697	1.0344		4323	7.08383e-27	p-value: 7.08 ×10^-27
Birth Weight (kg)	1.57686868686869	18	-4.02293	-5.94122	-2.10465	0.978735		4323	7.08383e-27	p-value: 7.08 ×10^-27
Birth Weight (kg)	1.62227272727273	19	-3.92167	-5.73315	-2.11018	0.924244		4323	7.08383e-27	p-value: 7.08 ×10^-27
Birth Weight (kg)	1.66767676767677	20	-3.82056	-5.52768	-2.11343	0.870998		4323	7.08383e-27	p-value: 7.08 ×10^-27
Birth Weight (kg)	1.71308080808081	21	-3.71961	-5.32497	-2.11426	0.819073		4323	7.08383e-27	p-value: 7.08 ×10^-27
Birth Weight (kg)	1.75848484848485	22	-3.61885	-5.12516	-2.11253	0.768545		4323	7.08383e-27	p-value: 7.08 ×10^-27
Birth Weight (kg)	1.80388888888889	23	-3.51826	-4.92844	-2.10808	0.719495		4323	7.08383e-27	p-value: 7.08 ×10^-27
Birth Weight (kg)	1.84929292929293	24	-3.41787	-4.73498	-2.10076	0.672006		4323	7.08383e-27	p-value: 7.08 ×10^-27
Birth Weight (kg)	1.89469696969697	25	-3.31768	-4.54494	-2.09042	0.626163		4323	7.08383e-27	p-value: 7.08 ×10^-27
Birth Weight (kg)	1.94010101010101	26	-3.2177	-4.35851	-2.07689	0.582058		4323	7.08383e-27	p-value: 7.08 ×10^-27
Birth Weight (kg)	1.98550505050505	27	-3.11794	-4.1759	-2.05998	0.539783		4323	7.08383e-27	p-value: 7.08 ×10^-27
Birth Weight (kg)	2.03090909090909	28	-3.01841	-3.99728	-2.03953	0.499437		4323	7.08383e-27	p-value: 7.08 ×10^-27
Birth Weight (kg)	2.07631313131313	29	-2.91911	-3.82289	-2.01533	0.46112		4323	7.08383e-27	p-value: 7.08 ×10^-27
Birth Weight (kg)	2.12171717171717	30	-2.82006	-3.65292	-1.9872	0.424938		4323	7.08383e-27	p-value: 7.08 ×10^-27
Birth Weight (kg)	2.16712121212121	31	-2.72126	-3.48761	-1.95492	0.390999		4323	7.08383e-27	p-value: 7.08 ×10^-27
Birth Weight (kg)	2.21252525252525	32	-2.62273	-3.32716	-1.9183	0.359411		4323	7.08383e-27	p-value: 7.08 ×10^-27
Birth Weight (kg)	2.25792929292929	33	-2.52447	-3.1718	-1.87713	0.330278		4323	7.08383e-27	p-value: 7.08 ×10^-27
Birth Weight (kg)	2.30333333333333	34	-2.42648	-3.02171	-1.83126	0.303692		4323	7.08383e-27	p-value: 7.08 ×10^-27
Birth Weight (kg)	2.34873737373737	35	-2.32879	-2.87704	-1.78054	0.279725		4323	7.08383e-27	p-value: 7.08 ×10^-27
Birth Weight (kg)	2.39414141414141	36	-2.2314	-2.73789	-1.72491	0.258418		4323	7.08383e-27	p-value: 7.08 ×10^-27
Birth Weight (kg)	2.43954545454545	37	-2.13431	-2.60423	-1.66439	0.239759		4323	7.08383e-27	p-value: 7.08 ×10^-27
Birth Weight (kg)	2.4849494949495	38	-2.03753	-2.47593	-1.59914	0.223673		4323	7.08383e-27	p-value: 7.08 ×10^-27
Birth Weight (kg)	2.53035353535354	39	-1.94108	-2.35269	-1.52948	0.210006		4323	7.08383e-27	p-value: 7.08 ×10^-27
Birth Weight (kg)	2.57575757575758	40	-1.84497	-2.23406	-1.45588	0.198519		4323	7.08383e-27	p-value: 7.08 ×10^-27
Birth Weight (kg)	2.62116161616162	41	-1.74919	-2.11941	-1.37897	0.188891		4323	7.08383e-27	p-value: 7.08 ×10^-27
Birth Weight (kg)	2.66656565656566	42	-1.65377	-2.00802	-1.29952	0.180742		4323	7.08383e-27	p-value: 7.08 ×10^-27
Birth Weight (kg)	2.7119696969697	43	-1.5587	-1.89906	-1.21835	0.173656		4323	7.08383e-27	p-value: 7.08 ×10^-27
Birth Weight (kg)	2.75737373737374	44	-1.46401	-1.79174	-1.13628	0.167213		4323	7.08383e-27	p-value: 7.08 ×10^-27
Birth Weight (kg)	2.80277777777778	45	-1.36969	-1.68529	-1.05409	0.161023		4323	7.08383e-27	p-value: 7.08 ×10^-27
Birth Weight (kg)	2.84818181818182	46	-1.27575	-1.57906	-0.972446	0.154751		4323	7.08383e-27	p-value: 7.08 ×10^-27
Birth Weight (kg)	2.89358585858586	47	-1.18221	-1.47257	-0.891857	0.148143		4323	7.08383e-27	p-value: 7.08 ×10^-27
Birth Weight (kg)	2.9389898989899	48	-1.08907	-1.36553	-0.812612	0.141054		4323	7.08383e-27	p-value: 7.08 ×10^-27
Birth Weight (kg)	2.98439393939394	49	-0.996347	-1.25797	-0.734724	0.133484		4323	7.08383e-27	p-value: 7.08 ×10^-27
Birth Weight (kg)	3.02979797979798	50	-0.904041	-1.15027	-0.657814	0.125628		4323	7.08383e-27	p-value: 7.08 ×10^-27
Birth Weight (kg)	3.07520202020202	51	-0.812165	-1.04338	-0.580953	0.117968		4323	7.08383e-27	p-value: 7.08 ×10^-27
Birth Weight (kg)	3.12060606060606	52	-0.720727	-0.939018	-0.502435	0.111375		4323	7.08383e-27	p-value: 7.08 ×10^-27
Birth Weight (kg)	3.1660101010101	53	-0.629599	-0.839684	-0.419514	0.107188		4323	7.08383e-27	p-value: 7.08 ×10^-27
Birth Weight (kg)	3.21141414141414	54	-0.538062	-0.74707	-0.329055	0.106638		4323	7.08383e-27	p-value: 7.08 ×10^-27
Birth Weight (kg)	3.25681818181818	55	-0.445185	-0.660456	-0.229915	0.109834		4323	7.08383e-27	p-value: 7.08 ×10^-27
Birth Weight (kg)	3.30222222222222	56	-0.350034	-0.576555	-0.123514	0.115574		4323	7.08383e-27	p-value: 7.08 ×10^-27
Birth Weight (kg)	3.34762626262626	57	-0.251675	-0.490594	-0.0127568	0.121899		4323	7.08383e-27	p-value: 7.08 ×10^-27
Birth Weight (kg)	3.3930303030303	58	-0.149174	-0.397592	0.0992438	0.126746		4323	7.08383e-27	p-value: 7.08 ×10^-27
Birth Weight (kg)	3.43843434343434	59	-0.0415965	-0.293156	0.209963	0.128349		4323	7.08383e-27	p-value: 7.08 ×10^-27
Birth Weight (kg)	3.48383838383838	60	0.0718327	-0.174585	0.31825	0.125725		4323	7.08383e-27	p-value: 7.08 ×10^-27
Birth Weight (kg)	3.52924242424242	61	0.190611	-0.0443217	0.425545	0.119866		4323	7.08383e-27	p-value: 7.08 ×10^-27
Birth Weight (kg)	3.57464646464646	62	0.313332	0.0916258	0.535038	0.113117		4323	7.08383e-27	p-value: 7.08 ×10^-27
Birth Weight (kg)	3.62005050505051	63	0.438538	0.226613	0.650463	0.108127		4323	7.08383e-27	p-value: 7.08 ×10^-27
Birth Weight (kg)	3.66545454545455	64	0.564773	0.354898	0.774647	0.107081		4323	7.08383e-27	p-value: 7.08 ×10^-27
Birth Weight (kg)	3.71085858585859	65	0.690581	0.473593	0.907569	0.11071		4323	7.08383e-27	p-value: 7.08 ×10^-27
Birth Weight (kg)	3.75626262626263	66	0.814507	0.583405	1.04561	0.117911		4323	7.08383e-27	p-value: 7.08 ×10^-27
Birth Weight (kg)	3.80166666666667	67	0.935286	0.687176	1.18339	0.126589		4323	7.08383e-27	p-value: 7.08 ×10^-27
Birth Weight (kg)	3.84707070707071	68	1.05251	0.787595	1.31742	0.135161		4323	7.08383e-27	p-value: 7.08 ×10^-27
Birth Weight (kg)	3.89247474747475	69	1.16624	0.886196	1.44627	0.14288		4323	7.08383e-27	p-value: 7.08 ×10^-27
Birth Weight (kg)	3.93787878787879	70	1.27658	0.983484	1.56968	0.149543		4323	7.08383e-27	p-value: 7.08 ×10^-27
Birth Weight (kg)	3.98328282828283	71	1.38366	1.07925	1.68806	0.155311		4323	7.08383e-27	p-value: 7.08 ×10^-27
Birth Weight (kg)	4.02868686868687	72	1.48757	1.17279	1.80235	0.160606		4323	7.08383e-27	p-value: 7.08 ×10^-27
Birth Weight (kg)	4.07409090909091	73	1.58843	1.26298	1.91387	0.166046		4323	7.08383e-27	p-value: 7.08 ×10^-27
Birth Weight (kg)	4.11949494949495	74	1.68634	1.34846	2.02421	0.172388		4323	7.08383e-27	p-value: 7.08 ×10^-27
Birth Weight (kg)	4.16489898989899	75	1.78141	1.42772	2.1351	0.180457		4323	7.08383e-27	p-value: 7.08 ×10^-27
Birth Weight (kg)	4.21030303030303	76	1.87376	1.49932	2.24821	0.191048		4323	7.08383e-27	p-value: 7.08 ×10^-27
Birth Weight (kg)	4.25570707070707	77	1.96349	1.56204	2.36495	0.204827		4323	7.08383e-27	p-value: 7.08 ×10^-27
Birth Weight (kg)	4.30111111111111	78	2.05071	1.61509	2.48634	0.222263		4323	7.08383e-27	p-value: 7.08 ×10^-27
Birth Weight (kg)	4.34651515151515	79	2.13554	1.65809	2.61298	0.243597		4323	7.08383e-27	p-value: 7.08 ×10^-27
Birth Weight (kg)	4.39191919191919	80	2.21807	1.69109	2.74504	0.268871		4323	7.08383e-27	p-value: 7.08 ×10^-27
Birth Weight (kg)	4.43732323232323	81	2.29841	1.71439	2.88244	0.297978		4323	7.08383e-27	p-value: 7.08 ×10^-27
Birth Weight (kg)	4.48272727272727	82	2.37669	1.72848	3.0249	0.330724		4323	7.08383e-27	p-value: 7.08 ×10^-27
Birth Weight (kg)	4.52813131313131	83	2.453	1.73395	3.17205	0.366868		4323	7.08383e-27	p-value: 7.08 ×10^-27
Birth Weight (kg)	4.57353535353535	84	2.52746	1.73141	3.32352	0.406157		4323	7.08383e-27	p-value: 7.08 ×10^-27
Birth Weight (kg)	4.61893939393939	85	2.60017	1.72144	3.47891	0.44834		4323	7.08383e-27	p-value: 7.08 ×10^-27
Birth Weight (kg)	4.66434343434343	86	2.67125	1.70464	3.63786	0.493178		4323	7.08383e-27	p-value: 7.08 ×10^-27
Birth Weight (kg)	4.70974747474747	87	2.7408	1.68155	3.80005	0.540444		4323	7.08383e-27	p-value: 7.08 ×10^-27
Birth Weight (kg)	4.75515151515151	88	2.80893	1.6527	3.96517	0.589927		4323	7.08383e-27	p-value: 7.08 ×10^-27
Birth Weight (kg)	4.80055555555556	89	2.87575	1.61858	4.13293	0.641427		4323	7.08383e-27	p-value: 7.08 ×10^-27
Birth Weight (kg)	4.8459595959596	90	2.94138	1.57968	4.30307	0.694757		4323	7.08383e-27	p-value: 7.08 ×10^-27
Birth Weight (kg)	4.89136363636364	91	3.00591	1.53645	4.47536	0.749737		4323	7.08383e-27	p-value: 7.08 ×10^-27
Birth Weight (kg)	4.93676767676768	92	3.06946	1.48934	4.64957	0.806196		4323	7.08383e-27	p-value: 7.08 ×10^-27
Birth Weight (kg)	4.98217171717172	93	3.13213	1.43879	4.82548	0.863969		4323	7.08383e-27	p-value: 7.08 ×10^-27
Birth Weight (kg)	5.02757575757576	94	3.19405	1.3852	5.00289	0.922897		4323	7.08383e-27	p-value: 7.08 ×10^-27
Birth Weight (kg)	5.0729797979798	95	3.25531	1.32901	5.18161	0.982824		4323	7.08383e-27	p-value: 7.08 ×10^-27
Birth Weight (kg)	5.11838383838384	96	3.31602	1.2706	5.36143	1.0436		4323	7.08383e-27	p-value: 7.08 ×10^-27
Birth Weight (kg)	5.16378787878788	97	3.3763	1.21039	5.5422	1.10507		4323	7.08383e-27	p-value: 7.08 ×10^-27
Birth Weight (kg)	5.20919191919192	98	3.43624	1.14877	5.72372	1.1671		4323	7.08383e-27	p-value: 7.08 ×10^-27
Birth Weight (kg)	5.25459595959596	99	3.49598	1.08614	5.90582	1.22953		4323	7.08383e-27	p-value: 7.08 ×10^-27
Birth Weight (kg)	5.3	100	3.5556	1.02287	6.08833	1.29223		4323	7.08383e-27	p-value: 7.08 ×10^-27
Birth Length (cm)	36.3	1	-3.83889	-8.16087	0.483081	2.20513		2843	1.78704e-46	p-value: 1.79 ×10^-46
Birth Length (cm)	36.5212121212121	2	-3.84925	-8.05215	0.353649	2.14438		2843	1.78704e-46	p-value: 1.79 ×10^-46
Birth Length (cm)	36.7424242424242	3	-3.85951	-7.94358	0.224558	2.08375		2843	1.78704e-46	p-value: 1.79 ×10^-46
Birth Length (cm)	36.9636363636364	4	-3.86957	-7.83514	0.095999	2.02329		2843	1.78704e-46	p-value: 1.79 ×10^-46
Birth Length (cm)	37.1848484848485	5	-3.87933	-7.72682	-0.0318365	1.96304		2843	1.78704e-46	p-value: 1.79 ×10^-46
Birth Length (cm)	37.4060606060606	6	-3.88869	-7.61862	-0.158757	1.90306		2843	1.78704e-46	p-value: 1.79 ×10^-46
Birth Length (cm)	37.6272727272727	7	-3.89755	-7.51053	-0.284569	1.84339		2843	1.78704e-46	p-value: 1.79 ×10^-46
Birth Length (cm)	37.8484848484848	8	-3.90581	-7.40253	-0.409082	1.78408		2843	1.78704e-46	p-value: 1.79 ×10^-46
Birth Length (cm)	38.069696969697	9	-3.91337	-7.29463	-0.5321	1.72517		2843	1.78704e-46	p-value: 1.79 ×10^-46
Birth Length (cm)	38.2909090909091	10	-3.92013	-7.18682	-0.653431	1.66671		2843	1.78704e-46	p-value: 1.79 ×10^-46
Birth Length (cm)	38.5121212121212	11	-3.92599	-7.0791	-0.772881	1.60876		2843	1.78704e-46	p-value: 1.79 ×10^-46
Birth Length (cm)	38.7333333333333	12	-3.93085	-6.97144	-0.890253	1.55135		2843	1.78704e-46	p-value: 1.79 ×10^-46
Birth Length (cm)	38.9545454545455	13	-3.93461	-6.86387	-1.00535	1.49455		2843	1.78704e-46	p-value: 1.79 ×10^-46
Birth Length (cm)	39.1757575757576	14	-3.93717	-6.75636	-1.11798	1.43839		2843	1.78704e-46	p-value: 1.79 ×10^-46
Birth Length (cm)	39.3969696969697	15	-3.93843	-6.64892	-1.22794	1.38293		2843	1.78704e-46	p-value: 1.79 ×10^-46
Birth Length (cm)	39.6181818181818	16	-3.9383	-6.54155	-1.33504	1.32821		2843	1.78704e-46	p-value: 1.79 ×10^-46
Birth Length (cm)	39.8393939393939	17	-3.93666	-6.43424	-1.43908	1.2743		2843	1.78704e-46	p-value: 1.79 ×10^-46
Birth Length (cm)	40.0606060606061	18	-3.93342	-6.32699	-1.53985	1.22123		2843	1.78704e-46	p-value: 1.79 ×10^-46
Birth Length (cm)	40.2818181818182	19	-3.92848	-6.21982	-1.63715	1.16907		2843	1.78704e-46	p-value: 1.79 ×10^-46
Birth Length (cm)	40.5030303030303	20	-3.92175	-6.11271	-1.73079	1.11786		2843	1.78704e-46	p-value: 1.79 ×10^-46
Birth Length (cm)	40.7242424242424	21	-3.91311	-6.00567	-1.82056	1.06765		2843	1.78704e-46	p-value: 1.79 ×10^-46
Birth Length (cm)	40.9454545454545	22	-3.90248	-5.8987	-1.90625	1.0185		2843	1.78704e-46	p-value: 1.79 ×10^-46
Birth Length (cm)	41.1666666666667	23	-3.88974	-5.79182	-1.98767	0.970465		2843	1.78704e-46	p-value: 1.79 ×10^-46
Birth Length (cm)	41.3878787878788	24	-3.87481	-5.68503	-2.0646	0.923596		2843	1.78704e-46	p-value: 1.79 ×10^-46
Birth Length (cm)	41.6090909090909	25	-3.85758	-5.57832	-2.13683	0.877947		2843	1.78704e-46	p-value: 1.79 ×10^-46
Birth Length (cm)	41.830303030303	26	-3.83795	-5.47172	-2.20417	0.833574		2843	1.78704e-46	p-value: 1.79 ×10^-46
Birth Length (cm)	42.0515151515151	27	-3.81582	-5.36523	-2.2664	0.790532		2843	1.78704e-46	p-value: 1.79 ×10^-46
Birth Length (cm)	42.2727272727273	28	-3.79109	-5.25886	-2.32331	0.748876		2843	1.78704e-46	p-value: 1.79 ×10^-46
Birth Length (cm)	42.4939393939394	29	-3.76366	-5.15261	-2.37471	0.708661		2843	1.78704e-46	p-value: 1.79 ×10^-46
Birth Length (cm)	42.7151515151515	30	-3.73343	-5.04648	-2.42037	0.66994		2843	1.78704e-46	p-value: 1.79 ×10^-46
Birth Length (cm)	42.9363636363636	31	-3.7003	-4.94049	-2.4601	0.632765		2843	1.78704e-46	p-value: 1.79 ×10^-46
Birth Length (cm)	43.1575757575758	32	-3.66417	-4.83463	-2.49371	0.597186		2843	1.78704e-46	p-value: 1.79 ×10^-46
Birth Length (cm)	43.3787878787879	33	-3.62495	-4.72889	-2.521	0.563249		2843	1.78704e-46	p-value: 1.79 ×10^-46
Birth Length (cm)	43.6	34	-3.58252	-4.62325	-2.54179	0.530996		2843	1.78704e-46	p-value: 1.79 ×10^-46
Birth Length (cm)	43.8212121212121	35	-3.5368	-4.51768	-2.55591	0.500462		2843	1.78704e-46	p-value: 1.79 ×10^-46
Birth Length (cm)	44.0424242424242	36	-3.48767	-4.41213	-2.56321	0.471673		2843	1.78704e-46	p-value: 1.79 ×10^-46
Birth Length (cm)	44.2636363636364	37	-3.43505	-4.30654	-2.56357	0.444643		2843	1.78704e-46	p-value: 1.79 ×10^-46
Birth Length (cm)	44.4848484848485	38	-3.37883	-4.20079	-2.55687	0.419375		2843	1.78704e-46	p-value: 1.79 ×10^-46
Birth Length (cm)	44.7060606060606	39	-3.31891	-4.09477	-2.54305	0.395852		2843	1.78704e-46	p-value: 1.79 ×10^-46
Birth Length (cm)	44.9272727272727	40	-3.25519	-3.9883	-2.52209	0.37404		2843	1.78704e-46	p-value: 1.79 ×10^-46
Birth Length (cm)	45.1484848484848	41	-3.18757	-3.88116	-2.49398	0.353879		2843	1.78704e-46	p-value: 1.79 ×10^-46
Birth Length (cm)	45.369696969697	42	-3.11596	-3.77311	-2.4588	0.335289		2843	1.78704e-46	p-value: 1.79 ×10^-46
Birth Length (cm)	45.5909090909091	43	-3.04024	-3.66383	-2.41666	0.318162		2843	1.78704e-46	p-value: 1.79 ×10^-46
Birth Length (cm)	45.8121212121212	44	-2.96033	-3.55295	-2.36771	0.302363		2843	1.78704e-46	p-value: 1.79 ×10^-46
Birth Length (cm)	46.0333333333333	45	-2.87612	-3.44007	-2.31216	0.287736		2843	1.78704e-46	p-value: 1.79 ×10^-46
Birth Length (cm)	46.2545454545455	46	-2.7875	-3.32474	-2.25027	0.274106		2843	1.78704e-46	p-value: 1.79 ×10^-46
Birth Length (cm)	46.4757575757576	47	-2.69439	-3.20649	-2.1823	0.261279		2843	1.78704e-46	p-value: 1.79 ×10^-46
Birth Length (cm)	46.6969696969697	48	-2.59669	-3.08483	-2.10854	0.249057		2843	1.78704e-46	p-value: 1.79 ×10^-46
Birth Length (cm)	46.9181818181818	49	-2.49428	-2.95926	-2.0293	0.237238		2843	1.78704e-46	p-value: 1.79 ×10^-46
Birth Length (cm)	47.1393939393939	50	-2.38707	-2.8293	-1.94485	0.22563		2843	1.78704e-46	p-value: 1.79 ×10^-46
Birth Length (cm)	47.3606060606061	51	-2.27497	-2.69451	-1.85543	0.214055		2843	1.78704e-46	p-value: 1.79 ×10^-46
Birth Length (cm)	47.5818181818182	52	-2.15786	-2.55449	-1.76124	0.202366		2843	1.78704e-46	p-value: 1.79 ×10^-46
Birth Length (cm)	47.8030303030303	53	-2.03566	-2.40895	-1.66238	0.190456		2843	1.78704e-46	p-value: 1.79 ×10^-46
Birth Length (cm)	48.0242424242424	54	-1.90826	-2.25769	-1.55884	0.17828		2843	1.78704e-46	p-value: 1.79 ×10^-46
Birth Length (cm)	48.2454545454545	55	-1.77557	-2.10068	-1.45045	0.165878		2843	1.78704e-46	p-value: 1.79 ×10^-46
Birth Length (cm)	48.4666666666667	56	-1.63747	-1.93817	-1.33677	0.153422		2843	1.78704e-46	p-value: 1.79 ×10^-46
Birth Length (cm)	48.6878787878788	57	-1.49387	-1.77078	-1.21697	0.141281		2843	1.78704e-46	p-value: 1.79 ×10^-46
Birth Length (cm)	48.9090909090909	58	-1.34468	-1.5997	-1.08967	0.130112		2843	1.78704e-46	p-value: 1.79 ×10^-46
Birth Length (cm)	49.130303030303	59	-1.18979	-1.42691	-0.952671	0.120981		2843	1.78704e-46	p-value: 1.79 ×10^-46
Birth Length (cm)	49.3515151515152	60	-1.02912	-1.25529	-0.802959	0.115392		2843	1.78704e-46	p-value: 1.79 ×10^-46
Birth Length (cm)	49.5727272727273	61	-0.863041	-1.08794	-0.638145	0.114745		2843	1.78704e-46	p-value: 1.79 ×10^-46
Birth Length (cm)	49.7939393939394	62	-0.69248	-0.925461	-0.4595	0.11887		2843	1.78704e-46	p-value: 1.79 ×10^-46
Birth Length (cm)	50.0151515151515	63	-0.51844	-0.764687	-0.272193	0.125639		2843	1.78704e-46	p-value: 1.79 ×10^-46
Birth Length (cm)	50.2363636363636	64	-0.341919	-0.600659	-0.0831792	0.132013		2843	1.78704e-46	p-value: 1.79 ×10^-46
Birth Length (cm)	50.4575757575758	65	-0.163916	-0.42868	0.100847	0.135086		2843	1.78704e-46	p-value: 1.79 ×10^-46
Birth Length (cm)	50.6787878787879	66	0.0145755	-0.245538	0.274689	0.132713		2843	1.78704e-46	p-value: 1.79 ×10^-46
Birth Length (cm)	50.9	67	0.19293	-0.0521584	0.438018	0.125047		2843	1.78704e-46	p-value: 1.79 ×10^-46
Birth Length (cm)	51.1212121212121	68	0.371193	0.144083	0.598303	0.115875		2843	1.78704e-46	p-value: 1.79 ×10^-46
Birth Length (cm)	51.3424242424242	69	0.549512	0.333604	0.765421	0.110159		2843	1.78704e-46	p-value: 1.79 ×10^-46
Birth Length (cm)	51.5636363636364	70	0.728035	0.509109	0.946962	0.111699		2843	1.78704e-46	p-value: 1.79 ×10^-46
Birth Length (cm)	51.7848484848485	71	0.906908	0.670588	1.14323	0.120574		2843	1.78704e-46	p-value: 1.79 ×10^-46
Birth Length (cm)	52.0060606060606	72	1.08628	0.82508	1.34748	0.133267		2843	1.78704e-46	p-value: 1.79 ×10^-46
Birth Length (cm)	52.2272727272727	73	1.26624	0.980743	1.55174	0.145665		2843	1.78704e-46	p-value: 1.79 ×10^-46
Birth Length (cm)	52.4484848484849	74	1.4468	1.14123	1.75236	0.155902		2843	1.78704e-46	p-value: 1.79 ×10^-46
Birth Length (cm)	52.669696969697	75	1.62792	1.30715	1.94869	0.163663		2843	1.78704e-46	p-value: 1.79 ×10^-46
Birth Length (cm)	52.8909090909091	76	1.80959	1.47745	2.14173	0.169462		2843	1.78704e-46	p-value: 1.79 ×10^-46
Birth Length (cm)	53.1121212121212	77	1.99179	1.64996	2.33361	0.174405		2843	1.78704e-46	p-value: 1.79 ×10^-46
Birth Length (cm)	53.3333333333333	78	2.17449	1.82155	2.52742	0.180071		2843	1.78704e-46	p-value: 1.79 ×10^-46
Birth Length (cm)	53.5545454545455	79	2.35767	1.98853	2.72681	0.18834		2843	1.78704e-46	p-value: 1.79 ×10^-46
Birth Length (cm)	53.7757575757576	80	2.54131	2.14714	2.93548	0.20111		2843	1.78704e-46	p-value: 1.79 ×10^-46
Birth Length (cm)	53.9969696969697	81	2.72538	2.29436	3.15641	0.219914		2843	1.78704e-46	p-value: 1.79 ×10^-46
Birth Length (cm)	54.2181818181818	82	2.90988	2.42844	3.39132	0.245636		2843	1.78704e-46	p-value: 1.79 ×10^-46
Birth Length (cm)	54.4393939393939	83	3.09477	2.54894	3.6406	0.27849		2843	1.78704e-46	p-value: 1.79 ×10^-46
Birth Length (cm)	54.6606060606061	84	3.28003	2.65636	3.90369	0.318204		2843	1.78704e-46	p-value: 1.79 ×10^-46
Birth Length (cm)	54.8818181818182	85	3.46564	2.75172	4.17956	0.364252		2843	1.78704e-46	p-value: 1.79 ×10^-46
Birth Length (cm)	55.1030303030303	86	3.65157	2.83617	4.46698	0.416032		2843	1.78704e-46	p-value: 1.79 ×10^-46
Birth Length (cm)	55.3242424242424	87	3.83782	2.91084	4.7648	0.472958		2843	1.78704e-46	p-value: 1.79 ×10^-46
Birth Length (cm)	55.5454545454545	88	4.02435	2.97677	5.07192	0.534487		2843	1.78704e-46	p-value: 1.79 ×10^-46
Birth Length (cm)	55.7666666666667	89	4.21114	3.0349	5.38738	0.600133		2843	1.78704e-46	p-value: 1.79 ×10^-46
Birth Length (cm)	55.9878787878788	90	4.39817	3.08606	5.71028	0.669456		2843	1.78704e-46	p-value: 1.79 ×10^-46
Birth Length (cm)	56.2090909090909	91	4.58542	3.13102	6.03982	0.742055		2843	1.78704e-46	p-value: 1.79 ×10^-46
Birth Length (cm)	56.430303030303	92	4.77287	3.17048	6.37526	0.817559		2843	1.78704e-46	p-value: 1.79 ×10^-46
Birth Length (cm)	56.6515151515152	93	4.96049	3.20511	6.71588	0.895621		2843	1.78704e-46	p-value: 1.79 ×10^-46
Birth Length (cm)	56.8727272727273	94	5.14827	3.23552	7.06102	0.975912		2843	1.78704e-46	p-value: 1.79 ×10^-46
Birth Length (cm)	57.0939393939394	95	5.33618	3.26231	7.41004	1.05812		2843	1.78704e-46	p-value: 1.79 ×10^-46
Birth Length (cm)	57.3151515151515	96	5.52419	3.28606	7.76233	1.14193		2843	1.78704e-46	p-value: 1.79 ×10^-46
Birth Length (cm)	57.5363636363636	97	5.7123	3.30732	8.11728	1.22705		2843	1.78704e-46	p-value: 1.79 ×10^-46
Birth Length (cm)	57.7575757575758	98	5.90047	3.32665	8.47429	1.3132		2843	1.78704e-46	p-value: 1.79 ×10^-46
Birth Length (cm)	57.9787878787879	99	6.08868	3.34457	8.83279	1.40008		2843	1.78704e-46	p-value: 1.79 ×10^-46
Birth Length (cm)	58.2	100	6.27692	3.36163	9.19221	1.48742		2843	1.78704e-46	p-value: 1.79 ×10^-46
Gestational Age (weeks)	26	1	-4.61104	-8.831	-0.391068	2.15308		4366	0.00538506	p-value: 0.0054
Gestational Age (weeks)	26.2121212121212	2	-4.50675	-8.61095	-0.402544	2.09402		4366	0.00538506	p-value: 0.0054
Gestational Age (weeks)	26.4242424242424	3	-4.4025	-8.39112	-0.413881	2.03505		4366	0.00538506	p-value: 0.0054
Gestational Age (weeks)	26.6363636363636	4	-4.29834	-8.17165	-0.42504	1.97621		4366	0.00538506	p-value: 0.0054
Gestational Age (weeks)	26.8484848484848	5	-4.19432	-7.95265	-0.435981	1.91755		4366	0.00538506	p-value: 0.0054
Gestational Age (weeks)	27.0606060606061	6	-4.09047	-7.73427	-0.446666	1.85912		4366	0.00538506	p-value: 0.0054
Gestational Age (weeks)	27.2727272727273	7	-3.98684	-7.51663	-0.457054	1.80094		4366	0.00538506	p-value: 0.0054
Gestational Age (weeks)	27.4848484848485	8	-3.88348	-7.29985	-0.467106	1.74308		4366	0.00538506	p-value: 0.0054
Gestational Age (weeks)	27.6969696969697	9	-3.78042	-7.08407	-0.476782	1.68556		4366	0.00538506	p-value: 0.0054
Gestational Age (weeks)	27.9090909090909	10	-3.67772	-6.86941	-0.486039	1.62844		4366	0.00538506	p-value: 0.0054
Gestational Age (weeks)	28.1212121212121	11	-3.57542	-6.656	-0.494838	1.57175		4366	0.00538506	p-value: 0.0054
Gestational Age (weeks)	28.3333333333333	12	-3.47356	-6.44398	-0.503136	1.51555		4366	0.00538506	p-value: 0.0054
Gestational Age (weeks)	28.5454545454545	13	-3.37218	-6.23347	-0.51089	1.45987		4366	0.00538506	p-value: 0.0054
Gestational Age (weeks)	28.7575757575758	14	-3.27134	-6.02461	-0.518057	1.40476		4366	0.00538506	p-value: 0.0054
Gestational Age (weeks)	28.969696969697	15	-3.17106	-5.81753	-0.524594	1.35026		4366	0.00538506	p-value: 0.0054
Gestational Age (weeks)	29.1818181818182	16	-3.07141	-5.61236	-0.530456	1.29643		4366	0.00538506	p-value: 0.0054
Gestational Age (weeks)	29.3939393939394	17	-2.97242	-5.40924	-0.535596	1.2433		4366	0.00538506	p-value: 0.0054
Gestational Age (weeks)	29.6060606060606	18	-2.87413	-5.20829	-0.539968	1.19092		4366	0.00538506	p-value: 0.0054
Gestational Age (weeks)	29.8181818181818	19	-2.7766	-5.00966	-0.543526	1.13934		4366	0.00538506	p-value: 0.0054
Gestational Age (weeks)	30.030303030303	20	-2.67985	-4.81349	-0.546218	1.08861		4366	0.00538506	p-value: 0.0054
Gestational Age (weeks)	30.2424242424242	21	-2.58395	-4.61991	-0.547997	1.03877		4366	0.00538506	p-value: 0.0054
Gestational Age (weeks)	30.4545454545455	22	-2.48893	-4.42906	-0.548809	0.989878		4366	0.00538506	p-value: 0.0054
Gestational Age (weeks)	30.6666666666667	23	-2.39484	-4.24108	-0.548601	0.941977		4366	0.00538506	p-value: 0.0054
Gestational Age (weeks)	30.8787878787879	24	-2.30172	-4.05613	-0.547319	0.89512		4366	0.00538506	p-value: 0.0054
Gestational Age (weeks)	31.0909090909091	25	-2.20962	-3.87433	-0.544905	0.849359		4366	0.00538506	p-value: 0.0054
Gestational Age (weeks)	31.3030303030303	26	-2.11857	-3.69584	-0.541301	0.804745		4366	0.00538506	p-value: 0.0054
Gestational Age (weeks)	31.5151515151515	27	-2.02863	-3.52082	-0.536444	0.761334		4366	0.00538506	p-value: 0.0054
Gestational Age (weeks)	31.7272727272727	28	-1.93984	-3.3494	-0.530271	0.71918		4366	0.00538506	p-value: 0.0054
Gestational Age (weeks)	31.9393939393939	29	-1.85224	-3.18176	-0.522716	0.678339		4366	0.00538506	p-value: 0.0054
Gestational Age (weeks)	32.1515151515151	30	-1.76587	-3.01803	-0.51371	0.638869		4366	0.00538506	p-value: 0.0054
Gestational Age (weeks)	32.3636363636364	31	-1.68079	-2.85839	-0.503184	0.600828		4366	0.00538506	p-value: 0.0054
Gestational Age (weeks)	32.5757575757576	32	-1.59702	-2.70299	-0.491064	0.564276		4366	0.00538506	p-value: 0.0054
Gestational Age (weeks)	32.7878787878788	33	-1.51463	-2.55199	-0.477277	0.529273		4366	0.00538506	p-value: 0.0054
Gestational Age (weeks)	33	34	-1.43365	-2.40556	-0.461749	0.495879		4366	0.00538506	p-value: 0.0054
Gestational Age (weeks)	33.2121212121212	35	-1.35413	-2.26385	-0.44441	0.464152		4366	0.00538506	p-value: 0.0054
Gestational Age (weeks)	33.4242424242424	36	-1.27611	-2.12703	-0.425191	0.434151		4366	0.00538506	p-value: 0.0054
Gestational Age (weeks)	33.6363636363636	37	-1.19963	-1.99524	-0.404032	0.405927		4366	0.00538506	p-value: 0.0054
Gestational Age (weeks)	33.8484848484849	38	-1.12475	-1.86861	-0.380888	0.379527		4366	0.00538506	p-value: 0.0054
Gestational Age (weeks)	34.0606060606061	39	-1.0515	-1.74726	-0.355731	0.354988		4366	0.00538506	p-value: 0.0054
Gestational Age (weeks)	34.2727272727273	40	-0.97992	-1.63128	-0.328561	0.332332		4366	0.00538506	p-value: 0.0054
Gestational Age (weeks)	34.4848484848485	41	-0.910067	-1.52072	-0.299411	0.311565		4366	0.00538506	p-value: 0.0054
Gestational Age (weeks)	34.6969696969697	42	-0.841979	-1.41559	-0.268366	0.292665		4366	0.00538506	p-value: 0.0054
Gestational Age (weeks)	34.9090909090909	43	-0.775702	-1.31584	-0.235562	0.275587		4366	0.00538506	p-value: 0.0054
Gestational Age (weeks)	35.1212121212121	44	-0.711279	-1.22135	-0.201204	0.260247		4366	0.00538506	p-value: 0.0054
Gestational Age (weeks)	35.3333333333333	45	-0.648755	-1.13194	-0.165565	0.24653		4366	0.00538506	p-value: 0.0054
Gestational Age (weeks)	35.5454545454545	46	-0.588173	-1.04735	-0.128991	0.234281		4366	0.00538506	p-value: 0.0054
Gestational Age (weeks)	35.7575757575758	47	-0.529577	-0.967263	-0.0918923	0.223313		4366	0.00538506	p-value: 0.0054
Gestational Age (weeks)	35.969696969697	48	-0.473013	-0.891291	-0.0547356	0.213411		4366	0.00538506	p-value: 0.0054
Gestational Age (weeks)	36.1818181818182	49	-0.418524	-0.819023	-0.0180246	0.20434		4366	0.00538506	p-value: 0.0054
Gestational Age (weeks)	36.3939393939394	50	-0.366154	-0.750027	0.0177196	0.195857		4366	0.00538506	p-value: 0.0054
Gestational Age (weeks)	36.6060606060606	51	-0.315947	-0.683874	0.0519804	0.187721		4366	0.00538506	p-value: 0.0054
Gestational Age (weeks)	36.8181818181818	52	-0.267948	-0.620163	0.0842684	0.179705		4366	0.00538506	p-value: 0.0054
Gestational Age (weeks)	37.030303030303	53	-0.2222	-0.558544	0.114144	0.171607		4366	0.00538506	p-value: 0.0054
Gestational Age (weeks)	37.2424242424242	54	-0.178748	-0.498736	0.14124	0.163262		4366	0.00538506	p-value: 0.0054
Gestational Age (weeks)	37.4545454545455	55	-0.137636	-0.440563	0.165291	0.154557		4366	0.00538506	p-value: 0.0054
Gestational Age (weeks)	37.6666666666667	56	-0.0989081	-0.383981	0.186165	0.145448		4366	0.00538506	p-value: 0.0054
Gestational Age (weeks)	37.8787878787879	57	-0.0626084	-0.329143	0.203926	0.13599		4366	0.00538506	p-value: 0.0054
Gestational Age (weeks)	38.0909090909091	58	-0.0287813	-0.276475	0.218913	0.126377		4366	0.00538506	p-value: 0.0054
Gestational Age (weeks)	38.3030303030303	59	0.00252182	-0.226832	0.231876	0.11702		4366	0.00538506	p-value: 0.0054
Gestational Age (weeks)	38.5151515151515	60	0.0312414	-0.181666	0.244148	0.108628		4366	0.00538506	p-value: 0.0054
Gestational Age (weeks)	38.7272727272727	61	0.057317	-0.143173	0.257807	0.102293		4366	0.00538506	p-value: 0.0054
Gestational Age (weeks)	38.9393939393939	62	0.0806887	-0.11426	0.275637	0.0994654		4366	0.00538506	p-value: 0.0054
Gestational Age (weeks)	39.1515151515152	63	0.101228	-0.0978403	0.300297	0.101568		4366	0.00538506	p-value: 0.0054
Gestational Age (weeks)	39.3636363636364	64	0.118144	-0.0936596	0.329948	0.108065		4366	0.00538506	p-value: 0.0054
Gestational Age (weeks)	39.5757575757576	65	0.130266	-0.0963854	0.356918	0.115641		4366	0.00538506	p-value: 0.0054
Gestational Age (weeks)	39.7878787878788	66	0.136421	-0.0991178	0.37196	0.120175		4366	0.00538506	p-value: 0.0054
Gestational Age (weeks)	40	67	0.135435	-0.0968421	0.367713	0.118511		4366	0.00538506	p-value: 0.0054
Gestational Age (weeks)	40.2121212121212	68	0.126851	-0.0909398	0.344642	0.11112		4366	0.00538506	p-value: 0.0054
Gestational Age (weeks)	40.4242424242424	69	0.113076	-0.093437	0.319589	0.105366		4366	0.00538506	p-value: 0.0054
Gestational Age (weeks)	40.6363636363636	70	0.0972338	-0.11581	0.310277	0.108698		4366	0.00538506	p-value: 0.0054
Gestational Age (weeks)	40.8484848484849	71	0.0824482	-0.156037	0.320933	0.121678		4366	0.00538506	p-value: 0.0054
Gestational Age (weeks)	41.0606060606061	72	0.07183	-0.19934	0.343	0.138354		4366	0.00538506	p-value: 0.0054
Gestational Age (weeks)	41.2727272727273	73	0.0673551	-0.233746	0.368457	0.153626		4366	0.00538506	p-value: 0.0054
Gestational Age (weeks)	41.4848484848485	74	0.0690003	-0.259355	0.397356	0.167531		4366	0.00538506	p-value: 0.0054
Gestational Age (weeks)	41.6969696969697	75	0.0765391	-0.281593	0.434672	0.182724		4366	0.00538506	p-value: 0.0054
Gestational Age (weeks)	41.9090909090909	76	0.0897446	-0.308188	0.487678	0.203031		4366	0.00538506	p-value: 0.0054
Gestational Age (weeks)	42.1212121212121	77	0.10839	-0.346737	0.563518	0.232212		4366	0.00538506	p-value: 0.0054
Gestational Age (weeks)	42.3333333333333	78	0.132249	-0.402502	0.667001	0.272838		4366	0.00538506	p-value: 0.0054
Gestational Age (weeks)	42.5454545454545	79	0.161095	-0.477676	0.799866	0.32591		4366	0.00538506	p-value: 0.0054
Gestational Age (weeks)	42.7575757575758	80	0.194701	-0.572171	0.961574	0.391269		4366	0.00538506	p-value: 0.0054
Gestational Age (weeks)	42.969696969697	81	0.232841	-0.684803	1.15048	0.468194		4366	0.00538506	p-value: 0.0054
Gestational Age (weeks)	43.1818181818182	82	0.275287	-0.814072	1.36465	0.555806		4366	0.00538506	p-value: 0.0054
Gestational Age (weeks)	43.3939393939394	83	0.321813	-0.958518	1.60214	0.653242		4366	0.00538506	p-value: 0.0054
Gestational Age (weeks)	43.6060606060606	84	0.372193	-1.11682	1.86121	0.759715		4366	0.00538506	p-value: 0.0054
Gestational Age (weeks)	43.8181818181818	85	0.4262	-1.28781	2.14021	0.874511		4366	0.00538506	p-value: 0.0054
Gestational Age (weeks)	44.030303030303	86	0.483606	-1.47043	2.43765	0.996978		4366	0.00538506	p-value: 0.0054
Gestational Age (weeks)	44.2424242424242	87	0.544186	-1.66373	2.7521	1.12651		4366	0.00538506	p-value: 0.0054
Gestational Age (weeks)	44.4545454545455	88	0.607713	-1.86681	3.08224	1.26254		4366	0.00538506	p-value: 0.0054
Gestational Age (weeks)	44.6666666666667	89	0.67396	-2.07884	3.42675	1.40451		4366	0.00538506	p-value: 0.0054
Gestational Age (weeks)	44.8787878787879	90	0.7427	-2.299	3.7844	1.55192		4366	0.00538506	p-value: 0.0054
Gestational Age (weeks)	45.0909090909091	91	0.813707	-2.52653	4.15395	1.70424		4366	0.00538506	p-value: 0.0054
Gestational Age (weeks)	45.3030303030303	92	0.886754	-2.76068	4.53419	1.86097		4366	0.00538506	p-value: 0.0054
Gestational Age (weeks)	45.5151515151515	93	0.961614	-3.0007	4.92393	2.02163		4366	0.00538506	p-value: 0.0054
Gestational Age (weeks)	45.7272727272727	94	1.03806	-3.24588	5.322	2.18572		4366	0.00538506	p-value: 0.0054
Gestational Age (weeks)	45.9393939393939	95	1.11587	-3.49549	5.72723	2.35278		4366	0.00538506	p-value: 0.0054
Gestational Age (weeks)	46.1515151515152	96	1.19481	-3.74883	6.13845	2.52231		4366	0.00538506	p-value: 0.0054
Gestational Age (weeks)	46.3636363636364	97	1.27466	-4.0052	6.55451	2.69385		4366	0.00538506	p-value: 0.0054
Gestational Age (weeks)	46.5757575757576	98	1.35518	-4.2639	6.97426	2.86693		4366	0.00538506	p-value: 0.0054
Gestational Age (weeks)	46.7878787878788	99	1.43616	-4.52423	7.39656	3.04107		4366	0.00538506	p-value: 0.0054
Gestational Age (weeks)	47	100	1.51737	-4.78552	7.82026	3.21582		4366	0.00538506	p-value: 0.0054
Duration of Breastfeeding (months)	0	1	-0.68786	-1.06997	-0.305754	0.194956	641	4053	9.26168e-05	p-value: 9.26 ×10^-05
Duration of Breastfeeding (months)	<1	2	-0.18684	-0.599784	0.226104	0.21069	580	4053	9.26168e-05	p-value: 9.26 ×10^-05
Duration of Breastfeeding (months)	1-<3	3	-0.222597	-0.614352	0.169159	0.199879	623	4053	9.26168e-05	p-value: 9.26 ×10^-05
Duration of Breastfeeding (months)	3-<6	4	0.278597	-0.124178	0.681373	0.205502	601	4053	9.26168e-05	p-value: 9.26 ×10^-05
Duration of Breastfeeding (months)	6+	5	0.355422	0.0995042	0.611341	0.130573	1608	4053	9.26168e-05	p-value: 9.26 ×10^-05
Passive Smoke Exposure (hrs/week)	0	1	0.329015	0.11054	0.54749	0.111469	1813	3346	3.68045e-05	p-value: 3.68 ×10^-05
Passive Smoke Exposure (hrs/week)	1-4	2	-0.00638766	-0.273189	0.260413	0.136125	984	3346	3.68045e-05	p-value: 3.68 ×10^-05
Passive Smoke Exposure (hrs/week)	5-9	3	-0.675358	-1.31256	-0.038156	0.325109	177	3346	3.68045e-05	p-value: 3.68 ×10^-05
Passive Smoke Exposure (hrs/week)	10-19	4	-0.894838	-1.49857	-0.291102	0.308034	189	3346	3.68045e-05	p-value: 3.68 ×10^-05
Passive Smoke Exposure (hrs/week)	20+	5	-0.679182	-1.25179	-0.106577	0.292151	183	3346	3.68045e-05	p-value: 3.68 ×10^-05
Index of Multiple Deprivation Quintiles Ages 0-12 Years	1	1	0.354095	0.0932487	0.614941	0.133087	922	3942	0.00135674	p-value: 0.0014
Index of Multiple Deprivation Quintiles Ages 0-12 Years	2	2	0.171032	-0.00820372	0.350268	0.0914485	822	3942	0.00135674	p-value: 0.0014
Index of Multiple Deprivation Quintiles Ages 0-12 Years	3	3	-0.0120305	-0.157824	0.133763	0.074386	781	3942	0.00135674	p-value: 0.0014
Index of Multiple Deprivation Quintiles Ages 0-12 Years	4	4	-0.195093	-0.383326	-0.00685984	0.0960391	793	3942	0.00135674	p-value: 0.0014
Index of Multiple Deprivation Quintiles Ages 0-12 Years	5	5	-0.378156	-0.651383	-0.104928	0.139404	624	3942	0.00135674	p-value: 0.0014

## Sheet: Figure 1 data points
Index of multiple deprivation during pregnancy		Healthy diet principal component during pregancy		Maternal smoking during pregancy		Birth weight		Birth length		Gestational age at birth		Breastfeeding		Environmental tobacco smoke exposure in childhood		Index of multiple deprivation index in childhood
x	height-GaP	x	height-GaP	x	height-GaP	x	height-GaP	x	height-GaP	x	height-GaP	x	height-GaP	x	height-GaP	x	height-GaP
4	3.27048	1.72876	3.26474	0	3.26336	3.52	3.03486	51.4	2.79338	40	3.25352	1-<3	3.25029	0	3.28804	4	3.27732
3	-0.756012	0.601482	-0.740503	0	-0.769707	4.05	-0.88641	54.2	-0.871261	41	-0.795249	<1	-0.742252	1-4	-0.743428	3	-0.753956
4	-0.43072	-1.32126	-0.415561	0	-0.437237	3.91	-0.422313	54.2	-0.390689	42	-0.462731	6+	-0.438376	0	-0.402322	4	-0.42326
4	-10.7534	-1.32274	-10.7781	0	-10.7315	3.04	-10.8342	49.3	-10.9749	39	-10.7357	0	-10.7738	0	-10.7609	4	-10.7512
4	-4.46437	0.83782	-4.47622	0	-4.46667	3.68	-4.67175	47.9	-4.97835	40	-4.47207	6+	-4.503	0	-4.43883	4	-4.45394
4	-4.7997	2.26116	-4.79815	0	-4.77777	3.7	-4.58817	52.8	-4.38726	39	-4.80166	6+	-4.80211	0	-4.79522	4	-4.79735
3	-0.580833	-0.645473	-0.552223	0	-0.594096	2.82	-0.557264	49.7	-0.370775	40	-0.629456	<1	-0.559362	1-4	-0.561343	3	-0.578351
3	1.61689	1.57686	1.65578	0	1.6092	4.17	1.8655	51.3	2.20185	41	1.56598	3-<6	1.62895	0	1.65346	2	1.62365
2	-3.2683	-0.387772	-3.28022	10-19	-3.24722	3.845	-3.22292	50.9	-3.19925	41	-3.26101	6+	-3.27746	1-4	-3.27181	2	-3.2667
5	-0.926438	0.0930709	-0.911911	0	-0.92872	3.72	-0.840841	51.6	-0.805014	40	-0.953867	<1	-0.947023	10-19	-0.888901	5	-0.915793
5	-0.339156	0.506785	-0.331426	0	-0.348813	3.785	-0.475601	51.4	-0.549618	40	-0.368653	0	-0.342646	0	-0.321115	5	-0.334118
3	-7.04643	0.427308	-7.06352	0	-7.02308	3.18	-7.01326	53.3	-7.05003	41	-7.03307	3-<6	-7.06583	0	-7.04723	3	-7.04316
3	-7.60331	0.532122	-7.58747	0	-7.60437	3.01	-7.47881	50.4	-7.42233	39	-7.63054	3-<6	-7.62661	0	-7.56246	1	-7.59174
1	1.54365	0.146825	1.57516	0	1.56252	3.4	2.02709	51.9	2.60808	40	1.5163	6+	1.57078	0	1.55494	1	1.54393
1	6.37123	0.685527	6.40421	0	6.36457	4	6.57473	53.1	6.8374	39	6.32574	6+	6.37621	1-4	6.40741	1	6.37872
1	-7.225	0.946517	-7.22038	0	-7.20444	3.72	-7.00647	51.6	-6.7697	39	-7.23058	6+	-7.22129	0	-7.22216	1	-7.22366
2	0.192999	0.638695	0.19335	0	0.212429	2.66	0.341743	53.7	0.51987	40	0.189509	3-<6	0.197118	20+	0.191389	2	0.193455
2	4.7054	0.693297	4.72029	0	4.72522	4.04	5.02322	53	5.39129	40	4.6914	6+	4.71835	0	4.71125	1	4.70626
4	-3.90742	-0.115721	-3.87455	0	-3.9166	4.38	-3.75539	52.7	-3.50159	42	-3.95527	3-<6	-3.89507	0	-3.87691	4	-3.90183
5	-8.59447	-0.0885025	-8.58771	0	-8.59861	3.72	-8.63219	51.4	-8.70275	40	-8.61789	6+	-8.61488	1-4	-8.5646	3	-8.58528
1	1.84905	1.192	1.87491	0	1.86852	4.12	2.28168	50	2.79106	40	1.82651	<1	1.87054	0	1.85911	1	1.84973
2	-2.78564	1.06115	-2.80428	0	-2.78688	3.74	-3.04747	51.7	-3.43925	41	-2.78723	6+	-2.83205	0	-2.76084	1	-2.77446
5	5.43628	0.939278	5.45102	0	5.43357	3.455	5.51569	52.1	5.55299	40	5.40828	6+	5.4171	1-4	5.47296	4	5.4466
1	-1.80496	1.74621	-1.77333	0	-1.81116	2.8	-1.60721	49.7	-1.3607	40	-1.84899	1-<3	-1.80228	0	-1.76836	1	-1.79713
3	5.35563	1.66962	5.35506	0	5.34877	3.22	5.18252	50.6	5.00889	41	5.33506	1-<3	5.33822	0	5.37612	3	5.36271
1	-0.328856	1.43678	-0.340595	0	-0.30736	4	-0.273216	51.3	-0.246003	41	-0.321292	6+	-0.339123	0	-0.331354	1	-0.326936
4	0.240722	0.893796	0.253488	0	0.260605	4.43	0.536244	54.6	0.876866	40	0.22838	0	0.252018	20+	0.245755	4	0.241614
1	3.62641	0.18768	3.61727	0	3.65036	4.48	3.75949	54.1	3.82754	39	3.63441	6+	3.6107	0	3.63054	1	3.63019
5	3.67505	-1.0025	3.68749	1-4	3.67072	3.52	3.69691	52.7	3.69969	40	3.6472	0	3.65906	1-4	3.7071	5	3.68414
3	-2.81935	0.531286	-2.82265	5-9	-2.79896	2.62	-2.6921	45	-2.5586	36	-2.81917	0	-2.82056	1-4	-2.82048	4	-2.8182
5	-10.3139	0.437607	-10.2865	0	-10.3154	3.12	-10.0682	49.3	-9.8625	42	-10.3502	1-<3	-10.3282	0	-10.2686	4	-10.3026
2	6.7679	1.3145	6.77606	0	6.75781	4	6.62759	52.1	6.5579	40	6.73766	<1	6.76599	1-4	6.78517	2	6.77262
1	2.65752	-0.473388	2.67842	0	2.64998	2.51	2.70926	41.4	2.81238	33	2.62022	<1	2.65682	0	2.68624	4	2.66425
4	1.07193	1.71817	1.10479	0	1.06064	3.16	1.18197	50.9	1.42948	40	1.02203	6+	1.09049	0	1.09774	3	1.07593
3	0.299753	-0.431237	0.322863	0	0.297623	3.78	0.483634	51.1	0.63135	41	0.266046	6+	0.284606	0	0.341524	2	0.310577
1	8.87823	0.585717	8.87592	0	8.89732	3.71	8.99069	50.8	9.13325	38	8.8764	6+	8.88152	1-4	8.87466	1	8.87841
2	-5.54937	0.287958	-5.51059	0	-5.55453	3.16	-5.25158	51	-4.90918	39	-5.59775	6+	-5.54485	1-4	-5.50721	2	-5.54071
2	-2.86311	1.03267	-2.857	0	-2.84091	3.8	-2.59539	49	-2.33439	40	-2.86822	6+	-2.86322	0	-2.85594	2	-2.86053
2	9.37916	0.788565	9.42349	0	9.37594	4.1	9.77693	53.3	10.197	40	9.32851	6+	9.38178	1-4	9.42814	2	9.38933
1	3.39809	0.301058	3.44747	0	3.38418	3.7	3.63914	53.7	4.0933	41	3.33329	3-<6	3.43573	0	3.42555	1	3.40024
3	3.01278	0.09989	3.04958	0	3.01149	3.9	3.36512	52.2	3.69293	40	2.96965	3-<6	3.00456	0	3.06262	3	3.02434
2	-0.10733	1.12113	-0.0975575	0	-0.112835	4	-0.138574	49.8	-0.173912	39	-0.134328	6+	-0.121666	0	-0.0791233	2	-0.0991491
1	1.04863	0.567567	1.07529	5-9	1.0626	3.66	1.3807	50.6	1.88435	38	1.02015	0	1.08691	10-19	1.0468	1	1.04517
1	1.29754	0.290125	1.28282	0	1.29702	3.57	1.09354	50.8	0.754766	42	1.29371	6+	1.2517	1-4	1.32572	1	1.30929
1	-7.19274	1.77053	-7.15139	0	-7.20345	2.58	-6.97706	49.5	-6.61768	37	-7.24843	6+	-7.17006	1-4	-7.16179	2	-7.18824
4	-1.3329	1.39285	-1.31786	0	-1.33309	2.965	-1.20002	49.3	-1.1514	36	-1.35869	6+	-1.3593	0	-1.29048	2	-1.32068
1	-1.61593	0.817531	-1.60431	0	-1.59474	3.28	-1.30733	51.5	-0.977859	40	-1.62614	6+	-1.60926	0	-1.60852	1	-1.61406
1	5.13509	-0.156964	5.16243	0	5.15831	4.2	5.65876	55	6.19847	41	5.11507	6+	5.14654	0	5.15416	1	5.1386
3	2.86085	1.96554	2.8675	0	2.88134	3.98	3.10079	52.6	3.36392	39	2.85367	6+	2.86614	1-4	2.86447	4	2.86215
1	2.20007	1.34355	2.25494	0	2.19188	3.38	2.61599	54.8	3.15828	41	2.13671	1-<3	2.22457	1-4	2.24277	1	2.20657
3	8.87288	-0.28792	8.8618	0	8.86972	3.6	8.65681	52.4	8.35766	41	8.86376	1-<3	8.83734	20+	8.89684	3	8.88267
3	-8.78566	0.0056137	-8.77417	0	-8.76447	2.785	-8.47833	50	-8.15041	39	-8.79579	0	-8.77909	1-4	-8.7783	3	-8.7838
2	4.89609	-0.629407	4.91613	0	4.8852	3.71	4.87183	50.9	4.95405	38	4.85619	3-<6	4.90467	1-4	4.91698	2	4.9003
1	1.00105	-0.646639	1.03156	0	0.997005	3.18	1.22891	50.1	1.46707	41	0.959946	6+	0.996642	1-4	1.04191	1	1.01049
1	3.06766	1.14001	3.06682	0	3.0905	3.51	3.27102	50.9	3.44373	40	3.06836	3-<6	3.0609	0	3.0731	2	3.07067
2	-6.43173	0.478866	-6.44692	0	-6.41097	2.9	-6.42893	50.9	-6.4486	38	-6.4223	6+	-6.44219	1-4	-6.43743	2	-6.43039
2	5.90676	0.198276	5.94912	1-4	5.89728	4	6.15817	52.3	6.53428	40	5.85151	<1	5.9265	5-9	5.94091	2	5.91219
3	10.519	-0.5678	10.5784	5-9	10.5124	3.57	11.0151	53.7	11.6197	41	10.4539	<1	10.542	20+	10.5672	3	10.5268
5	4.12663	-1.42494	4.16665	0	4.12187	2.2	4.44566	42.1	4.80511	32	4.07771	<1	4.13087	0	4.1702	5	4.1356
4	9.70803	1.98481	9.7391	0	9.7027	3.54	9.91655	51.3	10.1582	38	9.66527	6+	9.70779	0	9.74629	4	9.71651
4	-0.886982	0.352216	-0.886246	0	-0.873466	3.72	-0.851553	52.3	-0.685771	40	-0.896496	6+	-0.865152	0	-0.901578	2	-0.890976
5	2.26179	-1.53767	2.28974	10-19	2.25192	2.91	2.34548	50.3	2.53332	40	2.21695	6+	2.2728	10-19	2.28853	5	2.26682
1	2.46831	0.695446	2.50354	0	2.45989	3.58	2.66181	51	2.9485	39	2.41943	0	2.48001	0	2.5016	1	2.47449
3	-0.695281	1.46627	-0.675857	0	-0.67392	3.8	-0.296499	54.2	0.134892	38	-0.711173	6+	-0.683776	0	-0.683938	4	-0.693225
3	4.31267	-0.618433	4.29924	0	4.3338	3.74	4.34218	52.4	4.34632	39	4.32114	3-<6	4.30233	1-4	4.30858	4	4.3143
3	-1.99998	1.68497	-1.9519	0	-2.005	3.76	-1.59654	51.3	-1.13319	40	-2.05517	1-<3	-1.98947	0	-1.95331	3	-1.99114
1	-5.19077	0.128056	-5.17318	0	-5.20055	3.06	-5.43135	48.3	-5.11495	40	-5.2355	<1	-5.08866	10-19	-5.24955	4	-5.21218
3	2.08082	1.06937	2.07436	0	2.07835	3.3	1.92988	48.3	1.69273	39	2.06892	3-<6	2.04639	0	2.10843	3	2.09117
4	0.946117	-0.734123	0.88256	0	0.967974	2.74	0.433921	47.6	-0.210517	39	0.992815	<1	0.899243	1-4	0.920909	4	0.947913
2	-6.60072	0.95287	-6.56876	0	-6.61198	3.11	-6.50015	49	-6.26429	39	-6.64991	6+	-6.58286	0	-6.57525	2	-6.5967
1	-2.54401	0.323513	-2.502	0	-2.54969	4.26	-2.22086	53.1	-1.83816	40	-2.5953	6+	-2.53574	1-4	-2.50155	1	-2.53571
4	-1.3596	1.16213	-1.3074	1-4	-1.37234	3.28	-1.06379	53.4	-0.569451	41	-1.42538	6+	-1.3235	1-4	-1.32824	4	-1.35655
2	-11.8483	1.46679	-11.8174	0	-11.8511	3.62	-11.591	51.6	-11.3439	39	-11.8885	<1	-11.8561	0	-11.8045	2	-11.8379
1	3.57628	0.0101466	3.57195	0	3.59839	2.52	3.72632	46.4	3.85157	35	3.57889	6+	3.5693	0	3.5785	1	3.57872
3	0.536462	0.668273	0.545755	0	0.558562	3.62	0.837523	51.6	1.13956	39	0.52887	0	0.538837	0	0.544853	4	0.538997
2	3.07139	0.0152267	3.11022	0	3.05991	4.14	3.24393	51.2	3.56838	40	3.01684	3-<6	3.0946	0	3.09949	2	3.07529
1	-2.23471	-0.00666256	-2.25184	0	-2.21684	2.54	-2.31094	45.5	-2.36431	37	-2.22663	1-<3	-2.23798	0	-2.24772	1	-2.23556
1	4.44966	0.323017	4.43705	0	4.46949	3.64	4.46275	52.6	4.47391	39	4.45625	3-<6	4.44369	0	4.44307	1	4.45032
2	4.39583	1.12311	4.42783	0	4.39258	3.9	4.65604	51.8	4.91586	39	4.35438	6+	4.39009	1-4	4.43913	2	4.40587
1	2.37713	0.464724	2.40731	0	2.37056	3.38	2.55123	51.5	2.77771	39	2.33382	6+	2.37992	0	2.41223	1	2.38466
1	-8.17855	1.08825	-8.17095	0	-8.18357	3.92	-8.22409	52.2	-8.28609	39	-8.20346	3-<6	-8.19582	0	-8.15024	1	-8.17002
4	0.178698	0.355358	0.214714	0	0.172791	3	0.430689	50.7	0.734877	37	0.131667	0	0.183548	0	0.217918	4	0.186776
3	3.31813	-1.41493	3.35264	1-4	3.31606	2.68	3.62978	48.9	3.92567	36	3.27595	0	3.31061	5-9	3.36521	3	3.32909
1	-3.02076	0.722958	-2.99705	0	-3.02375	2.28	-2.84733	48.6	-2.69432	37	-3.05576	6+	-3.03295	0	-2.98064	1	-3.01058
1	-0.851304	-0.519994	-0.843284	0	-0.857176	2.9	-0.909281	46.5	-0.968441	40	-0.877346	6+	-0.865761	0	-0.824709	1	-0.843413
4	2.85589	-0.186905	2.88114	0	2.85117	2.61	3.01184	49.5	3.17966	40	2.81807	1-<3	2.84987	1-4	2.89285	3	2.86478
1	1.43397	0.561921	1.44902	0	1.45462	3.43	1.77024	51.8	2.14285	40	1.42066	6+	1.44456	0	1.44176	1	1.43546
3	0.648596	1.50246	0.685743	0	0.6694	4.88	1.23299	54.3	1.89284	41	0.618899	6+	0.673897	0	0.666742	3	0.650368
2	8.93826	-0.584016	8.95609	0	8.95883	4.14	9.30351	53.3	9.71179	38	8.9228	1-<3	8.95101	1-4	8.94711	2	8.93971
4	0.416292	-0.247953	0.421228	0	0.43895	3.4	0.68011	51.7	0.927229	40	0.412501	1-<3	0.414031	1-4	0.423948	4	0.419214
2	-5.04229	0.342164	-5.02707	0	-5.0288	3.56	-4.84686	53.8	-4.49324	41	-5.06267	1-<3	-5.01043	0	-5.05039	2	-5.0462
3	1.39753	-0.417038	1.39792	0	1.39654	3.8	1.35182	52.8	1.20786	41	1.38193	<1	1.36345	0	1.43152	3	1.40904
5	-10.6099	-0.263704	-10.5753	0	-10.62	2.75	-10.4566	48.3	-10.183	38	-10.6599	6+	-10.5937	0	-10.5806	5	-10.605
3	2.45746	0.0426788	2.44697	0	2.47892	3.72	2.52617	51.1	2.56947	40	2.46406	6+	2.44817	1-4	2.45545	3	2.45936
4	1.95816	-1.94891	1.9529	10-19	1.97903	3.92	2.07325	53.4	2.18271	40	1.96027	1-<3	1.95418	20+	1.95721	4	1.95966
5	0.606719	0.403992	0.619711	10-19	0.59774	2.98	0.542152	51.1	0.538443	40	0.573941	0	0.604839	1-4	0.628656	5	0.612308
2	3.49372	0.773387	3.53249	0	3.48477	2.9	3.71592	49.9	4.047	38	3.44168	6+	3.50942	0	3.52743	2	3.49953
3	-12.0046	-0.481766	-11.9792	0	-12.006	1.67	-11.7801	44.4	-11.6005	30	-12.0393	1-<3	-12.0205	0	-11.9601	3	-11.9932
3	-2.16523	-0.0583789	-2.16386	0	-2.16584	4	-2.19227	50.1	-2.32231	40	-2.18119	1-<3	-2.19979	0	-2.12993	3	-2.15343
4	-1.39062	0.120624	-1.38865	1-4	-1.37461	3.9	-1.29196	49.8	-1.10283	40	-1.39864	6+	-1.37529	10-19	-1.39911	2	-1.39273
1	0.968312	0.407177	0.994885	0	0.962279	2.37	1.11303	44.8	1.29426	38	0.928227	3-<6	0.967054	0	1.00297	1	0.976223
5	-4.66338	-0.805895	-4.62802	0	-4.67179	3.6	-4.46855	53.4	-4.18024	40	-4.71235	1-<3	-4.65158	1-4	-4.63004	5	-4.65719
2	5.77303	-0.409884	5.78337	0	5.79509	4.08	6.08506	53.8	6.4006	40	5.76462	6+	5.77622	0	5.78182	2	5.77554
4	-6.13811	-0.563116	-6.12289	0	-6.1421	4.18	-6.07881	51.7	-6.03902	37	-6.16771	0	-6.15318	0	-6.10406	4	-6.12874
3	2.49745	-0.19614	2.4852	0	2.51896	3.62	2.54782	50.2	2.56856	40	2.5054	6+	2.48679	0	2.49475	2	2.49937
3	-6.97372	1.85508	-6.95659	0	-6.97904	3.18	-6.91949	49	-6.8587	39	-7.00604	6+	-6.98357	0	-6.94175	3	-6.96534
4	-2.46446	0.434236	-2.44464	0	-2.44395	4.16	-2.07827	54.2	-1.64422	39	-2.48148	6+	-2.45016	1-4	-2.45484	4	-2.46304
1	6.57225	0.683025	6.59526	0	6.56338	3.38	6.62099	52.1	6.74766	40	6.53208	6+	6.57692	0	6.59897	1	6.578
3	-3.89968	0.335102	-3.90367	0	-3.87505	3.92	-3.69589	50.5	-3.55897	39	-3.89488	6+	-3.91387	0	-3.8917	3	-3.89534
1	-6.18812	-0.068643	-6.19219	0	-6.16602	4	-6.03539	51.6	-5.90685	39	-6.18571	6+	-6.1949	1-4	-6.18579	1	-6.18568
4	3.65885	0.153536	3.66621	0	3.65721	3.16	3.67782	52.9	3.62256	41	3.63741	3-<6	3.63145	1-4	3.69458	4	3.66993
4	1.32232	-0.91741	1.30658	0	1.34267	3.34	1.31096	50.2	1.28296	40	1.33177	6+	1.31267	0	1.31547	4	1.32335
2	2.5048	1.35952	2.52367	0	2.49901	4.06	2.56886	54.5	2.65081	39	2.47072	0	2.49755	0	2.5365	2	2.51284
2	-1.12048	-0.569908	-1.12549	0	-1.0992	1.035	-0.99438	40.8	-0.880441	26	-1.11816	6+	-1.12551	0	-1.1204	2	-1.11867
2	-1.15463	1.07567	-1.12374	0	-1.157	3.6	-0.889338	51.7	-0.641425	39	-1.19439	6+	-1.16372	5-9	-1.10987	2	-1.14393
1	-2.73936	0.331031	-2.69455	0	-2.74807	3.12	-2.44557	50.1	-2.03544	39	-2.7957	<1	-2.72021	1-4	-2.70239	1	-2.73333
5	0.701466	0.87415	0.717846	0	0.691117	3.88	0.647231	51.6	0.683479	40	0.664823	0	0.705954	1-4	0.72189	5	0.706049
1	-2.65267	-0.507436	-2.65211	0	-2.6362	3.64	-2.56035	52.6	-2.3881	41	-2.65919	6+	-2.63968	0	-2.66077	1	-2.65444
2	2.03653	0.904819	2.04129	0	2.03709	3.72	2.07012	52.6	1.98746	40	2.01916	6+	2.00088	1-4	2.07595	2	2.04924
3	7.04522	-0.100786	7.033	0	7.04251	3.86	6.82554	51.6	6.51287	40	7.0374	6+	7.00754	0	7.06967	3	7.05534
5	9.98742	-1.01779	10.0202	0	9.98162	3.26	10.2057	50.9	10.4685	40	9.9429	<1	9.98977	1-4	10.0254	5	9.99555
2	8.43901	-0.719465	8.47637	0	8.43306	4.12	8.70515	51.8	9.02675	39	8.39092	3-<6	8.44491	0	8.47875	2	8.44706
4	-1.98256	-0.939246	-2.01113	20+	-1.96644	2.83	-2.22045	48.8	-2.42738	38	-1.96762	0	-1.98852	20+	-2.00466	2	-1.98482
3	-3.99103	-0.199173	-3.98163	0	-3.96893	4.31	-3.68882	53.1	-3.38538	42	-3.99871	1-<3	-3.98857	5-9	-3.9826	3	-3.9885
2	6.38667	-0.378519	6.36813	10-19	6.41091	3.1	6.42144	50.8	6.36848	38	6.40198	1-<3	6.36365	10-19	6.38719	5	6.3906
4	-9.3971	-0.427991	-9.38804	0	-9.37794	4.4	-9.15713	52.8	-8.86672	40	-9.40737	6+	-9.3862	0	-9.39536	4	-9.39678
3	8.16541	-0.164027	8.1543	0	8.18815	3.62	8.25283	52.3	8.29192	40	8.17371	6+	8.1519	20+	8.16597	1	8.16827
2	1.35527	1.14659	1.33496	0	1.37619	3.36	1.30446	50.7	1.21881	39	1.36868	1-<3	1.34082	1-4	1.3476	2	1.35669
5	5.21119	-0.128526	5.23524	0	5.20229	3.83	5.27081	51	5.41086	39	5.17021	1-<3	5.21668	0	5.23831	5	5.21692
4	6.2164	1.57671	6.20616	0	6.23995	4.18	6.32966	52.8	6.3824	39	6.22484	6+	6.20108	0	6.21917	4	6.21988
3	-2.84223	1.43099	-2.82779	0	-2.8462	2.66	-2.79109	47.7	-2.76135	37	-2.87123	6+	-2.85791	1-4	-2.80848	3	-2.83286
1	-4.24794	1.22049	-4.23706	0	-4.22631	2.72	-3.9386	48.2	-3.6173	38	-4.25718	<1	-4.24308	0	-4.23988	1	-4.24575
3	2.05031	-1.08828	2.06282	5-9	2.04346	3.71	2.02262	51.7	2.01888	41	2.01995	0	2.04184	5-9	2.07676	4	2.0575
2	-2.24815	-0.990111	-2.21958	0	-2.25382	2.6	-2.07418	47.1	-1.86602	38	-2.28937	<1	-2.2491	5-9	-2.21179	3	-2.23995
3	6.68282	-0.777976	6.68416	0	6.67842	3.14	6.57999	49.8	6.43838	39	6.66321	0	6.65943	1-4	6.70967	3	6.69177
5	3.81436	0.919516	3.82808	0	3.81379	4.26	3.92504	52.7	3.95542	41	3.78919	3-<6	3.78817	0	3.85534	5	3.82628
5	1.64749	0.0584918	1.63737	0	1.66935	3.84	1.72851	52.6	1.77788	41	1.65419	1-<3	1.63724	1-4	1.64655	4	1.6497
4	-7.77437	-0.870385	-7.7442	0	-7.7822	3.82	-7.6255	50.6	-7.40283	39	-7.81889	0	-7.76785	5-9	-7.74208	4	-7.76778
5	3.44596	0.715156	3.48094	0	3.44261	3.88	3.7374	53.6	4.03567	40	3.40218	6+	3.44254	0	3.49041	5	3.45596
5	0.902871	0.03243	0.892322	0	0.923486	3.74	0.954212	50.5	0.994294	40	0.90869	0	0.896018	1-4	0.898953	5	0.904137
4	18.7315	-0.369531	18.7855	0	18.7234	3.82	19.1378	52	19.6682	39	18.6689	3-<6	18.7553	0	18.7739	4	18.7381
5	-1.40814	1.42305	-1.39356	0	-1.41675	3.04	-1.44769	50.6	-1.42969	47	-1.44175	<1	-1.41003	20+	-1.38466	5	-1.40226
1	4.60352	-0.88515	4.60083	0	4.62178	2.74	4.69529	50.1	4.83054	39	4.60117	<1	4.609	10-19	4.59793	1	4.60307
1	-1.11855	0.799663	-1.10356	0	-1.12422	3.48	-1.09518	49.8	-1.06329	39	-1.14961	1-<3	-1.12883	1-4	-1.08834	3	-1.11045
5	-1.44574	0.842937	-1.45879	0	-1.42294	3.88	-1.37868	52.4	-1.36466	40	-1.43593	<1	-1.46076	0	-1.44593	4	-1.44285
3	4.4046	1.31721	4.41063	0	4.40006	3.86	4.35085	52.7	4.26964	42	4.38134	6+	4.38486	0	4.43325	3	4.41348
1	4.77432	1.26907	4.7428	0	4.79559	2.64	4.60608	48.1	4.37591	41	4.79647	3-<6	4.75114	0	4.76235	1	4.77592
2	-6.65232	-1.31071	-6.63457	0	-6.65977	4.46	-6.6335	50.3	-6.57089	40	-6.68718	3-<6	-6.65547	0	-6.62481	2	-6.64554
3	-0.483737	-0.865313	-0.435262	0	-0.494672	3.6	-0.193454	50.6	0.257746	40	-0.544971	<1	-0.455508	1-4	-0.450053	3	-0.479351
1	2.29287	-0.422492	2.30353	0	2.31493	3.74	2.60824	50.7	2.9279	38	2.28421	6+	2.29631	0	2.30179	1	2.29538
1	7.59653	0.0231879	7.60708	0	7.59648	4.71	7.68237	53.6	7.67309	40	7.57424	1-<3	7.56663	5-9	7.63723	1	7.60883
3	2.31626	1.1803	2.33487	0	2.30373	3.86	2.24355	51.7	2.30246	40	2.27583	6+	2.32871	0	2.33285	1	2.31922
5	4.83952	1.70751	4.85033	0	4.83651	4.32	4.86941	52.1	4.85483	39	4.81417	6+	4.81853	1-4	4.87375	5	4.84959
3	-0.990823	0.29644	-0.967743	0	-0.97295	3.5	-0.620799	52.2	-0.15216	40	-1.01284	6+	-0.966523	0	-0.985583	3	-0.991366
4	-8.55013	-1.16968	-8.5266	10-19	-8.53649	3.01	-8.25917	49.8	-7.79704	40	-8.57658	6+	-8.51304	10-19	-8.5541	4	-8.55385
1	-3.48834	0.211116	-3.4606	10-19	-3.49273	3.56	-3.29782	51.5	-3.09653	42	-3.52771	1-<3	-3.49366	1-4	-3.44949	1	-3.47918
1	-12.4018	0.479032	-12.3884	0	-12.4108	2.83	-12.4619	46.4	-12.46	41	-12.4349	<1	-12.4034	10-19	-12.3797	1	-12.3962
5	-3.19426	0.478682	-3.1429	0	-3.19474	3.86	-2.6643	51.7	-2.1451	39	-3.24751	0	-3.19488	0	-3.13601	4	-3.18198
4	1.87721	-0.442958	1.9006	0	1.86833	3.03	1.92991	51.4	2.06145	38	1.83674	1-<3	1.88218	1-4	1.90408	3	1.88295
2	-2.26738	-0.0164904	-2.26652	0	-2.24713	3.68	-2.09649	51.2	-1.90925	39	-2.27046	6+	-2.26535	1-4	-2.26692	2	-2.2663
3	-6.84392	-1.65292	-6.80463	1-4	-6.84993	3.62	-6.55766	51.9	-6.2113	39	-6.8935	<1	-6.83652	5-9	-6.80344	3	-6.83589
5	-0.915948	-0.246814	-0.934286	0	-0.89298	3.31	-0.904282	50.7	-0.958432	40	-0.902017	6+	-0.935083	0	-0.918166	5	-0.91297
1	10.3964	0.750109	10.392	0	10.3935	4	10.2579	52.9	10.0452	39	10.3826	6+	10.3648	0	10.4239	1	10.4064
3	-6.7126	1.57239	-6.72095	0	-6.71585	3.66	-6.90012	51.8	-7.16413	41	-6.72385	6+	-6.74602	1-4	-6.6876	3	-6.70286
3	7.67819	0.386563	7.69209	0	7.67466	4.04	7.73205	52.9	7.75606	40	7.65002	6+	7.66085	0	7.71267	3	7.68789
5	-1.03384	-0.977821	-1.0328	0	-1.0157	2.31	-0.903023	44.6	-0.71972	33	-1.03909	3-<6	-1.02545	5-9	-1.038	5	-1.03435
3	0.488633	1.48837	0.500319	0	0.480959	3.2	0.435534	49.2	0.418698	40	0.458098	6+	0.482005	0	0.512883	2	0.495195
3	4.5792	0.879904	4.59952	0	4.60053	4.01	4.98737	54.2	5.43033	41	4.56261	6+	4.5914	0	4.59088	1	4.58124
4	-7.01139	0.681922	-6.96057	0	-7.0186	4.12	-6.62116	54.2	-6.12868	41	-7.07076	6+	-6.99253	0	-6.96836	4	-7.00418
1	-6.16974	-0.565334	-6.16385	0	-6.17681	3.035	-6.27515	49.1	-6.36545	39	-6.19535	0	-6.18212	1-4	-6.14678	1	-6.16277
1	-3.05626	-0.114438	-3.05615	0	-3.03388	3.58	-2.85131	51.5	-2.66756	40	-3.05671	6+	-3.06103	0	-3.0514	1	-3.05358
2	-7.24675	1.19064	-7.21045	0	-7.22845	3.06	-6.72146	50.6	-6.07989	38	-7.27824	0	-7.21464	10-19	-7.23456	4	-7.24687
3	2.43815	0.856803	2.43538	0	2.42502	3.96	2.11638	50.6	1.896	40	2.41314	<1	2.43768	0	2.44372	3	2.4405
3	-1.05703	-0.164681	-1.0471	0	-1.03411	3.65	-0.73244	49.9	-0.419598	39	-1.06431	1-<3	-1.05664	1-4	-1.04652	1	-1.05388
3	2.01897	-0.31977	2.04332	0	2.01596	1.7	2.19908	51.7	2.3603	42	1.98348	1-<3	2.00728	20+	2.05934	3	2.02914
5	-4.11454	-1.92064	-4.11036	20+	-4.09396	4.05	-3.90061	50.5	-3.66951	41	-4.11978	<1	-4.11117	20+	-4.11186	5	-4.11319
3	-0.13388	1.37626	-0.15068	0	-0.110118	4.04	-0.0893321	52	-0.121171	40	-0.120331	6+	-0.154305	0	-0.133631	4	-0.130293
5	3.54981	0.155458	3.54951	0	3.54673	4.25	3.4549	51.4	3.29581	40	3.53271	6+	3.52141	0	3.57884	4	3.55974
2	1.51299	0.352055	1.54511	0	1.50299	2.8	1.64037	49.3	1.88198	38	1.46491	6+	1.52724	0	1.54133	2	1.51796
2	1.33219	0.753327	1.38935	0	1.32647	3.9	1.82236	51.3	2.40154	37	1.26951	6+	1.35101	1-4	1.38141	3	1.34057
4	0.131186	1.23064	0.139152	0	0.126159	3	0.0894122	46.6	0.0320345	38	0.106003	6+	0.1142	0	0.159637	4	0.139713
3	2.11509	0.969476	2.14392	0	2.10856	3.742	2.27511	52.4	2.48427	39	2.07283	6+	2.11684	0	2.14968	3	2.12265
3	-1.99076	-0.332185	-1.95096	0	-2.00082	2.76	-1.99035	49.6	-1.3864	37	-2.05239	<1	-1.8726	1-4	-2.04008	3	-2.01221
3	5.15699	1.16389	5.20365	0	5.14653	4.33	5.43665	55.3	5.86569	41	5.09757	6+	5.18256	0	5.19091	3	5.16172
2	-1.30232	1.3954	-1.26295	0	-1.31002	2.01	-1.04874	45.5	-0.706283	33	-1.3536	6+	-1.28989	0	-1.26556	1	-1.29556
1	5.80697	1.14325	5.77726	0	5.82861	2.68	5.66594	47.3	5.46017	35	5.82813	6+	5.78395	0	5.79663	2	5.80886
5	0.134117	-1.85468	0.146236	10-19	0.153177	3.16	0.40611	48.9	0.735932	40	0.12146	0	0.147397	20+	0.137025	5	0.134384
2	-2.1544	-1.25718	-2.1821	0	-2.13409	3.16	-2.29942	49.9	-2.48287	41	-2.13604	0	-2.17211	0	-2.16678	2	-2.15349
2	-0.567138	1.13431	-0.533814	0	-0.575069	3.54	-0.385245	52.2	-0.121933	40	-0.614117	3-<6	-0.558166	1-4	-0.533642	2	-0.560604
3	6.63917	0.825265	6.67152	0	6.62959	3.2	6.77736	51.2	7.0232	40	6.59132	6+	6.65236	1-4	6.66854	3	6.64445
5	-4.08768	0.134562	-4.05681	10-19	-4.09174	3.62	-3.85612	51.7	-3.61341	42	-4.12906	6+	-4.09181	10-19	-4.04668	5	-4.07825
3	8.36763	-0.772781	8.37101	10-19	8.36317	3.06	8.28626	49.9	8.17106	41	8.34642	6+	8.34583	10-19	8.39526	3	8.37655
2	0.237315	-0.0771828	0.251284	0	0.231678	3.32	0.25003	50.4	0.268797	40	0.207047	6+	0.226246	1-4	0.267132	3	0.245428
2	5.45204	0.726208	5.45564	0	5.44926	2.8	5.40643	48.2	5.29893	38	5.43231	<1	5.42544	0	5.48351	2	5.46223
4	2.80242	0.278619	2.81681	0	2.79214	2.33	2.72732	47.5	2.73789	36	2.76733	3-<6	2.80536	1-4	2.82208	4	2.80704
1	-11.41	-0.226941	-11.4126	0	-11.4147	3.63	-11.5625	50.3	-11.7562	40	-11.4269	<1	-11.4352	0	-11.3856	1	-11.4013
2	-1.50407	1.98704	-1.50585	0	-1.48373	3.48	-1.36081	50.7	-1.20758	41	-1.50509	6+	-1.50409	0	-1.50462	3	-1.50295
1	-4.79017	-0.0148122	-4.74795	0	-4.79332	3.6	-4.41451	50.5	-4.02167	39	-4.83917	6+	-4.7892	1-4	-4.742	1	-4.77997
5	-10.713	1.13136	-10.6633	0	-10.7206	2.6	-10.3429	46.6	-9.86615	36	-10.7719	3-<6	-10.6937	0	-10.6713	5	-10.706
4	2.38711	-0.225796	2.40565	0	2.38133	3.6	2.44774	51.1	2.52547	40	2.35328	1-<3	2.3796	1-4	2.41868	4	2.39515
2	-2.03893	-0.0455485	-2.01911	0	-2.02728	4.16	-1.82877	54	-1.4207	41	-2.06454	6+	-1.99851	0	-2.04901	2	-2.04418
1	-5.19158	0.539517	-5.19194	0	-5.17044	3.14	-5.0167	50	-4.84272	40	-5.19289	3-<6	-5.19299	0	-5.18971	1	-5.18984
2	1.27928	-0.315625	1.35562	0	1.26831	3.629	1.87815	51.2	2.69101	38	1.19716	6+	1.32671	0	1.32553	2	1.28385
3	-4.58147	0.0694668	-4.52714	0	-4.58922	3.86	-4.16274	52.7	-3.62609	40	-4.644	0	-4.55863	10-19	-4.53803	2	-4.57464
5	-1.99164	-1.20449	-1.99536	5-9	-2.00009	3.56	-2.23122	50	-2.45034	39	-2.0114	1-<3	-2.00653	1-4	-1.97612	5	-1.98578
2	7.98669	1.0968	8.0139	0	7.97853	3.48	8.09613	51.9	8.27933	40	7.94407	1-<3	7.99215	0	8.0169	1	7.99301
1	-4.11492	0.896233	-4.09863	0	-4.09599	3.28	-3.79923	52	-3.41563	39	-4.13083	6+	-4.09839	0	-4.11041	1	-4.11472
1	-1.56728	-0.216181	-1.5659	0	-1.57337	3.42	-1.70314	51.5	-1.84908	39	-1.58857	6+	-1.58566	0	-1.54417	1	-1.5596
1	-7.38244	2.24107	-7.41266	0	-7.36036	3.6	-7.52034	50.4	-7.73134	40	-7.36048	1-<3	-7.40709	0	-7.39203	1	-7.38022
2	5.98055	0.179013	6.0106	0	5.96935	3.96	6.06108	51.8	6.27226	39	5.93286	6+	5.99692	0	6.00529	2	5.9846
4	8.55859	-0.109367	8.57027	0	8.55724	3.5	8.63112	49.8	8.63272	41	8.53419	6+	8.5333	10-19	8.59691	4	8.56991
3	-7.49971	0.553006	-7.48177	0	-7.50716	3.86	-7.47891	52.8	-7.41387	40	-7.53471	3-<6	-7.50271	1-4	-7.47212	3	-7.49293
1	3.21329	1.50965	3.22995	0	3.20883	4.19	3.27937	54.8	3.33659	39	3.18215	6+	3.20059	0	3.24696	1	3.22231
2	8.0911	1.56204	8.09791	0	8.11243	4	8.34942	53.4	8.61701	41	8.08462	6+	8.09403	0	8.09666	2	8.09304
4	-5.2923	2.4864	-5.31367	0	-5.27092	3.51	-5.34589	50.3	-5.44403	40	-5.27764	6+	-5.30882	0	-5.29943	4	-5.29054
4	-1.46357	-0.182412	-1.46015	0	-1.46466	3.11	-1.47758	48.5	-1.58252	38	-1.48153	0	-1.49529	0	-1.42842	4	-1.45211
4	1.42092	-0.631456	1.44725	0	1.41236	1.56	1.51286	40.5	1.68362	30	1.37857	0	1.42694	1-4	1.44986	5	1.42693
3	-2.16934	-0.542617	-2.18012	0	-2.14787	2.8	-2.10368	47.7	-2.06414	38	-2.16252	<1	-2.17886	5-9	-2.17147	3	-2.16744
2	-5.71963	1.33941	-5.67009	0	-5.73692	3.64	-5.5439	47.4	-5.0975	38	-5.78783	3-<6	-5.67191	0	-5.69961	2	-5.72002
4	-3.19885	-1.32205	-3.22056	0	-3.17493	3.15	-3.20574	49.6	-3.3009	41	-3.18147	1-<3	-3.2231	5-9	-3.20048	5	-3.19518
4	0.0676015	0.205022	0.0822774	0	0.0899543	2.74	0.433418	48.8	0.806076	36	0.0562255	0	0.0729228	0	0.0789971	4	0.0703681
1	-6.69866	1.63357	-6.66524	0	-6.70913	2	-6.56604	47.7	-6.3089	35	-6.74817	1-<3	-6.68215	0	-6.67076	2	-6.69404
1	-2.15988	0.959731	-2.13537	0	-2.16458	3.18	-2.0116	50	-1.85323	41	-2.19713	6+	-2.16647	0	-2.1232	1	-2.15098
5	-1.10547	-0.534864	-1.11024	0	-1.08631	3.62	-1.01868	51.5	-0.907723	40	-1.10539	3-<6	-1.10409	10-19	-1.10999	5	-1.10525
3	2.88675	0.0599636	2.93476	0	2.87709	3.78	3.19731	53.2	3.64622	40	2.8271	1-<3	2.91089	0	2.92307	3	2.8921
2	2.33097	0.092344	2.36191	0	2.3286	3.28	2.59686	51	2.84551	41	2.29117	3-<6	2.32192	0	2.37575	1	2.34167
3	1.22276	0.814841	1.21201	0	1.24423	3.7	1.28875	51	1.32869	40	1.22956	6+	1.21326	1-4	1.22064	4	1.22467
4	-10.0226	-0.765955	-10.0311	0	-10.0016	1.74	-9.94163	44.6	-9.87417	35	-10.018	0	-10.0291	5-9	-10.0248	4	-10.021
2	-5.4785	-0.311743	-5.45608	0	-5.45639	3.7	-5.03162	52.2	-4.55919	40	-5.4959	<1	-5.46715	0	-5.46413	3	-5.47585
5	-0.169688	-0.383051	-0.144526	0	-0.173147	2.88	0.0105365	49.4	0.180993	39	-0.20622	6+	-0.179506	0	-0.129944	2	-0.159849
3	3.48215	-1.08112	3.512	0	3.47222	4.26	3.58581	50.8	3.79825	41	3.43583	0	3.49464	1-4	3.50962	3	3.48715
5	3.58133	-1.03336	3.6092	0	3.57695	3.24	3.77312	50.9	3.97596	38	3.54188	6+	3.57611	0	3.62024	4	3.59049
3	-1.69638	0.579214	-1.65914	0	-1.70865	3.4	-1.55732	51	-1.25591	38	-1.7505	6+	-1.67193	0	-1.67076	3	-1.69308
3	3.64014	-0.760938	3.65642	20+	3.63485	3.22	3.68546	50.4	3.73529	40	3.60848	6+	3.62963	0	3.67178	4	3.64853
3	-2.32208	0.914233	-2.31093	0	-2.30299	3.36	-2.06024	51.3	-1.74292	42	-2.33398	3-<6	-2.30955	0	-2.31954	1	-2.32179
2	1.08352	1.89213	1.09257	0	1.10605	4.08	1.39036	53.4	1.69043	41	1.07653	1-<3	1.08446	1-4	1.09276	2	1.08638
4	5.05158	1.73992	5.08825	0	5.07282	4.59	5.63942	53.2	6.29443	40	5.02266	6+	5.07527	0	5.07048	4	5.05367
1	2.98356	1.23647	2.99472	0	3.00518	4.3	3.29575	50.7	3.62057	38	2.97411	6+	2.98863	1-4	2.99173	1	2.98575
5	-5.00704	0.178926	-4.99703	0	-5.00876	2.82	-4.96033	48	-4.98145	40	-5.03054	1-<3	-5.03238	5-9	-4.9703	3	-4.996
4	0.513698	-0.890348	0.491784	0	0.535934	3.44	0.471167	50.1	0.368471	40	0.529595	1-<3	0.494267	0	0.508231	5	0.516097
1	4.05967	2.52903	4.09417	0	4.05381	4.2	4.2958	53.7	4.58045	42	4.01382	6+	4.06334	0	4.09831	1	4.06778
1	11.8104	0.948525	11.8352	0	11.8074	3.88	11.9951	53.1	12.1619	39	11.7746	3-<6	11.7991	0	11.851	1	11.8206
5	-1.98119	0.87608	-1.9759	1-4	-1.98656	4.24	-2.05935	51.6	-2.15242	39	-2.0047	6+	-1.99902	0	-1.95471	3	-1.97294
3	1.93616	-0.492278	1.95188	0	1.93764	3.82	2.10961	52.4	2.17184	41	1.91149	3-<6	1.90531	0	1.9826	2	1.94965
5	-6.6725	1.03274	-6.66822	0	-6.65657	3.38	-6.5496	50.6	-6.33064	37	-6.68233	<1	-6.65537	1-4	-6.68011	5	-6.67465
4	-0.80946	1.66585	-0.82247	1-4	-0.787925	2.78	-0.767124	49.4	-0.756286	39	-0.800907	6+	-0.820716	1-4	-0.812446	4	-0.80752
1	4.11592	-0.0327096	4.13362	0	4.10975	3.04	4.15928	50.1	4.22484	40	4.08234	<1	4.109	1-4	4.14623	1	4.12366
5	6.26642	1.54642	6.29862	0	6.26527	4.3	6.5707	54	6.83937	41	6.22685	6+	6.25462	1-4	6.3145	4	6.27805
2	-4.32042	1.34769	-4.34479	0	-4.29937	4.36	-4.41389	48.9	-4.55205	41	-4.30383	6+	-4.33803	20+	-4.32964	2	-4.31893
1	1.03269	0.106246	1.03389	0	1.05335	3.43	1.21548	52.5	1.40828	39	1.02976	1-<3	1.03374	0	1.03422	1	1.03408
2	-5.66746	1.79328	-5.63723	0	-5.67319	3.9	-5.47603	52.8	-5.24638	40	-5.70999	3-<6	-5.66711	0	-5.63046	2	-5.65929
1	-4.43091	0.893773	-4.40783	0	-4.43473	3.12	-4.28087	51.8	-4.13848	39	-4.46623	<1	-4.44111	0	-4.39291	1	-4.42136
3	4.923	1.01078	4.9294	0	4.91802	3.4	4.8649	50.9	4.78744	40	4.89903	6+	4.9048	0	4.95085	2	4.93155
5	-0.990148	-0.368724	-0.988704	0	-0.967802	3.8	-0.771287	51.5	-0.570421	40	-0.991627	0	-0.993883	20+	-0.984771	5	-0.987487
3	-9.09948	1.16269	-9.07172	0	-9.10639	3.18	-8.95908	50.2	-8.765	40	-9.14131	6+	-9.09733	0	-9.06624	3	-9.09222
3	0.83455	-1.60248	0.897479	0	0.829906	5.08	1.41031	55.6	2.06759	39	0.768601	0	0.854132	1-4	0.888794	3	0.843785
1	-3.51425	-0.0436083	-3.49515	1-4	-3.51836	3.52	-3.41429	51.6	-3.32446	41	-3.54688	6+	-3.5263	10-19	-3.47871	2	-3.50495
3	-5.19942	0.989558	-5.15	0	-5.20828	3.26	-4.8573	52	-4.38771	40	-5.25935	6+	-5.17667	0	-5.16068	3	-5.19346
2	-2.65104	0.473142	-2.64611	0	-2.62923	2.44	-2.40406	45.9	-2.1595	36	-2.65564	6+	-2.65082	1-4	-2.64526	2	-2.64875
4	1.42623	0.723352	1.42489	0	1.42276	3.74	1.31207	50.8	1.13836	39	1.40953	<1	1.39827	1-4	1.45392	5	1.43586
1	-0.0452499	0.674771	-0.0387549	0	-0.0489663	4.06	-0.0772907	51.2	-0.14993	41	-0.0680599	1-<3	-0.0671124	0	-0.0145491	1	-0.0357471
1	3.26354	1.22071	3.24415	0	3.28612	2.596	3.25583	47.8	3.1869	34	3.27788	1-<3	3.24483	1-4	3.25998	1	3.26622
3	3.42737	0.671356	3.41534	0	3.45477	3.9	3.59731	55.1	3.63809	39	3.44088	3-<6	3.39946	0	3.43789	3	3.43374
3	4.83545	1.42908	4.84447	0	4.83124	3.94	4.82147	53	4.78014	41	4.81027	6+	4.8168	0	4.86619	1	4.8446
1	-1.00738	0.803397	-0.973836	0	-1.01574	2.84	-0.831549	49.4	-0.566617	38	-1.05494	6+	-0.996993	1-4	-0.974739	1	-1.00117
4	1.96761	0.728815	1.97047	0	1.96948	3.76	2.00645	50.1	1.90302	39	1.95294	3-<6	1.92675	0	2.00911	4	1.9813
4	-2.36192	1.61613	-2.35539	0	-2.36817	4.36	-2.44385	48.7	-2.52342	40	-2.38721	6+	-2.37629	0	-2.33684	4	-2.35432
1	-6.73461	0.47813	-6.70626	0	-6.73649	3.43	-6.48741	48.6	-6.27084	37	-6.772	3-<6	-6.74692	0	-6.68989	1	-6.72355
5	1.59972	-0.305808	1.6295	0	1.59527	2.86	1.81156	49.6	2.0391	39	1.55877	3-<6	1.59598	1-4	1.63936	5	1.60885
4	-12.1669	0.860865	-12.1437	0	-12.1707	3.36	-12.0154	51.3	-11.8711	39	-12.2024	<1	-12.177	20+	-12.1289	4	-12.1574
3	-3.26498	0.0977583	-3.26358	10-19	-3.26854	2.97	-3.35035	49	-3.48863	39	-3.28383	6+	-3.29081	5-9	-3.23624	3	-3.2554
5	3.42166	-0.829862	3.45191	0	3.44437	4	3.96731	53.2	4.54316	39	3.39897	1-<3	3.43661	5-9	3.44091	5	3.42481
2	-0.719179	0.727696	-0.714071	0	-0.724959	3.34	-0.807651	52.6	-0.904346	39	-0.742953	6+	-0.735902	0	-0.693701	2	-0.711241
2	-3.90377	0.364804	-3.86601	0	-3.91395	3.06	-3.71738	50.2	-3.40313	40	-3.95624	3-<6	-3.88513	0	-3.87326	2	-3.89889
1	1.39761	-0.563363	1.44291	0	1.39268	3.34	1.77199	51.4	2.19958	39	1.34457	1-<3	1.40596	1-4	1.44321	1	1.40649
4	-1.60206	1.48269	-1.60332	0	-1.58258	1.58	-1.47019	42.2	-1.31282	33	-1.6043	1-<3	-1.5992	1-4	-1.60429	4	-1.60158
2	-6.85385	-0.935392	-6.86032	0	-6.83252	3.46	-6.74302	52.1	-6.64788	40	-6.85039	<1	-6.86002	5-9	-6.85433	3	-6.85202
3	1.96336	1.91316	1.94615	1-4	1.98461	3.35	1.95327	49.8	1.90867	40	1.97478	1-<3	1.95008	0	1.95782	3	1.96505
1	6.27973	0.140836	6.27003	0	6.30327	3.7	6.39869	51.9	6.45843	38	6.28774	0	6.26483	1-4	6.2827	1	6.2832
3	2.83131	-0.521003	2.84533	0	2.85368	3.64	3.19031	52.5	3.55457	41	2.82044	<1	2.83612	0	2.84245	5	2.83409
3	8.82624	0.198546	8.85739	0	8.81711	3.34	8.96021	50.8	9.19177	40	8.77973	6+	8.83725	0	8.85609	3	8.83186
1	-7.90974	2.9968	-7.92557	0	-7.91065	2.84	-8.13367	47.1	-8.48789	37	-7.91312	3-<6	-7.9552	0	-7.88292	3	-7.89829
4	2.48333	0.246384	2.504	0	2.48212	3.24	2.65838	49.5	2.77706	37	2.45235	6+	2.4638	0	2.52604	4	2.49483
5	-4.73906	-0.26845	-4.70811	10-19	-4.74228	3.63	-4.48989	50.5	-4.24366	38	-4.77969	3-<6	-4.74562	20+	-4.69616	4	-4.72899
3	11.1068	0.655923	11.1349	0	11.1024	3.62	11.3016	51.5	11.5083	40	11.0671	6+	11.1018	0	11.1458	3	11.1159
1	-8.29141	-0.622285	-8.23838	5-9	-8.29532	3.8	-7.81097	51.8	-7.28008	38	-8.34924	6+	-8.28078	10-19	-8.24003	1	-8.2817
5	-3.34346	-0.873669	-3.34871	20+	-3.32259	3.59	-3.2283	49.1	-3.11875	39	-3.34135	6+	-3.34743	10-19	-3.3444	5	-3.34196
2	0.166606	-0.830964	0.203646	0	0.164882	3.1	0.513131	50.4	0.842868	39	0.122868	1-<3	0.159816	1-4	0.215601	2	0.177843
4	-12.0834	1.18001	-12.0892	1-4	-12.0629	3.46	-11.9827	48.7	-11.8818	39	-12.0813	1-<3	-12.0866	1-4	-12.0855	4	-12.0822
2	2.03171	0.0492703	2.05971	0	2.05322	3.7	2.52874	53.9	3.07198	44	2.00954	6+	2.04865	0	2.04728	2	2.03394
2	-2.80891	0.738338	-2.75789	0	-2.81486	3.54	-2.39141	51.8	-1.8926	41	-2.86722	<1	-2.79362	1-4	-2.76299	3	-2.80075
3	-7.28871	-0.258574	-7.25782	0	-7.29024	3.1	-7.00653	49.9	-6.75599	38	-7.32767	6+	-7.30029	1-4	-7.24208	3	-7.27738
2	4.13965	1.46409	4.15701	0	4.13517	2.68	4.21297	49.9	4.27908	41	4.10797	1-<3	4.12749	1-4	4.17358	2	4.14866
3	-20.6272	1.06869	-20.6478	0	-20.605	1.65	-20.6556	44.6	-20.7408	37	-20.6124	1-<3	-20.6456	5-9	-20.6322	3	-20.6248
5	6.70069	-0.65646	6.70013	0	6.72353	4	6.90685	52	7.08299	38	6.70119	0	6.69415	5-9	6.70624	5	6.70371
4	-5.60221	0.00295317	-5.61109	0	-5.58207	3.4	-5.54173	51.2	-5.48132	40	-5.5981	3-<6	-5.60652	0	-5.60642	4	-5.60129
1	-5.25906	0.254654	-5.24777	0	-5.25998	3.26	-5.18222	51.5	-5.18441	41	-5.28275	0	-5.2859	0	-5.21996	1	-5.24742
2	3.60022	1.72598	3.60798	0	3.62026	3.24	3.84328	50.9	4.11933	38	3.59178	3-<6	3.60762	1-4	3.60333	2	3.60119
4	-2.07147	1.79555	-2.04183	0	-2.07844	3.62	-1.91141	51	-1.69313	41	-2.11476	0	-2.06785	0	-2.03751	1	-2.06424
3	-4.87971	-0.655289	-4.84857	0	-4.8804	3.51	-4.57826	50.2	-4.32217	38	-4.91803	0	-4.89358	1-4	-4.8311	3	-4.86774
4	-0.267518	-0.852467	-0.253103	0	-0.270639	4.1	-0.199849	52.7	-0.167927	39	-0.295679	0	-0.285702	1-4	-0.2319	3	-0.257507
1	-3.77933	0.703095	-3.79014	0	-3.78293	3.75	-4.00097	51.4	-4.29788	42	-3.78907	3-<6	-3.81342	0	-3.75621	1	-3.76987
5	-3.61591	1.85107	-3.59298	0	-3.59635	2.92	-3.2139	50.4	-2.7422	38	-3.63617	3-<6	-3.5967	0	-3.60698	5	-3.61518
4	-1.2195	0.170473	-1.19793	0	-1.19863	3.57	-0.806624	53.3	-0.348799	40	-1.23748	<1	-1.20509	0	-1.20828	4	-1.2178
1	-0.136929	0.953936	-0.153807	0	-0.115272	3.52	-0.135104	51.3	-0.174125	40	-0.125363	6+	-0.151197	0	-0.141401	1	-0.134928
4	-5.79817	0.216062	-5.78439	0	-5.80422	3.9	-5.79587	51.7	-5.78086	41	-5.82869	1-<3	-5.80814	0	-5.76936	4	-5.79037
4	2.8796	1.25138	2.90943	1-4	2.8781	2.88	3.1506	49.7	3.38739	40	2.84148	3-<6	2.8672	1-4	2.92583	4	2.89095
1	-2.7653	1.13334	-2.72508	0	-2.76628	3.31	-2.36865	50.2	-1.99538	38	-2.81071	6+	-2.7721	0	-2.71321	1	-2.75348
1	-10.8817	-0.232485	-10.877	0	-10.8858	2.98	-10.9408	48.6	-11.0376	39	-10.9035	6+	-10.9037	0	-10.8526	1	-10.8725
3	-17.9776	-0.407493	-17.9432	0	-17.9788	1.09	-17.6506	42.1	-17.3541	33	-18.0188	6+	-17.9877	0	-17.9287	3	-17.966
1	2.66239	1.26179	2.68714	0	2.6581	4.35	2.82163	53.5	2.98444	37	2.62535	3-<6	2.65474	0	2.7001	1	2.6716
4	-1.84791	2.57071	-1.88133	0	-1.8211	3.16	-1.92714	50.1	-2.1658	41	-1.81896	1-<3	-1.88873	1-4	-1.84841	4	-1.84215
5	2.52838	0.0278558	2.5431	0	2.54062	3.22	2.69349	50.1	3.03703	38	2.50716	<1	2.56359	0	2.51728	5	2.52353
1	-9.11808	0.885498	-9.11985	0	-9.09732	3.56	-8.96649	49.6	-8.8121	38	-9.11868	1-<3	-9.11935	0	-9.11769	1	-9.11663
1	10.6099	1.26061	10.623	0	10.6081	4.6	10.6892	53.3	10.7082	41	10.584	6+	10.587	0	10.6478	1	10.6209
4	-5.60535	-0.392741	-5.58962	0	-5.60556	3.9	-5.46528	51.9	-5.40782	39	-5.63166	3-<6	-5.63122	1-4	-5.56266	1	-5.59313
4	-3.41604	-1.16613	-3.3918	0	-3.41737	3.84	-3.20353	51	-3.03874	40	-3.44981	1-<3	-3.43279	1-4	-3.37196	4	-3.4046
2	-0.0428629	0.882099	-0.0242897	0	-0.0507523	2.88	-0.0238381	49	0.0480963	38	-0.0787612	6+	-0.0441298	1-4	-0.0159684	2	-0.0364106
2	5.25154	1.20154	5.25536	0	5.27002	3.34	5.41986	51.1	5.64024	37	5.24453	3-<6	5.26085	0	5.24939	2	5.2513
5	3.92591	-0.78836	3.8964	0	3.94839	3.3	3.80373	50.1	3.603	42	3.94773	<1	3.90056	1-4	3.91753	5	3.92844
4	-5.4925	-0.956791	-5.49619	0	-5.49294	3.72	-5.57255	51.4	-5.76784	40	-5.50451	1-<3	-5.53099	20+	-5.45914	4	-5.48061
2	-7.28773	-0.794808	-7.25821	0	-7.26795	3.15	-6.80834	51.7	-6.25049	41	-7.31272	6+	-7.26464	0	-7.27533	2	-7.28679
2	1.85148	0.0193134	1.91419	0	1.84516	3.42	2.39142	50.7	3.04094	37	1.78407	6+	1.87587	0	1.90189	1	1.85945
5	0.0325057	0.242434	0.0424225	0	0.0303681	2.55	0.0698275	47.7	0.0462387	39	0.00866616	0	0.0083323	0	0.0682729	5	0.0432236
1	3.56359	0.123168	3.59122	0	3.55584	2.6	3.68589	48.2	3.87585	40	3.52104	1-<3	3.56813	1-4	3.5949	1	3.57022
2	6.62589	0.589693	6.59551	0	6.64881	3.3	6.50311	48.9	6.29257	39	6.64878	3-<6	6.59862	0	6.61811	2	6.62874
1	-3.13908	1.33375	-3.12542	0	-3.14049	3.44	-3.04582	49.5	-3.01871	39	-3.16502	1-<3	-3.16283	0	-3.1	1	-3.12779
5	-11.4552	-1.00214	-11.4276	1-4	-11.4366	3.38	-11.0212	48.8	-10.492	40	-11.4799	6+	-11.4299	20+	-11.4464	5	-11.4552
2	-1.95216	-0.0859154	-1.92021	10-19	-1.95372	3.4	-1.659	50.5	-1.39495	40	-1.99193	0	-1.96291	20+	-1.90512	1	-1.94084
2	2.29956	-0.633853	2.2747	0	2.32062	3.5	2.20108	51	2.05677	40	2.31652	6+	2.28157	0	2.29015	2	2.30105
3	4.36244	0.445269	4.39451	1-4	4.35961	3.36	4.63178	49.1	4.89376	40	4.32135	0	4.35551	0	4.40671	4	4.37281
2	-1.98135	0.302087	-1.97793	0	-1.98202	3.76	-1.98689	48.2	-2.09047	42	-1.99891	1-<3	-2.01431	0	-1.94526	2	-1.96958
5	0.951226	1.02161	0.973799	0	0.943211	4.28	1.01215	50.7	1.13566	40	0.912211	6+	0.953073	5-9	0.979656	5	0.957614
2	2.82593	0.620537	2.82542	0	2.81949	3.24	2.66179	50.3	2.49013	40	2.80572	6+	2.80732	0	2.84737	2	2.83333
1	1.9251	2.3862	1.91663	0	1.94986	3.51	2.08204	50.9	2.16129	39	1.93338	6+	1.90743	0	1.93136	1	1.9295
3	-2.67042	-0.846849	-2.67141	0	-2.67095	2.82	-2.72223	47.3	-2.88276	39	-2.68453	<1	-2.70681	1-4	-2.63602	3	-2.65857
1	-5.87574	1.78614	-5.86401	0	-5.85371	2.2	-5.54918	47.5	-5.21575	35	-5.88523	6+	-5.87147	0	-5.86641	1	-5.87324
1	-0.878968	2.13205	-0.85242	0	-0.886265	4.11	-0.759658	50.1	-0.582452	40	-0.92026	6+	-0.876514	1-4	-0.847136	1	-0.872009
2	5.31002	1.25252	5.30305	0	5.30757	3.2	5.15369	50.1	4.90992	41	5.29852	6+	5.27519	0	5.33743	2	5.32037
2	-3.54955	0.192223	-3.55273	0	-3.52917	3.96	-3.42105	54.2	-3.286	40	-3.54947	0	-3.55067	0	-3.55064	2	-3.5484
2	1.83001	1.3954	1.86096	0	1.85312	1.407	2.39139	42.1	2.9775	30	1.80719	6+	1.84427	1-4	1.85047	4	1.83347
1	2.48551	-0.337032	2.46258	0	2.50736	3.52	2.42392	50.8	2.30685	40	2.50179	0	2.46653	1-4	2.47871	1	2.48761
2	2.21638	1.01631	2.22386	0	2.23516	3.18	2.43139	49.9	2.70016	36	2.20693	1-<3	2.22729	0	2.21657	1	2.2164
3	14.0983	-0.299769	14.119	5-9	14.0967	3.46	14.265	52.2	14.3825	40	14.0669	6+	14.08	0	14.1401	3	14.1095
2	-2.45437	-1.10775	-2.43995	0	-2.43243	3.4	-2.09954	50.4	-1.73133	39	-2.46596	<1	-2.448	1-4	-2.44401	2	-2.45192
3	-1.30288	0.643932	-1.30526	0	-1.28378	3.8	-1.1912	51.2	-1.04961	40	-1.30464	3-<6	-1.29965	0	-1.30648	3	-1.30269
1	3.93079	1.62716	3.91199	0	3.95292	3.91	3.92087	50.6	3.85831	39	3.94426	3-<6	3.91378	0	3.92651	1	3.93314
4	2.96987	1.10188	3.00225	0	2.96197	3.82	3.14189	52.2	3.39305	39	2.92362	6+	2.9781	0	3.003	4	2.97641
2	2.52044	-1.4134	2.56951	0	2.51075	3.795	2.84209	54.4	3.30466	40	2.45997	6+	2.5454	1-4	2.55717	2	2.52577
3	0.565722	0.0961131	0.582329	0	0.562953	2.68	0.664735	49.4	0.726156	40	0.536262	0	0.548001	0	0.60312	2	0.576015
4	-5.59899	-1.37922	-5.60243	0	-5.57817	3.74	-5.46486	52.7	-5.33195	40	-5.59829	6+	-5.60155	0	-5.59924	4	-5.59752
4	-5.88669	0.628525	-5.84236	0	-5.89623	3.5	-5.61472	53.5	-5.21331	39	-5.94346	<1	-5.86542	0	-5.85178	4	-5.88128
3	-2.48994	1.01511	-2.44086	0	-2.4712	4.08	-1.81409	51.8	-1.00536	39	-2.53057	6+	-2.45037	0	-2.47096	3	-2.48963
1	0.819781	0.240313	0.802095	5-9	0.842727	3.12	0.838289	49.5	0.792561	40	0.833203	3-<6	0.801153	5-9	0.817814	2	0.822748
2	0.242705	-0.37506	0.245151	0	0.265442	4.9	0.480431	54.1	0.695435	42	0.240856	6+	0.238506	1-4	0.249405	3	0.245668
3	0.420207	1.92702	0.42816	0	0.410121	2.64	0.277717	48.7	0.205342	34	0.390127	6+	0.418134	0	0.437395	3	0.424924
5	-0.667373	0.234587	-0.631229	0	-0.652861	4.26	-0.219191	54.1	0.409207	40	-0.702424	<1	-0.624197	0	-0.663684	5	-0.670347
3	13.5025	1.17158	13.5158	0	13.5249	4.4	13.8544	56	14.2099	40	13.4922	6+	13.5068	0	13.5134	3	13.5053
1	-0.606758	1.7845	-0.593589	0	-0.616586	4.12	-0.686237	51.3	-0.69014	41	-0.640492	3-<6	-0.606014	0	-0.586629	1	-0.601807
3	4.54845	-0.335717	4.53442	0	4.57002	3.85	4.58005	52.6	4.57766	40	4.55781	3-<6	4.5364	0	4.54507	3	4.55041
3	2.56609	0.0530774	2.56712	0	2.56423	3.83	2.51037	48.6	2.37227	39	2.54917	3-<6	2.535	0	2.59844	3	2.57695
2	-2.84999	0.532211	-2.85289	0	-2.82877	4.42	-2.70183	54.2	-2.56074	41	-2.84931	3-<6	-2.85338	1-4	-2.8491	3	-2.84821
3	-5.11733	1.71303	-5.12954	0	-5.09835	3.31	-5.11692	50	-5.1032	42	-5.11185	<1	-5.1205	0	-5.12564	2	-5.1173
3	-6.23139	-0.366662	-6.24125	0	-6.20911	3.74	-6.13934	51	-6.08548	41	-6.22447	6+	-6.24268	0	-6.23129	2	-6.22887
3	-4.61146	-0.837971	-4.62141	0	-4.58918	3.14	-4.52025	49.7	-4.46741	39	-4.60448	<1	-4.62282	0	-4.6114	2	-4.60894
3	8.36881	2.06704	8.34124	0	8.39038	3.64	8.2502	49.9	8.07202	37	8.3883	1-<3	8.34746	0	8.3593	3	8.37067
1	3.9557	-0.506388	3.99524	0	3.948	4.2	4.21103	53.5	4.55564	38	3.9043	3-<6	3.96827	0	3.99252	1	3.96246
2	0.701874	0.795238	0.73382	0	0.696094	3	0.911245	49.4	1.16298	40	0.658013	3-<6	0.703555	0	0.739532	2	0.710017
1	1.73019	-0.885129	1.7853	0	1.72494	4.185	2.20735	51.1	2.76143	40	1.6695	6+	1.74617	0	1.77955	1	1.73891
5	5.09736	-1.35622	5.0902	0	5.12209	4.58	5.26796	52.5	5.36401	40	5.10464	1-<3	5.08071	0	5.10413	4	5.10175
3	1.97847	1.19235	2.04202	0	1.96832	2.91	2.45182	52.7	3.1011	40	1.90671	6+	2.0147	0	2.02075	3	1.98356
2	7.82878	-0.364926	7.87512	0	7.82129	4.16	8.16378	55.3	8.59737	40	7.77248	6+	7.8454	1-4	7.86915	2	7.83574
3	-2.21431	-0.605365	-2.18253	0	-2.22936	3.17	-2.19113	51.2	-1.96881	37	-2.26703	0	-2.1854	10-19	-2.19735	3	-2.21315
1	3.47636	0.955643	3.47103	0	3.46627	3.95	3.18634	50.1	2.94146	38	3.45622	0	3.46519	1-4	3.48751	1	3.48098
5	-0.232428	-0.779848	-0.232894	0	-0.212129	2.54	-0.0754821	51.4	0.0945794	39	-0.234463	6+	-0.231432	0	-0.232475	4	-0.231324
3	-3.21404	1.13781	-3.2046	0	-3.19152	3.26	-2.90313	55	-2.59807	43	-3.22133	3-<6	-3.2128	1-4	-3.20465	3	-3.21118
3	-1.37151	1.56705	-1.35279	0	-1.35139	3.94	-1.00526	50.9	-0.586666	40	-1.38808	6+	-1.35682	0	-1.36325	4	-1.37039
5	4.13011	1.56718	4.13564	0	4.15106	3.32	4.36657	51.5	4.61634	40	4.12422	6+	4.13328	0	4.13424	4	4.13175
4	6.25257	2.15488	6.25757	0	6.25101	3.44	6.24681	52.2	6.16111	42	6.23297	6+	6.22333	0	6.28739	1	6.26368
1	5.24576	1.76789	5.24015	0	5.23568	3.86	4.95285	50.9	4.70441	38	5.22584	0	5.23438	10-19	5.25681	3	5.25038
3	-0.824431	-0.276655	-0.796258	0	-0.838945	3.6	-0.830588	53.5	-0.653443	39	-0.87394	6+	-0.79957	0	-0.807923	3	-0.822894
4	0.324098	-0.00125618	0.362655	0	0.318532	2.62	0.611092	52.2	0.949282	37	0.275496	1-<3	0.329682	0	0.365232	3	0.332452
2	1.08531	2.13941	1.11806	0	1.07444	3.24	1.20253	55.2	1.4498	41	1.03591	6+	1.10254	0	1.11202	1	1.08963
1	-3.7231	-0.639273	-3.69567	0	-3.73253	3.315	-3.63647	52.2	-3.45409	41	-3.76712	<1	-3.71374	5-9	-3.69562	1	-3.71774
3	6.73552	1.04599	6.74617	0	6.75379	3.84	6.97532	54.2	7.28368	42	6.7232	6+	6.75015	1-4	6.73599	2	6.73518
4	2.81894	-0.961224	2.87688	0	2.80812	3.05	3.21681	49.9	3.79136	40	2.75073	6+	2.85329	0	2.85719	4	2.82349
3	-5.85989	-0.218265	-5.86434	5-9	-5.83862	3.08	-5.72798	51.5	-5.60689	39	-5.85799	6+	-5.86448	10-19	-5.85959	4	-5.85808
3	0.968827	1.50719	1.0151	0	0.96344	4.76	1.345	54.4	1.78388	40	0.914624	<1	0.979173	1-4	1.01386	3	0.977375
2	0.872104	-0.647187	0.94037	0	0.854224	3.24	1.24395	54	1.93174	42	0.78932	3-<6	0.934395	0	0.899314	1	0.871411
5	-6.77894	-0.331123	-6.7284	0	-6.79331	2.55	-6.53409	48.5	-6.06617	35	-6.84505	<1	-6.73915	10-19	-6.75197	3	-6.77713
1	4.36204	0.445864	4.41468	0	4.34845	3.24	4.64565	50.6	5.14312	36	4.29511	1-<3	4.40098	1-4	4.3917	1	4.36446
4	1.17284	-0.551963	1.18501	0	1.19316	2.92	1.47059	52.4	1.80488	37	1.16136	<1	1.18243	10-19	1.17858	5	1.17405
2	-3.8855	0.375546	-3.90974	0	-3.86362	3.63	-3.9608	49.5	-4.09474	40	-3.8682	6+	-3.9055	0	-3.8928	2	-3.88338
3	5.83835	0.135776	5.87229	0	5.82871	3.8	5.99323	52.7	6.25962	41	5.78925	6+	5.85278	0	5.86833	3	5.8436
3	-0.883065	-0.313848	-0.880786	0	-0.89761	2.35	-1.17717	48.3	-1.33627	36	-0.913224	6+	-0.875874	1-4	-0.878375	3	-0.88175
4	-7.00198	-0.790273	-6.99866	0	-6.9759	3.63	-6.688	50.8	-6.45179	39	-7.00124	6+	-7.01545	1-4	-6.98744	4	-6.99649
1	3.97913	-0.691645	3.97957	0	3.99561	4	4.07013	55.2	4.24074	40	3.97271	<1	3.99202	0	3.97099	1	3.97736
5	2.66527	-0.488981	2.67622	1-4	2.68605	3.68	2.95858	52.6	3.27832	41	2.65516	6+	2.67267	10-19	2.67148	4	2.66682
4	-7.7627	-1.15323	-7.76935	0	-7.76811	3.46	-7.97432	51.6	-8.22259	41	-7.77732	1-<3	-7.78858	1-4	-7.74174	4	-7.75458
4	-7.53576	1.54636	-7.50706	0	-7.5427	3.26	-7.38552	49.3	-7.17932	40	-7.57832	0	-7.53287	20+	-7.50216	4	-7.52851
3	1.29676	0.743396	1.32846	0	1.28467	3.62	1.3778	51.2	1.60778	40	1.24696	3-<6	1.3169	0	1.32025	4	1.30015
3	0.381452	0.419412	0.432972	0	0.369578	2.9	0.686869	53.1	1.17486	40	0.317028	<1	0.414539	0	0.414429	3	0.385155
2	-0.24774	-0.0981188	-0.221738	0	-0.263029	2.815	-0.293392	47.7	-0.146698	38	-0.296377	6+	-0.222081	0	-0.233942	2	-0.246804
4	-6.85084	-1.47	-6.80121	0	-6.86519	3.14	-6.61549	50.3	-6.15926	40	-6.91625	3-<6	-6.81176	0	-6.82422	2	-6.84901
4	-2.63056	0.771069	-2.60488	0	-2.63867	3.94	-2.53707	51	-2.37348	41	-2.672	6+	-2.62629	0	-2.60094	2	-2.62422
4	-3.02472	-0.00157454	-3.02148	0	-3.00285	3.42	-2.79549	51.4	-2.57279	39	-3.028	0	-3.02582	1-4	-3.01959	4	-3.0224
3	0.138604	1.19628	0.206815	0	0.127471	2.68	0.643963	51.6	1.3508	37	0.0624071	6+	0.180953	0	0.180803	2	0.142992
2	6.25758	0.792757	6.29295	0	6.24031	3.82	6.27656	52.2	6.53913	40	6.2	6+	6.29551	0	6.27122	2	6.25709
1	1.81384	1.7494	1.8528	0	1.80573	3.82	2.05484	49.7	2.3909	40	1.76246	3-<6	1.8272	1-4	1.8495	2	1.82028
3	1.49493	0.26658	1.50782	0	1.51524	2.66	1.8001	48.7	2.14351	35	1.48291	0	1.50508	0	1.50095	3	1.49614
3	1.76632	0.472797	1.76494	0	1.78749	3.8	1.93046	51.7	2.09122	40	1.76581	3-<6	1.76412	0	1.7678	1	1.76807
1	-4.95087	0.296669	-4.95644	0	-4.93042	4	-4.84731	50.3	-4.74295	41	-4.94894	6+	-4.95385	1-4	-4.95288	1	-4.94969
3	0.103913	0.813772	0.134359	0	0.0893276	3.73	0.121568	52.4	0.32802	41	0.0526323	6+	0.130544	0	0.121293	3	0.105413
3	-3.78555	1.52941	-3.74939	0	-3.79609	3.91	-3.62432	50.3	-3.33195	40	-3.83718	6+	-3.76691	0	-3.75659	3	-3.78096
3	-5.40123	1.12767	-5.36098	10-19	-5.40685	2.64	-5.09652	50	-4.73652	40	-5.45115	6+	-5.39433	5-9	-5.35945	3	-5.3929
4	0.150323	0.838862	0.158062	0	0.143617	2.96	0.0726396	49.6	0.00738495	39	0.123682	1-<3	0.138135	1-4	0.174934	4	0.157584
3	-1.31194	-1.43454	-1.30674	0	-1.31857	3.42	-1.41619	50.1	-1.51414	40	-1.33661	0	-1.32611	10-19	-1.28831	3	-1.30464
1	8.40758	1.21965	8.43058	0	8.42883	5	8.84374	55.5	9.32112	40	8.38891	6+	8.42187	1-4	8.4203	1	8.40958
3	7.64165	-1.09448	7.6467	0	7.63461	3.05	7.52744	52.3	7.4263	41	7.6167	3-<6	7.62862	1-4	7.66429	4	7.64864
4	-5.36505	1.19365	-5.33895	0	-5.37233	3.3	-5.25048	48.6	-5.07912	40	-5.40599	6+	-5.36294	0	-5.33339	2	-5.35808
1	2.31755	1.65441	2.33182	0	2.33317	3.42	2.545	51	2.89264	42	2.29995	6+	2.34245	0	2.31378	1	2.31524
2	-3.03533	-0.824677	-3.00767	0	-3.04055	2.58	-2.86249	46.3	-2.6648	36	-3.07544	1-<3	-3.03823	0	-2.99838	2	-3.0268
5	-6.69568	-1.02514	-6.69125	0	-6.69469	2.27	-6.65717	46.6	-6.74287	38	-6.71238	0	-6.73283	1-4	-6.65545	5	-6.68265
3	-1.44683	1.81337	-1.40442	0	-1.45252	4.48	-1.1194	51.3	-0.731429	39	-1.49844	6+	-1.43824	0	-1.40422	1	-1.43854
1	-4.4568	0.177496	-4.40822	0	-4.46099	3.69	-4.03135	53.1	-3.55908	40	-4.51157	<1	-4.44839	1-4	-4.40806	2	-4.44733
5	4.02846	-0.0521231	4.04042	0	4.04879	3.305	4.3239	56.5	4.65534	41	4.01716	1-<3	4.03789	1-4	4.03412	5	4.02969
2	-8.1504	0.270242	-8.12454	0	-8.13092	3.06	-7.71779	52.1	-7.20844	39	-8.17293	6+	-8.12891	0	-8.14034	2	-8.14971
3	5.4323	0.315606	5.40209	0	5.45396	3.5	5.28605	50	5.07385	40	5.45385	6+	5.4089	0	5.42177	3	5.4342
2	4.25352	-1.27747	4.27201	0	4.24352	3.58	4.22984	51.5	4.29462	41	4.21563	1-<3	4.25841	0	4.27569	2	4.25838
2	3.16593	-1.17905	3.14876	0	3.18675	3.47	3.14799	50.7	3.10282	40	3.1769	<1	3.15392	1-4	3.15947	3	3.1673
1	0.806684	1.54805	0.816863	0	0.826227	3.96	1.06673	50.2	1.37277	38	0.795949	6+	0.81721	0	0.809786	1	0.8073
4	6.16952	1.60103	6.19688	0	6.16346	2.66	6.32252	49.7	6.51394	38	6.12882	<1	6.16888	0	6.20448	4	6.17742
1	-2.59986	-0.278605	-2.60349	0	-2.57778	3.6	-2.44248	52	-2.30821	39	-2.5978	1-<3	-2.6063	1-4	-2.59737	1	-2.59744
2	-12.8715	-0.898604	-12.8799	0	-12.8531	2.95	-12.8391	50.1	-12.7769	38	-12.8695	1-<3	-12.8705	5-9	-12.8793	2	-12.8719
4	-0.285872	0.530302	-0.268625	0	-0.266129	4.52	0.0565781	55.2	0.454958	40	-0.301703	6+	-0.271087	0	-0.279118	4	-0.285051
2	-7.55192	-0.252564	-7.53344	0	-7.55897	3.7	-7.51705	50.6	-7.44376	39	-7.58694	6+	-7.55574	0	-7.52319	1	-7.54483
2	-2.99683	0.327434	-2.96991	10-19	-2.99528	3.2	-2.69764	49.5	-2.48972	40	-3.02982	3-<6	-3.0202	1-4	-2.94515	2	-2.9832
4	-1.33261	0.332083	-1.32876	0	-1.31203	3.2	-1.1221	48.2	-0.895193	38	-1.3376	3-<6	-1.3295	1-4	-1.33006	4	-1.33126
2	2.45192	2.33201	2.461	0	2.44686	3.04	2.42178	50.1	2.37872	38	2.42588	6+	2.4358	0	2.4808	1	2.46043
3	10.232	0.85753	10.236	0	10.2526	3.81	10.444	53.7	10.6727	41	10.2269	1-<3	10.2352	0	10.2346	3	10.2334
2	-5.11271	0.603334	-5.11169	0	-5.09499	2.72	-4.99051	47.4	-4.80873	39	-5.11836	0	-5.1031	0	-5.11782	4	-5.11354
5	7.19524	2.16446	7.21216	0	7.21499	4.05	7.53431	52.8	7.92853	40	7.17966	1-<3	7.20977	1-4	7.20187	2	7.19606
1	1.38144	-0.824526	1.37251	0	1.40243	3.1	1.45807	47.6	1.5202	39	1.38641	3-<6	1.3746	20+	1.37908	4	1.383
5	4.50057	1.6814	4.50428	0	4.49568	3.74	4.41425	53.2	4.30205	40	4.4787	3-<6	4.48027	0	4.52739	5	4.50916
3	3.31184	-1.55599	3.34338	1-4	3.30312	3.43	3.4583	51.4	3.69617	40	3.26543	6+	3.32191	5-9	3.34277	4	3.31776
3	3.6543	2.09849	3.69078	0	3.64585	2.95	3.86089	49.6	4.16367	35	3.60445	3-<6	3.66698	10-19	3.68807	3	3.66047
3	2.34326	0.960986	2.3621	0	2.34211	3	2.49915	50	2.59425	42	2.3137	1-<3	2.3223	1-4	2.38527	2	2.35479
1	1.71565	-0.480415	1.71823	0	1.71543	3.64	1.70964	51.4	1.59641	40	1.69916	6+	1.68079	0	1.75235	1	1.72776
5	4.29408	-0.431656	4.33211	0	4.29022	3.2	4.60911	49.9	4.94548	37	4.24752	0	4.29428	0	4.33877	4	4.30371
1	9.23185	0.849333	9.25367	0	9.22681	4.64	9.34358	53.7	9.46604	42	9.19629	1-<3	9.22441	0	9.26656	4	9.24047
3	-2.10398	0.177496	-2.10355	5-9	-2.08245	3.4	-1.91251	49.9	-1.7272	38	-2.10549	3-<6	-2.10602	10-19	-2.10087	3	-2.10194
4	4.19638	-0.285056	4.21623	0	4.19773	3.96	4.41314	52.1	4.52868	40	4.16849	<1	4.16874	1-4	4.2444	4	4.2098
1	1.26166	-0.362321	1.28798	0	1.25479	2.4	1.38701	46.8	1.56258	38	1.22095	3-<6	1.26269	0	1.29434	1	1.26894
3	-1.82628	-0.0923113	-1.82212	0	-1.83077	4.22	-1.89958	53.5	-2.00483	41	-1.84809	6+	-1.84747	0	-1.79835	3	-1.81737
2	-5.59181	1.56713	-5.54697	0	-5.57377	4.23	-4.97717	53.5	-4.22562	40	-5.62995	6+	-5.55306	0	-5.57634	2	-5.59206
3	-0.304778	0.498207	-0.311109	0	-0.308513	4.04	-0.479534	53	-0.718747	39	-0.318006	6+	-0.335382	0	-0.27994	3	-0.295387
3	0.635176	0.727915	0.659649	0	0.656378	4.14	1.08684	54	1.58332	42	0.615351	6+	0.650612	1-4	0.648457	3	0.637151
2	5.64462	0.587274	5.64699	0	5.64229	2.77	5.59455	47.2	5.47249	36	5.62624	6+	5.61582	1-4	5.67655	2	5.65514
2	-5.19463	-0.82383	-5.17891	0	-5.20327	2.98	-5.22225	50.1	-5.18956	41	-5.22912	1-<3	-5.19563	1-4	-5.17071	1	-5.18877
1	3.30617	0.210419	3.32772	0	3.30367	3.53	3.46538	50	3.59182	40	3.27326	3-<6	3.29106	0	3.3464	1	3.3167
4	8.22635	0.187584	8.23635	0	8.22378	4.07	8.25619	52.6	8.23247	40	8.20203	6+	8.20348	0	8.26121	4	8.23674
1	-8.01761	-0.6722	-7.9674	1-4	-8.03408	2.69	-7.81816	48.1	-7.36072	39	-8.08551	<1	-7.97187	0	-7.99546	1	-8.01738
1	3.96833	0.269818	4.00069	0	3.96339	3.94	4.19874	50.9	4.4582	38	3.92497	6+	3.96785	5-9	4.00803	1	3.97711
1	3.93094	0.197147	3.93294	0	3.9461	4	4.01323	52.5	4.20037	40	3.92207	6+	3.94878	0	3.92058	1	3.92819
3	-4.49888	0.574934	-4.51973	1-4	-4.50089	3.26	-4.80062	51.7	-5.22337	41	-4.49956	6+	-4.54452	1-4	-4.4768	2	-4.4883
1	-3.99195	1.42147	-3.94022	0	-4.00593	3.42	-3.72632	51.9	-3.24191	39	-4.05857	6+	-3.95248	0	-3.96358	1	-3.98983
5	-7.13354	-0.853433	-7.13907	0	-7.11645	3.82	-7.09676	50.6	-7.00195	40	-7.13489	6+	-7.12654	10-19	-7.14304	5	-7.13489
3	-2.74641	0.293288	-2.72685	0	-2.75012	3.9	-2.63321	50.3	-2.53616	41	-2.77899	1-<3	-2.75935	5-9	-2.70976	3	-2.7368
1	-6.09612	0.231209	-6.05164	0	-6.09554	3.56	-5.62141	48.4	-5.1884	37	-6.14319	6+	-6.10458	0	-6.03864	1	-6.08309
3	-0.679616	0.413374	-0.654112	0	-0.679714	3.94	-0.428753	49.3	-0.243995	40	-0.713144	1-<3	-0.699117	1-4	-0.632236	2	-0.667243
3	1.38627	2.27497	1.42415	0	1.37819	4	1.61592	52.1	1.93801	40	1.33573	6+	1.39879	0	1.42151	3	1.39273
2	-2.85599	1.41274	-2.85288	0	-2.8634	4.04	-2.99887	51.7	-3.12621	42	-2.87985	6+	-2.8693	0	-2.83504	1	-2.8493
3	3.3575	0.270535	3.34288	0	3.3774	3.83	3.34944	52.1	3.33457	42	3.36567	6+	3.34997	5-9	3.35015	3	3.3582
1	-0.840023	1.76773	-0.797565	0	-0.851613	3.48	-0.629516	52.5	-0.258343	41	-0.897388	6+	-0.813991	0	-0.810526	1	-0.836175
2	2.77264	-0.0815094	2.80628	0	2.77228	3.66	3.1088	51.7	3.39854	40	2.73276	1-<3	2.75947	1-4	2.82314	3	2.78488
2	4.89555	-0.971502	4.90959	0	4.8878	3.32	4.86715	50.2	4.88072	39	4.86318	6+	4.89076	0	4.9207	1	4.90207
4	-7.96263	-0.747147	-7.93774	0	-7.96988	3.48	-7.86066	53	-7.7048	40	-8.00263	1-<3	-7.96147	0	-7.93143	4	-7.95565
3	7.65264	0.176591	7.67866	0	7.64536	4.01	7.76647	51.9	7.93692	42	7.61175	6+	7.65468	0	7.68427	3	7.6596
3	-1.86354	1.4078	-1.85115	0	-1.84364	3.69	-1.572	50.9	-1.23629	41	-1.87558	6+	-1.85254	0	-1.85865	3	-1.86264
3	-5.33924	-0.638836	-5.31652	0	-5.34852	3.04	-5.30192	52.4	-5.18023	41	-5.3796	1-<3	-5.33355	0	-5.31357	3	-5.33381
4	3.28616	1.74362	3.27497	0	3.3089	3.3	3.37272	52.8	3.41074	38	3.29452	<1	3.27259	0	3.28669	4	3.28903
2	-3.33788	1.18067	-3.31566	0	-3.3183	3.54	-2.94328	50.7	-2.48072	40	-3.35759	3-<6	-3.31922	5-9	-3.32922	1	-3.33714
4	4.16808	1.20907	4.15335	0	4.1884	3.54	4.16731	50.4	4.15234	40	4.17674	3-<6	4.15922	0	4.16162	4	4.16909
5	1.85155	-0.583238	1.87433	10-19	1.84479	3.36	1.93984	48.7	2.06978	38	1.8136	1-<3	1.84983	20+	1.88287	4	1.85889
2	-5.13729	-0.242176	-5.11355	0	-5.13733	3.16	-4.90485	49	-4.74277	40	-5.16945	6+	-5.15816	0	-5.09059	2	-5.12489
1	-8.01047	1.27617	-7.97413	0	-8.01892	3.23	-7.80535	49.9	-7.50437	39	-8.06021	6+	-7.99791	0	-7.97675	1	-8.0043
2	-7.27889	-0.00694518	-7.25659	0	-7.29238	2.66	-7.32979	46.5	-7.22587	38	-7.32301	6+	-7.26109	0	-7.26276	2	-7.27663
1	-0.614057	0.311538	-0.572531	0	-0.622667	3.84	-0.354639	50.6	0.0131714	37	-0.667834	<1	-0.597456	0	-0.57835	1	-0.607973
2	2.6253	1.52974	2.62293	0	2.64355	3.605	2.72033	54.1	2.85959	41	2.62271	6+	2.63103	0	2.61983	2	2.62485
2	-1.45452	-0.282741	-1.43942	0	-1.45724	3.22	-1.37132	50.8	-1.32937	40	-1.4828	<1	-1.47341	0	-1.4177	2	-1.4442
4	3.92447	-1.34306	3.8848	0	3.946	3.94	3.67084	50.9	3.33556	39	3.95297	<1	3.89495	0	3.90937	4	3.9262
3	1.23212	-1.36635	1.24452	0	1.25201	4	1.52383	52.6	1.85977	41	1.22006	6+	1.24313	1-4	1.23701	3	1.23302
4	-5.75234	-0.354111	-5.76349	1-4	-5.72875	2.3	-5.6487	44.5	-5.60782	35	-5.74318	<1	-5.76837	1-4	-5.74992	5	-5.74884
5	-5.74915	0.508206	-5.72609	0	-5.72959	3.35	-5.34575	49.8	-4.87235	40	-5.76952	1-<3	-5.72984	1-4	-5.74017	5	-5.74843
5	-1.95263	-0.18796	-1.97734	0	-1.93115	3.05	-2.0412	51.5	-2.18239	40	-1.93537	0	-1.97175	1-4	-1.96105	4	-1.95082
4	-3.22298	0.467188	-3.19479	0	-3.23497	3.4	-3.17861	50.5	-2.99376	39	-3.27005	6+	-3.20556	0	-3.20084	4	-3.21954
1	-4.80527	-0.190687	-4.78534	10-19	-4.82079	3.45	-4.92291	50.2	-4.85574	39	-4.84958	0	-4.78309	10-19	-4.79474	1	-4.80455
5	-1.0484	-0.789567	-1.04125	0	-1.02834	4.32	-0.811648	54	-0.543359	41	-1.05637	<1	-1.04147	10-19	-1.04552	5	-1.04742
4	-10.4421	-0.922114	-10.3915	5-9	-10.4418	3.1	-9.90304	49.6	-9.39076	40	-10.494	3-<6	-10.4458	20+	-10.3823	4	-10.4292
3	-0.595114	-1.0321	-0.57129	0	-0.596845	3.49	-0.395379	52.6	-0.23723	41	-0.628968	1-<3	-0.610948	0	-0.552131	3	-0.583983
3	11.5055	0.672465	11.5482	0	11.4989	3.94	11.8194	53.3	12.2089	40	11.4528	6+	11.5168	0	11.5463	3	11.5131
5	-4.28558	-0.203507	-4.29352	10-19	-4.26421	3.05	-4.19009	48.8	-4.11383	39	-4.28098	3-<6	-4.29289	10-19	-4.28662	4	-4.28373
1	-3.75395	0.334629	-3.75301	0	-3.76002	4.1	-3.89453	50.4	-4.04628	39	-3.77488	6+	-3.77268	0	-3.73101	2	-3.74626
5	-1.65798	-0.606863	-1.63231	0	-1.65976	3.7	-1.43896	50.8	-1.25708	40	-1.69326	1-<3	-1.67238	0	-1.61429	5	-1.64688
4	-6.26511	1.30711	-6.27398	0	-6.24328	3.74	-6.17106	51.4	-6.10566	40	-6.25937	<1	-6.27439	10-19	-6.26557	3	-6.26291
4	8.99462	0.669807	9.04652	0	8.98527	4.18	9.35424	53.7	9.85446	39	8.93236	6+	9.02054	0	9.03337	4	9.00023
4	7.14911	-0.11637	7.19996	20+	7.14274	4.37	7.55646	53.4	8.05185	40	7.09053	<1	7.16551	0	7.19403	4	7.15695
5	-8.1359	-0.197435	-8.11393	0	-8.15107	3.7	-8.2237	53	-8.12888	39	-8.18141	6+	-8.11338	0	-8.12365	4	-8.1349
4	-11.0905	1.13978	-11.0502	0	-11.105	3.7	-10.9612	51.6	-10.6265	41	-11.1491	6+	-11.0575	1-4	-11.0684	4	-11.0889
3	6.54241	-0.657657	6.53064	0	6.56222	3.44	6.56414	50.1	6.58593	37	6.54837	0	6.53709	1-4	6.53615	3	6.54306
5	0.716369	-0.335617	0.738688	0	0.702881	3.46	0.66567	49.3	0.769833	38	0.672236	3-<6	0.734186	0	0.732505	3	0.718634
2	2.1677	0.829288	2.19731	0	2.17988	3.15	2.49718	54.9	3.03398	41	2.13528	3-<6	2.21325	0	2.16325	2	2.16292
5	-0.864051	1.449	-0.845424	0	-0.843508	2.64	-0.490375	49.3	-0.0717225	37	-0.880141	6+	-0.850679	1-4	-0.854891	5	-0.862618
5	0.180138	-0.976109	0.19128	0	0.168266	3.68	0.037528	50.2	0.00132492	38	0.145938	0	0.185523	10-19	0.194798	5	0.183534
3	3.03222	-0.365404	3.04236	0	3.02038	3.1	2.87911	50.8	2.82999	39	2.9988	6+	3.03683	1-4	3.0465	3	3.03563
5	-5.32968	-0.0591348	-5.3159	0	-5.30941	4.28	-5.01516	55.3	-4.66023	42	-5.3424	0	-5.31884	1-4	-5.32332	3	-5.32849
3	-7.44641	0.465245	-7.42513	0	-7.45649	3.72	-7.44093	50.1	-7.34026	42	-7.48646	6+	-7.43935	0	-7.42316	3	-7.44159
1	-3.28378	-0.618749	-3.2721	5-9	-3.26934	2.82	-3.10864	47.9	-2.79815	36	-3.30058	0	-3.25716	20+	-3.29136	4	-3.28699
1	-10.9868	0.479979	-10.9621	0	-10.9694	3.72	-10.6081	50.3	-10.1196	40	-11.0105	0	-10.96	0	-10.9819	1	-10.9877
3	-2.54328	0.233886	-2.51406	0	-2.55361	3.42	-2.45462	50.7	-2.25158	40	-2.58952	<1	-2.53004	10-19	-2.51699	4	-2.53859
1	1.21328	1.91783	1.24955	0	1.20736	4.2	1.46799	54.9	1.77553	42	1.16604	1-<3	1.21833	0	1.2526	1	1.22135
4	-0.892044	1.15267	-0.88545	0	-0.872388	3.9	-0.66954	50.5	-0.409709	41	-0.899987	3-<6	-0.884308	1-4	-0.890318	1	-0.89137
1	-1.80607	0.605914	-1.78957	0	-1.81431	1.049	-1.81714	45.4	-1.77317	30	-1.84076	0	-1.8077	0	-1.78091	4	-1.7999
1	1.37826	0.591416	1.42572	0	1.36989	3.84	1.70822	52.8	2.15377	39	1.32027	3-<6	1.39824	0	1.41718	1	1.38457
2	-0.0704306	2.2242	-0.0723364	0	-0.0500868	4.1	0.0714366	52.5	0.222939	40	-0.0713446	6+	-0.0705555	1-4	-0.0710302	2	-0.0693035
2	9.93142	-0.0124518	9.94774	0	9.95161	3.84	10.2726	54.9	10.6602	40	9.91672	<1	9.94424	0	9.93876	2	9.93257
1	2.08712	1.71387	2.07094	0	2.10875	3.26	2.09627	48.7	2.06627	39	2.09814	1-<3	2.07339	1-4	2.08291	3	2.08911
1	7.21299	0.0325213	7.21381	0	7.23409	3.34	7.40018	52.2	7.5893	39	7.21077	6+	7.2125	0	7.21531	1	7.21471
2	-11.5351	1.56362	-11.4942	0	-11.5161	3.94	-10.9448	55	-10.2414	43	-11.5693	3-<6	-11.5019	0	-11.5192	2	-11.5346
1	6.33213	0.54506	6.32464	0	6.35264	4.15	6.41557	46.7	6.49517	40	6.33556	6+	6.32766	0	6.32938	1	6.33334
4	2.32926	-0.445661	2.34173	0	2.34873	3.36	2.61335	49.9	2.94899	39	2.31673	3-<6	2.34157	20+	2.33324	4	2.32984
5	0.957135	0.449202	0.947103	0	0.978155	4.22	1.02228	50.3	1.07028	42	0.962959	6+	0.949441	0	0.954354	4	0.958709
5	0.587608	0.157054	0.592569	0	0.608158	4.3	0.809772	50.7	1.05102	40	0.581755	6+	0.591585	0	0.590583	5	0.588943
4	-6.25268	1.2034	-6.25022	0	-6.23289	3.7	-6.07347	52.8	-5.86692	40	-6.2574	3-<6	-6.24816	1-4	-6.25254	4	-6.25194
4	-1.79761	-0.387333	-1.82214	0	-1.77614	3.55	-1.8843	50.4	-2.02319	39	-1.78049	3-<6	-1.81659	1-4	-1.80596	4	-1.7958
3	4.19342	-0.689401	4.19511	0	4.21449	4.32	4.38975	52.8	4.59013	40	4.19051	6+	4.19361	0	4.19607	2	4.19512
3	-9.09483	0.507014	-9.0512	0	-9.11025	4.011	-8.9475	51.1	-8.57238	40	-9.15679	6+	-9.05669	0	-9.07333	2	-9.09386
2	8.25525	0.255004	8.31627	0	8.24139	4.825	8.62662	51.5	9.2321	38	8.1818	6+	8.30071	0	8.28812	2	8.25753
4	5.19903	1.00518	5.22217	0	5.19394	3.64	5.32461	52.5	5.46415	40	5.16243	6+	5.19261	0	5.23424	3	5.20763
5	5.46984	1.12425	5.50467	0	5.46144	3.36	5.65912	53.4	5.9406	40	5.42128	0	5.48123	0	5.50298	5	5.47604
1	12.1829	0.519296	12.2309	0	12.2016	4.8	12.8474	53	13.6421	38	12.1431	0	12.2216	1-4	12.2014	3	12.1832
2	5.27644	1.26062	5.29078	0	5.26995	3.285	5.27622	50.5	5.29722	37	5.24507	3-<6	5.26814	1-4	5.30452	3	5.28391
5	-4.26999	0.229125	-4.23595	0	-4.26005	2.75	-3.93597	51.2	-3.34819	39	-4.30791	0	-4.21477	20+	-4.27743	5	-4.27643
4	-6.52054	0.944589	-6.50652	0	-6.49943	2.58	-6.18676	47.2	-5.82629	38	-6.53263	<1	-6.512	0	-6.51221	3	-6.51871
5	6.91719	-0.264735	6.93972	0	6.90496	4.34	6.89383	52.6	7.00441	42	6.87412	<1	6.93144	20+	6.93622	5	6.9204
5	-2.50743	-0.448633	-2.50629	10-19	-2.51351	3.24	-2.64578	50.6	-2.79479	41	-2.52853	3-<6	-2.526	5-9	-2.48441	4	-2.49975
4	3.82531	0.380411	3.88351	0	3.80985	3.6	4.13365	53.4	4.69788	41	3.75241	6+	3.87354	0	3.85334	4	3.82636
1	3.88759	1.49963	3.90222	0	3.88151	3.28	3.89881	51.5	3.92481	41	3.8564	1-<3	3.87828	0	3.91672	1	3.89538
3	1.63166	1.02423	1.66022	0	1.62388	3.92	1.76362	52.9	1.96547	40	1.58839	1-<3	1.63692	0	1.66332	3	1.63827
3	-3.97971	1.36248	-3.98131	0	-3.95854	3.1	-3.81782	51.7	-3.65983	38	-3.98005	6+	-3.98208	1-4	-3.97832	1	-3.97796
3	10.087	1.19313	10.1092	0	10.0981	3.52	10.3133	51.8	10.7504	38	10.0591	3-<6	10.1305	0	10.0769	3	10.0814
5	-4.51022	0.31514	-4.51444	0	-4.49191	3.19	-4.43454	50.1	-4.31909	41	-4.51137	<1	-4.50593	1-4	-4.5164	5	-4.51064
3	-0.0175083	0.734699	-0.0138103	0	0.000973434	3.49	0.149523	51.8	0.368318	41	-0.0244229	6+	-0.00829612	0	-0.0197091	3	-0.0177408
3	6.69843	0.534572	6.74915	0	6.69164	3.5	7.09599	54.5	7.58841	41	6.63954	6+	6.71597	0	6.74236	5	6.70596
4	2.52704	0.412528	2.5152	0	2.54769	3.74	2.56487	52.6	2.58834	38	2.53386	0	2.51918	1-4	2.52262	4	2.52832
2	-4.2215	1.32295	-4.20766	0	-4.2246	2.28	-4.15991	46.4	-4.13548	36	-4.24921	1-<3	-4.24014	0	-4.1861	2	-4.21148
4	-4.25978	-1.00054	-4.22807	5-9	-4.26766	3.4	-4.09485	49.9	-3.85242	39	-4.30549	0	-4.25207	1-4	-4.2269	4	-4.25322
5	0.00251649	0.305352	0.0506767	0	-0.00587981	4.3	0.339793	51	0.794351	41	-0.0560187	6+	0.0230384	1-4	0.0417085	4	0.00881265
3	-1.66965	1.59497	-1.63359	0	-1.65176	3.48	-1.15532	53.5	-0.518135	40	-1.70136	6+	-1.63649	1-4	-1.65849	1	-1.67009
2	-1.4177	0.160129	-1.39803	0	-1.4311	3.18	-1.49613	49.9	-1.42611	38	-1.45977	6+	-1.40194	0	-1.40258	3	-1.41539
1	3.82496	0.739051	3.85642	0	3.84468	4.41	4.32465	50.5	4.90748	39	3.79847	0	3.84957	0	3.83811	1	3.82587
4	-11.6657	0.843278	-11.671	0	-11.6444	1.92	-11.5419	49.2	-11.4308	38	-11.6632	1-<3	-11.6709	0	-11.6657	4	-11.6639
1	1.48967	-0.475901	1.50098	0	1.48454	3.54	1.48295	50.7	1.46871	42	1.46188	1-<3	1.47529	0	1.51941	2	1.49814
1	-11.5385	-0.230497	-11.5155	0	-11.5525	1.34	-11.5905	49.9	-11.4788	29	-11.5836	<1	-11.5189	1-4	-11.5231	1	-11.5366
3	9.11017	1.8031	9.16545	0	9.10703	3.57	9.63101	50.8	10.1935	39	9.0514	6+	9.12007	0	9.16429	2	9.12048
1	1.2678	1.05096	1.2735	0	1.26368	3.5	1.21914	51.7	1.13514	40	1.24519	6+	1.24656	0	1.29726	1	1.27699
4	-6.11346	0.214379	-6.11538	0	-6.09185	3.12	-5.94659	49.8	-5.79156	39	-6.11314	<1	-6.11733	0	-6.11125	4	-6.11138
1	-0.790758	-0.685124	-0.797876	0	-0.769408	4.34	-0.686721	50.3	-0.599939	40	-0.786794	0	-0.797428	0	-0.791483	1	-0.788913
1	3.13998	0.727151	3.15202	0	3.1285	3.82	3.01511	51.7	2.99166	39	3.10549	6+	3.14482	1-4	3.15592	1	3.14368
4	-3.81277	1.77388	-3.80612	0	-3.79564	3.33	-3.63999	50.9	-3.38687	41	-3.82321	6+	-3.79753	0	-3.81665	4	-3.814
2	8.73716	1.01137	8.7604	0	8.73039	3.72	8.83021	51.9	8.96602	41	8.69885	6+	8.7358	0	8.76866	2	8.74449
4	-9.71813	1.04518	-9.70311	0	-9.72675	3	-9.7531	52.5	-9.72946	39	-9.75208	<1	-9.71968	0	-9.69448	4	-9.71226
4	-1.38634	-1.1999	-1.41152	10-19	-1.36611	2.6	-1.50504	49.9	-1.65609	40	-1.36994	1-<3	-1.4021	10-19	-1.39775	4	-1.38547
2	3.64515	-0.281396	3.67203	0	3.63489	3.34	3.7093	52.4	3.88217	41	3.60074	3-<6	3.65657	1-4	3.67054	2	3.64988
4	3.80087	-0.861582	3.79428	0	3.81883	3.815	3.84336	51.7	3.92703	41	3.80115	<1	3.80456	0	3.79284	4	3.80017
5	5.11621	-0.839862	5.12212	20+	5.13757	2.96	5.36515	50	5.6212	39	5.11043	0	5.11844	20+	5.12142	3	5.11816
3	-1.86953	2.09399	-1.89598	0	-1.84926	2.94	-2.00143	50.7	-2.16872	39	-1.85215	6+	-1.88627	1-4	-1.88143	3	-1.86865
3	-5.93561	-0.683885	-5.92374	0	-5.94118	3.2	-5.94485	47.8	-5.95311	41	-5.96425	3-<6	-5.94831	0	-5.9066	3	-5.92747
3	0.655526	0.558282	0.691388	0	0.651309	4.29	0.939429	53.8	1.24657	42	0.610251	1-<3	0.655281	0	0.698439	1	0.664876
2	2.19388	-1.4986	2.22534	0	2.21444	3.24	2.71033	50.3	3.29564	39	2.1682	6+	2.21599	20+	2.2089	3	2.19542
4	10.0747	0.301479	10.1481	10-19	10.0617	3.28	10.6017	50.6	11.3716	38	9.99272	3-<6	10.1261	10-19	10.1151	4	10.0777
1	5.20421	0.18387	5.24933	0	5.19759	3.35	5.5432	52.5	5.96356	37	5.14967	0	5.21739	0	5.24599	2	5.21182
3	-0.181248	1.51612	-0.154871	0	-0.192755	3.7	-0.147542	50.4	0.0151043	40	-0.226496	3-<6	-0.16649	0	-0.158863	3	-0.17746
5	2.93615	0.285644	2.92223	0	2.95729	4.1	2.96052	52.3	2.95832	40	2.94501	3-<6	2.92543	0	2.93188	5	2.93779
1	6.15887	0.586389	6.2012	0	6.15361	3.7	6.4938	50.5	6.88192	37	6.10773	<1	6.16615	0	6.20239	1	6.16748
1	4.76767	-0.379816	4.80311	10-19	4.76051	3.8	4.98857	48.3	5.28175	39	4.71985	3-<6	4.7758	20+	4.80385	1	4.7748
2	1.73949	1.23812	1.76269	0	1.73019	3.9	1.78186	51.3	1.90977	39	1.69876	3-<6	1.74556	0	1.76535	2	1.74492
4	4.03091	1.10112	4.03285	0	4.05198	3.83	4.22985	53	4.43344	40	4.02782	3-<6	4.03129	0	4.03366	4	4.03261
1	2.8935	1.43503	2.9156	0	2.88761	3.18	2.99135	50.8	3.1149	39	2.8569	1-<3	2.88876	0	2.92644	1	2.90149
1	-5.46743	1.82717	-5.42403	0	-5.482	3.8	-5.30577	48.2	-4.93116	37	-5.52839	6+	-5.43196	0	-5.44414	1	-5.46582
3	5.93878	0.261836	5.94516	0	5.93085	3.15	5.8217	49.3	5.73521	39	5.91197	<1	5.92926	0	5.96005	1	5.94511
4	4.11532	1.42556	4.11262	0	4.13611	2.81	4.25719	48.4	4.39961	35	4.11544	6+	4.11333	1-4	4.11535	4	4.11678
1	-0.775285	-0.196427	-0.761143	1-4	-0.781771	3.74	-0.777519	51.6	-0.75899	40	-0.806506	6+	-0.783732	1-4	-0.747277	2	-0.76781
5	8.82943	1.09295	8.82159	5-9	8.84701	3.28	8.8505	49.3	8.91688	36	8.83027	3-<6	8.83339	1-4	8.81999	5	8.82843
5	3.56041	-0.404026	3.58901	0	3.57432	3.52	3.91282	54.4	4.4415	40	3.53042	1-<3	3.6002	20+	3.55933	5	3.55692
4	-0.228254	-0.311485	-0.24688	0	-0.205699	3.92	-0.227977	53.8	-0.287066	42	-0.214508	1-<3	-0.24637	0	-0.23152	4	-0.225589
1	-14.157	-0.571319	-14.1258	0	-14.161	3.45	-13.9225	49.6	-13.6763	38	-14.1986	6+	-14.1609	0	-14.1159	1	-14.1475
2	-0.160461	0.967538	-0.131202	0	-0.167842	3.42	-0.0127634	47.5	0.199381	39	-0.203864	0	-0.155897	0	-0.127587	1	-0.153544
3	-2.39035	1.34232	-2.38943	0	-2.39263	3.41	-2.45562	50.4	-2.5964	39	-2.4076	3-<6	-2.42029	0	-2.35898	3	-2.37981
2	1.58876	0.976834	1.61715	0	1.58056	4	1.7106	51.4	1.90908	39	1.54521	6+	1.59513	0	1.61942	2	1.59505
5	2.27053	0.700711	2.30128	0	2.26563	4.37	2.48418	52.6	2.72302	40	2.22841	1-<3	2.26879	1-4	2.3096	5	2.27932
3	-2.85943	1.02573	-2.85838	0	-2.86339	3.68	-2.95693	52.3	-3.10106	42	-2.8784	6+	-2.88429	0	-2.83176	3	-2.85016
2	-2.5049	1.30938	-2.51753	0	-2.48337	3.1	-2.45859	49.6	-2.44286	37	-2.49664	1-<3	-2.51586	0	-2.50774	1	-2.50296
4	-3.64846	0.432888	-3.64106	1-4	-3.65558	3.74	-3.7381	49.2	-3.80898	40	-3.67524	<1	-3.65967	10-19	-3.62492	4	-3.64151
1	-5.62286	-0.409539	-5.60792	0	-5.60263	2.3	-5.29613	50.1	-4.92617	35	-5.63649	3-<6	-5.61111	0	-5.61606	1	-5.62169
3	-1.43622	-0.32832	-1.40629	0	-1.44067	4.2	-1.22287	54.9	-0.993497	41	-1.47728	1-<3	-1.43984	1-4	-1.39652	2	-1.42709
3	-1.69368	2.37888	-1.69842	0	-1.70589	4.12	-2.01947	49.6	-2.26297	41	-1.71632	6+	-1.69817	0	-1.68699	3	-1.69066
5	3.20389	-0.100977	3.22787	0	3.19836	3.08	3.32987	51.9	3.47896	40	3.16623	1-<3	3.19937	1-4	3.23849	5	3.21216
2	0.754591	-0.516573	0.770206	0	0.748059	3.38	0.767775	52.4	0.805279	39	0.722224	<1	0.74729	0	0.783164	2	0.762043
5	-2.92218	-0.94564	-2.89383	0	-2.93248	3.18	-2.84273	48.1	-2.65102	40	-2.96773	<1	-2.90962	20+	-2.89622	5	-2.91747
1	-0.549351	0.133521	-0.48278	0	-0.560433	3.86	-0.0611557	52.1	0.624556	40	-0.624272	3-<6	-0.508278	1-4	-0.507781	1	-0.544937
4	-12.7777	0.094935	-12.7647	0	-12.7586	3.52	-12.4968	52.2	-12.1562	40	-12.791	<1	-12.7637	1-4	-12.7744	4	-12.7774
4	-2.94036	0.523686	-2.95126	0	-2.91889	3.23	-2.87591	54.5	-2.83785	45	-2.93345	6+	-2.94997	10-19	-2.94253	4	-2.93845
4	-11.592	-0.914931	-11.5896	0	-11.571	3.6	-11.388	51	-11.1781	41	-11.5955	<1	-11.5912	5-9	-11.5891	4	-11.5903
5	-4.73103	-0.470289	-4.70449	0	-4.73959	2.72	-4.63693	47.2	-4.46351	37	-4.77355	0	-4.72485	10-19	-4.70202	5	-4.72502
2	-4.74134	-0.691704	-4.74602	0	-4.72175	2.6	-4.64532	49.6	-4.53208	38	-4.74091	1-<3	-4.74114	1-4	-4.74488	1	-4.7408
1	-0.767655	0.0916021	-0.757917	0	-0.774002	2.78	-0.816026	48.4	-0.854282	36	-0.795444	3-<6	-0.779531	0	-0.741338	1	-0.760109
4	-0.92777	-0.315518	-0.902742	10-19	-0.934176	3.37	-0.807615	52.5	-0.64753	41	-0.967061	0	-0.928987	20+	-0.894645	4	-0.920151
1	0.554963	-0.0627893	0.625372	0	0.544604	3.62	1.10011	53.7	1.83775	40	0.477872	0	0.596536	1-4	0.599883	1	0.559951
3	4.83724	1.1108	4.88605	0	4.82882	3.73	5.1814	55.3	5.64443	42	4.77819	6+	4.85827	0	4.87668	3	4.84352
2	-6.79329	0.975136	-6.74912	0	-6.80156	3.08	-6.49784	49.8	-6.09477	40	-6.84871	3-<6	-6.77588	1-4	-6.75563	4	-6.78693
3	-1.13886	0.0828449	-1.11406	0	-1.15158	3.24	-1.14679	50.7	-1.00815	41	-1.18411	3-<6	-1.1216	1-4	-1.11989	3	-1.136
2	0.839214	0.234939	0.843909	0	0.860194	3.015	1.06697	51.3	1.30601	37	0.833978	6+	0.84174	1-4	0.843025	1	0.840871
5	-6.84557	-1.18482	-6.82338	0	-6.85104	4	-6.73836	51.8	-6.61236	42	-6.88183	0	-6.85148	5-9	-6.81166	5	-6.83727
4	-1.42093	-0.879208	-1.41062	0	-1.41886	4.22	-1.29568	52.6	-1.30186	38	-1.44099	6+	-1.45723	0	-1.37563	4	-1.40704
1	-0.464399	1.3179	-0.456824	0	-0.461405	4.04	-0.351026	54.2	-0.389973	41	-0.481508	6+	-0.50532	0	-0.418273	1	-0.449834
5	-10.7078	1.57007	-10.6798	0	-10.7155	3.2	-10.5825	48.6	-10.3889	38	-10.7505	3-<6	-10.703	1-4	-10.6763	5	-10.7011
3	3.8214	1.65267	3.83638	0	3.81741	3.77	3.87822	52.9	3.91495	41	3.79198	<1	3.80614	0	3.85535	2	3.83076
3	-5.68778	0.880627	-5.66741	0	-5.66771	4.06	-5.30419	53.1	-4.86426	40	-5.70564	1-<3	-5.67181	1-4	-5.67889	3	-5.68669
5	3.7534	-0.561776	3.78242	0	3.77278	3.06	4.21918	53	4.76935	38	3.7284	6+	3.77735	0	3.76468	5	3.75403
1	-0.681922	1.70919	-0.687857	0	-0.683562	3.61	-0.810616	49.8	-1.03854	40	-0.693415	3-<6	-0.718435	0	-0.652241	1	-0.670951
3	-1.5281	-0.535672	-1.51427	0	-1.54366	2.84	-1.92543	49.7	-1.67482	37	-1.57563	6+	-1.41151	0	-1.60147	5	-1.5539
4	0.451658	1.15843	0.470646	0	0.449235	3.38	0.583986	50.6	0.677331	40	0.420752	6+	0.434546	0	0.490908	1	0.46223
5	-2.31961	0.504908	-2.28956	0	-2.33081	3.32	-2.23908	49.5	-2.02788	41	-2.36731	6+	-2.30324	0	-2.29488	4	-2.31556
2	9.31456	1.15452	9.33116	0	9.31052	3.7	9.38833	52.4	9.44592	40	9.28388	3-<6	9.30056	0	9.34914	2	9.3239
4	-7.97191	-0.728754	-7.95707	1-4	-7.95504	4.05	-7.71336	48.2	-7.35468	39	-7.98873	1-<3	-7.95029	1-4	-7.97265	4	-7.97327
3	-4.526	1.26295	-4.53601	0	-4.52835	3.6	-4.71415	49.8	-4.99709	39	-4.53513	6+	-4.5632	1-4	-4.49976	3	-4.5156
1	4.37828	0.0259753	4.3897	0	4.39821	3.48	4.65974	51	4.98306	40	4.36698	6+	4.38853	0	4.3828	2	4.37919
2	-2.07105	0.599124	-2.07509	0	-2.04684	3.66	-1.87618	51.7	-1.74118	40	-2.06661	6+	-2.08403	0	-2.06402	1	-2.06703
3	1.421	0.880285	1.44324	0	1.41342	3.59	1.48676	50.5	1.60713	39	1.38266	6+	1.42134	1-4	1.45024	2	1.42771
2	-4.64644	-0.36527	-4.62174	0	-4.65284	3.7	-4.52967	51.2	-4.37376	41	-4.68548	6+	-4.64791	0	-4.61344	2	-4.63882
4	-1.9111	1.09413	-1.88096	0	-1.92314	3.6	-1.8464	49.3	-1.63652	37	-1.95968	<1	-1.89217	0	-1.88821	3	-1.90769
3	6.8014	-0.0781998	6.82276	0	6.79215	4.08	6.82452	55	6.92875	42	6.7621	0	6.80603	1-4	6.82655	2	6.80685
4	4.76234	-0.0631186	4.77939	0	4.75112	3.52	4.69842	51.5	4.74092	41	4.72435	6+	4.76984	1-4	4.78114	4	4.76627
5	-6.68689	2.1005	-6.63953	0	-6.69821	3.72	-6.41671	52.3	-5.98117	41	-6.74766	6+	-6.65829	0	-6.65457	4	-6.6828
3	3.8727	0.439575	3.91957	0	3.85759	4	4.06243	53.8	4.48068	40	3.80862	<1	3.91212	1-4	3.89638	2	3.87393
4	-10.3883	1.31555	-10.3828	0	-10.3949	2.94	-10.4894	50.3	-10.5834	39	-10.4132	6+	-10.4022	0	-10.3645	4	-10.381
5	9.8448	0.643382	9.85143	0	9.86319	3.98	10.0426	52.3	10.2992	38	9.8356	6+	9.85629	0	9.84372	3	9.84452
1	-4.4218	-0.379355	-4.37801	0	-4.42668	3.28	-4.06327	52.4	-3.65519	39	-4.47366	6+	-4.41463	0	-4.37678	1	-4.41289
2	1.11583	0.354232	1.11139	0	1.12951	4.1	1.09699	51.7	1.19598	41	1.11035	0	1.13363	0	1.09925	2	1.11192
1	-0.063107	0.154455	-0.0217832	10-19	-0.0717103	2.8	0.194189	49.5	0.559387	37	-0.116726	6+	-0.0466633	20+	-0.0274779	2	-0.0570189
1	0.242132	-1.06588	0.272972	0	0.234701	3.86	0.406383	54.4	0.638902	40	0.197498	<1	0.247927	0	0.275612	1	0.249023
5	-1.4646	-0.542617	-1.43202	0	-1.47293	2.5	-1.29888	52.7	-1.04639	41	-1.51141	1-<3	-1.45496	1-4	-1.43233	4	-1.45837
3	0.340389	-1.77241	0.368664	0	0.334303	3.08	0.50293	49.8	0.706104	38	0.298978	0	0.340456	1-4	0.375699	3	0.348273
4	-3.21036	0.569881	-3.19693	0	-3.22188	2.76	-3.32063	47.8	-3.32612	36	-3.24593	0	-3.20444	20+	-3.19388	5	-3.20668
2	-2.98815	0.554205	-2.94953	0	-2.99919	3.34	-2.80955	49.6	-2.48674	38	-3.0421	1-<3	-2.96635	1-4	-2.95919	4	-2.98392
4	-4.54833	0.75867	-4.5083	0	-4.55395	1.35	-4.24583	52.1	-3.88854	42	-4.59809	1-<3	-4.5416	1-4	-4.50663	2	-4.54
3	-1.10275	0.996971	-1.11398	0	-1.08001	2.5	-1.01666	47.9	-0.979204	36	-1.09436	3-<6	-1.11636	1-4	-1.10224	3	-1.09989
5	-3.13248	-0.300452	-3.1413	0	-3.11192	2.9	-3.06301	54.2	-3.00061	40	-3.12801	1-<3	-3.13799	0	-3.13574	4	-3.13124
4	-7.55111	0.521458	-7.54731	0	-7.56613	2.3	-7.83762	50.7	-7.9783	37	-7.58287	<1	-7.54149	0	-7.54677	4	-7.55014
2	1.89265	1.56854	1.93274	0	1.88282	4.14	2.11191	55	2.45755	42	1.83876	3-<6	1.91186	0	1.92499	1	1.8978
5	3.49924	-1.37752	3.53071	0	3.49137	3.82	3.66171	53.1	3.90111	40	3.45371	3-<6	3.50677	5-9	3.53203	5	3.50581
2	-6.48224	1.09098	-6.44748	0	-6.49148	3.12	-6.31044	51.6	-6.0323	38	-6.53157	1-<3	-6.46842	1-4	-6.45101	2	-6.47668
3	6.2106	0.887196	6.2412	0	6.20022	3.48	6.31367	51.2	6.53446	38	6.16329	0	6.22491	0	6.23742	2	6.21527
1	5.12429	-0.27497	5.14516	10-19	5.11506	3.14	5.1423	50.1	5.24022	39	5.08537	<1	5.12854	10-19	5.14925	1	5.12975
1	3.21925	1.18022	3.23693	0	3.23855	3.86	3.55791	55.4	3.96071	45	3.20266	6+	3.23562	1-4	3.22523	4	3.21974
5	-5.17688	1.41121	-5.15998	0	-5.18598	3.12	-5.20048	51.2	-5.15376	42	-5.21271	<1	-5.17572	1-4	-5.15344	4	-5.17136
3	5.82067	-0.558432	5.86377	0	5.81116	3.91	6.07983	52.5	6.46548	40	5.76484	6+	5.84098	0	5.8551	3	5.82609
1	-3.3102	0.718817	-3.25599	0	-3.32173	1.631	-2.96823	49.6	-2.44434	35	-3.37631	3-<6	-3.27626	1-4	-3.27525	2	-3.30622
2	-2.01389	0.235666	-2.0002	0	-2.02711	2.56	-2.15497	47.7	-2.16204	38	-2.0513	<1	-2.00279	0	-2.00107	2	-2.01149
4	-0.294273	2.69604	-0.255889	0	-0.298147	3.08	0.0244336	52.7	0.365334	42	-0.341105	6+	-0.293798	1-4	-0.249453	2	-0.284646
4	5.1578	0.688542	5.16447	0	5.17829	3.9	5.39786	51.4	5.66115	37	5.15061	6+	5.1631	0	5.16143	4	5.1591
2	-2.40164	0.540394	-2.39936	0	-2.37932	3.68	-2.17397	50.9	-1.96226	38	-2.40378	0	-2.40472	0	-2.39594	2	-2.39899
2	0.933392	1.15651	0.993365	0	0.919145	3.98	1.28543	50.5	1.87621	40	0.860339	6+	0.979278	0	0.964923	2	0.935372
4	11.5895	-1.84619	11.6089	0	11.5778	1.07	11.5418	52.1	11.6132	43	11.5493	6+	11.6001	20+	11.6083	4	11.5931
4	3.97955	0.454416	3.98369	0	4.00055	4.02	4.20146	54.5	4.43331	39	3.97475	6+	3.98164	1-4	3.98315	4	3.98122
4	0.875509	1.70751	0.912062	0	0.863261	1.25	1.00741	55.4	1.3	43	0.821925	6+	0.899432	1-4	0.900863	2	0.878816
4	-6.23954	-0.438388	-6.236	0	-6.21937	4.26	-6.04065	53	-5.81895	41	-6.2447	<1	-6.23543	5-9	-6.23805	5	-6.2385
3	-3.64295	0.715748	-3.63037	0	-3.6477	3.28	-3.62808	50.6	-3.62482	37	-3.67131	1-<3	-3.65759	0	-3.61179	3	-3.63418
2	-2.67884	0.679507	-2.6801	0	-2.65725	3.68	-2.50508	49.2	-2.34157	40	-2.67903	0	-2.68219	0	-2.67638	2	-2.67677
4	-0.555478	1.30637	-0.545175	0	-0.535096	3.5	-0.277369	53.8	0.0327391	40	-0.565492	6+	-0.547343	1-4	-0.550452	4	-0.554229
1	-1.02625	1.46409	-1.02038	0	-1.00615	2.43	-0.802915	53.9	-0.551142	41	-1.03322	6+	-1.02032	0	-1.02386	3	-1.02525
1	-4.71103	0.918196	-4.73284	0	-4.69428	3.52	-4.86144	50.5	-4.97887	41	-4.70053	1-<3	-4.71421	1-4	-4.72865	2	-4.71276
1	0.511959	0.596495	0.54387	0	0.500701	3.98	0.612001	54.6	0.847212	42	0.46281	6+	0.529781	0	0.537407	1	0.515976
4	1.47474	-0.279177	1.50977	0	1.46212	2.54	1.58228	49.3	1.85396	36	1.42193	3-<6	1.49872	0	1.49857	4	1.47775
5	-3.32399	-0.531121	-3.30023	0	-3.32993	3.48	-3.20875	52.9	-3.0638	40	-3.36188	1-<3	-3.32744	1-4	-3.29041	5	-3.31603
2	1.56699	-0.325166	1.6216	1-4	1.55334	1.85	1.87122	45	2.39407	35	1.49853	<1	1.60746	10-19	1.5974	4	1.56938
4	6.16561	1.4277	6.17338	10-19	6.18649	4.72	6.42559	55.5	6.70429	43	6.15798	<1	6.17053	10-19	6.1706	4	6.16722
3	-2.77441	-0.440886	-2.71759	0	-2.78308	3.54	-2.34646	52.1	-1.78029	40	-2.83969	1-<3	-2.74715	0	-2.7319	2	-2.76826
3	-8.94783	0.920614	-8.95839	0	-8.92848	2.46	-8.92175	51.7	-8.88552	38	-8.94323	6+	-8.95096	1-4	-8.95457	4	-8.94752
4	-0.442841	0.992048	-0.38425	0	-0.453673	3.38	-0.0382248	50	0.544617	37	-0.511546	6+	-0.407981	1-4	-0.404335	4	-0.438299
5	-1.56977	0.168062	-1.53756	0	-1.57808	0.805	-1.408	53.7	-1.16037	41	-1.61628	6+	-1.56042	20+	-1.53764	4	-1.56353
5	-4.11518	0.865999	-4.09436	0	-4.12019	3.26	-4.01399	49.9	-3.90449	38	-4.14996	6+	-4.1234	1-4	-4.08085	3	-4.10654
5	-1.13641	-0.953261	-1.16663	0	-1.1156	1.7	-1.29944	49.3	-1.51413	41	-1.11568	6+	-1.15733	20+	-1.14882	5	-1.13515
2	2.30964	-0.213272	2.3202	0	2.30369	3.34	2.27828	49.9	2.25189	41	2.28162	6+	2.29716	1-4	2.33721	2	2.31749
1	7.15206	0.483788	7.19112	20+	7.14227	3.42	7.36052	52.5	7.69286	41	7.09898	1-<3	7.17048	1-4	7.18401	4	7.15723
2	7.32072	1.13978	7.35798	0	7.31604	4.1	7.61083	55.4	7.9347	42	7.27395	6+	7.3228	1-4	7.36323	4	7.32973
2	4.58523	-0.647697	4.60993	0	4.58347	3.52	4.79412	50.5	4.96353	40	4.5507	1-<3	4.57008	1-4	4.62855	2	4.59635
5	-1.06626	1.98272	-1.09297	0	-1.0443	3.28	-1.16735	49.3	-1.33304	40	-1.04704	6+	-1.08818	1-4	-1.07451	3	-1.0641
2	-5.20087	-0.297571	-5.19614	0	-5.18453	2.9	-5.06489	48.6	-4.8389	38	-5.21064	<1	-5.18463	1-4	-5.20737	4	-5.20271
2	1.50659	1.69377	1.48443	0	1.52799	3.5	1.44472	50.3	1.33638	39	1.52186	6+	1.48946	0	1.49915	2	1.50836
3	-7.33428	-0.0843321	-7.32223	0	-7.31564	3.35	-7.07134	51.7	-6.74358	42	-7.3473	6+	-7.31981	1-4	-7.33234	2	-7.33433
4	1.85375	0.0847949	1.86376	0	1.85034	3.9	1.86697	50.6	1.84097	41	1.8286	6+	1.83338	0	1.88674	4	1.86351
3	-2.11584	1.40627	-2.0721	0	-2.10325	3.06	-1.62161	50.7	-0.900215	39	-2.15845	6+	-2.06178	0	-2.11299	4	-2.12021
3	-3.05965	-0.936958	-3.05615	0	-3.06411	3.35	-3.13988	50.5	-3.25368	39	-3.08094	0	-3.08136	1-4	-3.03197	3	-3.05073
4	9.46763	2.43652	9.49815	0	9.46443	3.912	9.71236	48.8	9.95312	40	9.42734	6+	9.46074	1-4	9.51037	4	9.4777
2	0.996773	1.42805	1.01903	0	1.00057	3.3	1.28909	50.7	1.44316	40	0.969453	<1	0.963554	0	1.05135	4	1.01206
3	6.44806	0.189976	6.47752	0	6.44446	4.33	6.67336	48.6	6.8993	41	6.40817	6+	6.44159	1-4	6.48945	3	6.45783
3	-3.37411	-1.1315	-3.38145	10-19	-3.37444	2.68	-3.49241	47.8	-3.73479	38	-3.38328	1-<3	-3.41545	1-4	-3.34216	2	-3.36216
2	2.34305	-0.879208	2.36314	0	2.34143	1.075	2.5037	36.3	2.61376	27	2.3121	1-<3	2.32431	0	2.3846	2	2.35424
1	-14.6377	1.18717	-14.6378	5-9	-14.64	3.38	-14.7135	50.4	-14.8673	41	-14.6542	6+	-14.6685	1-4	-14.6067	1	-14.6272
2	-0.858128	-0.068766	-0.845153	0	-0.836986	3.5	-0.535277	50.8	-0.188261	39	-0.869405	6+	-0.8504	1-4	-0.8502	2	-0.856286
2	-8.78037	-1.32126	-8.79123	10-19	-8.75806	1.36	-8.69878	45.5	-8.65779	37	-8.77267	6+	-8.79244	1-4	-8.78066	4	-8.77783
3	1.67829	-0.707339	1.71773	0	1.67059	3.98	1.93267	51.8	2.27613	40	1.62695	<1	1.69078	0	1.71507	3	1.68504
2	8.38382	0.482571	8.41938	0	8.37539	4.1	8.58084	53.4	8.87186	39	8.33468	3-<6	8.39578	0	8.41723	1	8.39
2	0.730391	1.27443	0.748062	0	0.721265	3.49	0.714823	51.2	0.771421	40	0.693968	6+	0.732153	0	0.754124	2	0.735905
5	4.07187	0.103104	4.07405	0	4.08745	4	4.16436	52.6	4.35497	40	4.06327	6+	4.08861	1-4	4.06252	4	4.06944
4	3.70256	-0.0823495	3.72043	0	3.70101	3.48	3.83991	50.5	3.92128	40	3.67334	6+	3.68209	0	3.74325	4	3.71378
2	0.953114	-1.30267	0.945002	10-19	0.966487	2.46	0.887497	45.5	0.937992	33	0.950083	6+	0.9693	20+	0.934183	2	0.948944
4	7.23073	-0.82383	7.21964	0	7.22335	3.16	6.93071	52.6	6.61905	40	7.21753	6+	7.20762	1-4	7.2453	2	7.23734
4	7.44658	0.300785	7.4216	0	7.47271	3.48	7.44732	49.7	7.31616	36	7.46855	6+	7.41357	20+	7.44838	3	7.45189
3	-6.16071	0.355812	-6.17896	0	-6.13986	2.88	-6.19003	50.6	-6.24923	37	-6.1489	1-<3	-6.17356	0	-6.16759	3	-6.15932
3	-3.88525	0.792757	-3.86014	0	-3.89882	3.56	-3.90672	51.8	-3.76659	41	-3.93155	6+	-3.86526	1-4	-3.86804	2	-3.88303
2	0.256678	0.595286	0.254172	0	0.280413	2.25	0.459311	46.6	0.612962	35	0.259503	6+	0.246137	0	0.263353	2	0.260355
1	-6.86426	0.316169	-6.88623	0	-6.84497	1.82	-6.96603	40.5	-7.07808	31	-6.85118	1-<3	-6.87502	1-4	-6.87631	1	-6.86408
5	-0.82402	-1.57233	-0.773704	20+	-0.832905	2.81	-0.472548	50.6	0.0085625	41	-0.884643	0	-0.800576	20+	-0.784938	4	-0.818076
1	-2.09936	0.134371	-2.10819	0	-2.09964	3.48	-2.23327	50.5	-2.49486	40	-2.10737	0	-2.14186	0	-2.06798	1	-2.08739
4	2.70543	-0.131056	2.70604	0	2.72275	2.94	2.81497	49.8	2.99025	37	2.6997	<1	2.71597	5-9	2.69923	4	2.7043
2	1.60693	0.593449	1.59067	0	1.62857	3.9	1.61526	52	1.58424	39	1.61801	3-<6	1.59315	1-4	1.6027	2	1.60892
2	9.12684	-0.0872519	9.13498	1-4	9.11801	3.21	9.01145	50.1	8.94518	41	9.09784	<1	9.12118	1-4	9.14691	3	9.1325
1	-3.4633	1.18989	-3.4645	0	-3.47352	3.2	-3.71002	48.7	-3.9016	38	-3.48666	0	-3.47125	0	-3.45056	1	-3.45875
2	4.45333	-0.0872454	4.49808	0	4.44252	3.6	4.70458	50	5.10774	40	4.395	6+	4.47866	1-4	4.48559	4	4.45778
1	0.934657	-0.571672	0.925695	10-19	0.954379	3.32	0.985861	49.9	1.04394	39	0.938421	6+	0.931526	20+	0.929472	3	0.935262
2	2.0325	1.67112	2.03569	0	2.02214	0.805	1.83177	49	1.6968	40	2.00572	6+	2.02796	5-9	2.04692	4	2.03697
4	3.59703	-0.346863	3.61279	0	3.61387	3.7	3.86521	50.1	4.23573	40	3.5795	1-<3	3.61936	0	3.59664	4	3.59565
3	-1.13912	-0.144393	-1.10872	20+	-1.14949	3.85	-1.03814	49.3	-0.819935	41	-1.18628	3-<6	-1.12497	0	-1.11238	3	-1.13445
2	7.44409	-0.176234	7.49122	0	7.44162	3.7	7.88795	52.2	8.34657	40	7.39207	6+	7.4464	1-4	7.49602	2	7.45484
1	-3.41145	-0.630437	-3.3959	0	-3.42388	3.15	-3.51633	48.3	-3.49701	38	-3.44949	1-<3	-3.40139	1-4	-3.39604	3	-3.40844
5	-6.71902	-0.600345	-6.68717	0	-6.72902	3	-6.59448	50.5	-6.35635	42	-6.7669	0	-6.70498	0	-6.69078	5	-6.71405
3	-8.26716	1.68949	-8.28291	0	-8.24427	2.7	-8.22837	48.3	-8.24913	39	-8.25525	6+	-8.28428	1-4	-8.26838	3	-8.26422
2	-26.7195	-1.41518	-26.696	0	-26.7012	3.3	-26.3364	52.8	-25.8607	42	-26.7415	0	-26.6961	10-19	-26.7131	2	-26.7197
3	1.5298	1.14755	1.54337	0	1.52713	3.2	1.59699	49.9	1.61923	41	1.50271	6+	1.50971	1-4	1.56603	2	1.54014
4	1.37345	-0.634008	1.3781	10-19	1.36558	3.6	1.23827	47.8	1.12949	38	1.34799	1-<3	1.36259	20+	1.39406	5	1.37981
2	4.7457	-0.367945	4.7555	20+	4.74399	1.07	4.79021	50.7	4.76639	41	4.72236	6+	4.72019	20+	4.78236	4	4.75674
5	1.02499	-1.44424	1.03111	0	1.02465	4.54	1.05608	52.5	0.988504	40	1.00574	1-<3	0.992883	1-4	1.06305	5	1.03703
2	3.21788	-0.533669	3.23712	0	3.2146	3.88	3.33614	52.8	3.43033	42	3.18595	3-<6	3.20345	20+	3.25535	2	3.22781
2	-9.51718	0.983883	-9.55179	0	-9.49117	2.92	-9.62566	47.8	-9.88216	41	-9.48812	6+	-9.55645	1-4	-9.52002	4	-9.51204
5	-17.3145	-1.62731	-17.2771	0	-17.3196	3.16	-17.0307	48.1	-16.7054	39	-17.3619	6+	-17.311	10-19	-17.2729	5	-17.3058
1	1.34301	1.07371	1.37896	0	1.33584	3.8	1.56911	51.8	1.86868	40	1.29481	0	1.35154	0	1.37939	1	1.35014
2	9.47656	-0.0238402	9.46327	0	9.49769	2.9	9.50758	52.7	9.51357	38	9.48493	0	9.46633	0	9.47253	2	9.47819
5	1.90377	0.545156	1.9191	1-4	1.89514	3.2	1.87205	49.7	1.8997	39	1.86958	6+	1.90246	1-4	1.92754	5	1.90964
1	-7.09311	0.382628	-7.07033	0	-7.09861	2.915	-6.97976	48.1	-6.8462	39	-7.12983	<1	-7.09857	1-4	-7.05898	1	-7.08482
5	-0.29309	1.41121	-0.285697	0	-0.27346	5.14	-0.062212	54.9	0.207926	41	-0.301657	6+	-0.284732	1-4	-0.291058	5	-0.29243
3	-5.95246	0.0364613	-5.96518	1-4	-5.93178	2.97	-5.92381	45.9	-5.91165	38	-5.94495	3-<6	-5.961	10-19	-5.95721	3	-5.95116
2	-3.39885	1.10373	-3.3767	0	-3.39716	2.42	-3.14956	46.6	-3.00306	37	-3.42813	6+	-3.42594	0	-3.349	2	-3.38515
2	-8.12263	0.0355569	-8.11393	0	-8.10304	3.46	-7.87803	50.6	-7.59099	39	-8.13222	<1	-8.11325	0	-8.1201	2	-8.12199
3	-7.89659	0.673169	-7.88392	0	-7.87502	3.54	-7.56857	50.7	-7.22426	38	-7.90722	0	-7.89035	0	-7.88784	2	-7.89443
3	-0.582856	-0.221015	-0.595208	0	-0.589353	3.86	-0.87933	49	-1.20479	40	-0.594258	6+	-0.60944	0	-0.566896	3	-0.575591
5	-0.55269	-0.713532	-0.530507	1-4	-0.549732	2.84	-0.277948	48.1	-0.127362	40	-0.580768	6+	-0.583483	0	-0.500017	5	-0.538041
5	1.36379	0.763622	1.37811	5-9	1.35772	3.74	1.37183	51.3	1.39392	41	1.33283	1-<3	1.35424	10-19	1.3928	5	1.37158
2	2.96645	-0.953849	2.96737	0	2.98544	3.14	3.11273	52.1	3.2969	41	2.96211	6+	2.97225	1-4	2.96412	4	2.96658
4	-0.853019	0.187023	-0.815249	0	-0.867413	4.2	-0.750279	51.1	-0.448184	41	-0.909595	6+	-0.82193	0	-0.831889	4	-0.851319
3	-12.8561	-0.800189	-12.8398	0	-12.8614	0.955	-12.8109	45.4	-12.7613	30	-12.8877	1-<3	-12.8666	0	-12.8245	3	-12.8477
4	1.99775	0.771951	2.03825	0	1.99044	2.1	2.27156	49.9	2.62984	35	1.946	3-<6	2.00983	0	2.03588	1	2.00481
3	4.83597	1.67112	4.85393	0	4.82473	4.04	4.78149	52.7	4.83559	41	4.79728	3-<6	4.84418	0	4.85513	3	4.8399
2	-4.83808	-0.277225	-4.83865	0	-4.81146	3.78	-4.55652	52.1	-4.36928	41	-4.8339	<1	-4.85582	0	-4.8241	2	-4.83221
4	-2.87731	-0.804912	-2.89271	0	-2.85654	3.32	-2.87678	49.9	-2.89923	40	-2.86771	1-<3	-2.88794	0	-2.88309	4	-2.87596
2	-5.2047	2.14425	-5.18591	0	-5.18416	3.52	-4.82933	50.5	-4.40859	38	-5.22091	6+	-5.1912	0	-5.19548	1	-5.20327
4	-8.58779	-0.192639	-8.55695	0	-8.59985	3.06	-8.51573	51.1	-8.29679	37	-8.63692	1-<3	-8.56831	0	-8.56463	3	-8.58439
5	-10.3501	-1.03922	-10.321	0	-10.3651	3.32	-10.3546	52.6	-10.1663	40	-10.4008	3-<6	-10.3233	1-4	-10.3342	3	-10.3489
3	0.181313	0.834	0.163231	0	0.202586	3.4	0.162146	50.8	0.106367	40	0.193408	6+	0.167352	0	0.175441	2	0.183016
1	4.15214	1.11751	4.19129	0	4.14445	3.46	4.40345	52.9	4.74312	39	4.10103	6+	4.16441	0	4.18881	1	4.1589
4	-1.34369	-0.697657	-1.31043	0	-1.32361	3.86	-0.816743	49.9	-0.209444	40	-1.37118	0	-1.31893	10-19	-1.32891	4	-1.34249
2	10.1663	0.196888	10.1797	0	10.1866	4.1	10.4768	55.1	10.8268	41	10.1539	1-<3	10.1769	1-4	10.1725	4	10.1675
5	-4.08142	-0.668133	-4.05397	0	-4.06115	3.44	-3.61538	49.2	-3.08305	38	-4.10438	6+	-4.06118	5-9	-4.06887	5	-4.08013
3	1.02664	0.259545	1.02236	0	1.04705	3.8	1.14363	51.6	1.26453	41	1.02757	6+	1.02466	1-4	1.02512	3	1.0278
4	9.44273	1.16468	9.45571	0	9.42743	3.4	9.25228	51.5	9.22984	38	9.40383	1-<3	9.45949	0	9.45059	4	9.44356
5	2.42812	-0.638836	2.43782	0	2.44768	3.75	2.68311	55.1	2.98292	45	2.41776	6+	2.43827	20+	2.43104	3	2.42874
1	-3.84681	-0.488999	-3.84385	0	-3.82788	3.424	-3.67915	52.1	-3.46867	42	-3.85274	<1	-3.83942	1-4	-3.84836	1	-3.84671
3	-4.75396	0.248654	-4.74366	0	-4.73358	0.805	-4.47592	51.3	-4.16589	43	-4.76397	1-<3	-4.74583	1-4	-4.74894	4	-4.75271
4	6.87057	0.933017	6.88463	0	6.85523	2.25	6.69145	42.2	6.68296	33	6.83083	6+	6.88817	1-4	6.87884	3	6.87138
2	5.50985	0.149219	5.50995	0	5.53055	3.94	5.6811	50.9	5.85969	40	5.50778	6+	5.51004	0	5.51096	2	5.51126
5	2.1402	-1.3473	2.10956	0	2.16187	3.27	1.98946	52.3	1.77173	42	2.16208	1-<3	2.11646	1-4	2.12951	5	2.14211
2	6.15128	2.2242	6.1766	0	6.17161	3.7	6.59513	54.6	7.10015	41	6.12997	6+	6.16987	1-4	6.16301	4	6.1526
2	1.1622	-0.992239	1.18663	0	1.15202	3.59	1.20064	52.9	1.34188	39	1.11969	6+	1.17171	0	1.18665	3	1.16697
3	3.47442	1.10188	3.45432	0	3.49618	5.05	3.44245	52.1	3.36184	41	3.4885	6+	3.45764	1-4	3.46871	1	3.47648
3	8.94063	0.16294	8.94578	0	8.96118	0.844	9.16475	55.3	9.40841	41	8.93463	6+	8.94476	10-19	8.94368	4	8.94197
1	0.270479	-0.328595	0.299778	0	0.279305	3.78	0.529626	50.6	1.05248	41	0.235036	<1	0.325738	1-4	0.258406	2	0.26317
5	-1.46376	-0.327688	-1.42176	0	-1.47702	4.12	-1.29154	49.3	-0.931176	41	-1.52241	6+	-1.43311	0	-1.43819	2	-1.46118
4	-3.79514	1.12203	-3.78076	0	-3.77446	1.74	-3.46599	55.1	-3.10213	43	-3.80792	1-<3	-3.78507	5-9	-3.78761	4	-3.79364
5	-7.62372	-1.72277	-7.60115	0	-7.60414	2.8	-7.22554	50.5	-6.75857	40	-7.64369	1-<3	-7.60479	10-19	-7.61492	2	-7.62298
5	0.523953	-0.902131	0.551535	0	0.509457	4.1	0.511615	50	0.681152	40	0.474903	6+	0.548354	0	0.540234	3	0.525499
4	-4.52994	-1.28862	-4.48903	0	-4.53938	3.86	-4.29367	51.8	-3.93618	42	-4.58406	6+	-4.51133	20+	-4.49635	4	-4.52448
4	-1.89226	-0.953261	-1.8838	1-4	-1.87182	1.049	-1.63345	51.9	-1.34709	41	-1.90084	1-<3	-1.88556	20+	-1.88795	4	-1.89098
4	-1.97004	1.15861	-1.94597	0	-1.97684	3.32	-1.86836	49.5	-1.72193	40	-2.00899	1-<3	-1.97076	0	-1.93822	4	-1.96272
3	0.613657	-0.779323	0.602852	0	0.633016	3.56	0.637173	51.3	0.670249	40	0.618449	0	0.610336	5-9	0.606827	4	0.613975
5	11.0062	-0.347786	11.0649	0	10.9983	4.36	11.4712	52.3	12.0649	40	10.9402	1-<3	11.0324	0	11.0513	5	11.0129
1	6.64385	0.591743	6.67492	0	6.64021	4.02	6.88599	53.1	7.13266	41	6.60271	3-<6	6.63863	1-4	6.68586	1	6.65359
3	1.55863	-0.0444124	1.58319	0	1.5476	3.68	1.58175	51.2	1.72228	37	1.5152	3-<6	1.57073	1-4	1.58125	2	1.56276
4	-1.62869	-0.129895	-1.63406	20+	-1.60739	2.71	-1.50641	47.4	-1.39718	39	-1.62608	0	-1.634	20+	-1.62874	4	-1.62687
2	-3.52515	-0.888639	-3.49551	0	-3.53339	2.88	-3.39024	51.4	-3.17566	39	-3.56967	1-<3	-3.51781	0	-3.49401	4	-3.51888
1	-2.57395	1.26407	-2.55804	0	-2.57627	3.8	-2.47388	51.7	-2.42023	41	-2.60245	6+	-2.59346	0	-2.53588	1	-2.56333
3	1.09247	1.13349	1.09098	0	1.08816	3.3	0.960075	52	0.782082	40	1.07506	6+	1.06688	0	1.11823	2	1.10146
1	-0.0505317	1.39463	-0.010082	0	-0.0616369	4	0.147323	52.5	0.493843	39	-0.105924	<1	-0.0273064	0	-0.0208671	1	-0.0463344
5	6.19046	0.166144	6.21095	0	6.18757	3.58	6.3301	52.3	6.44152	41	6.15798	3-<6	6.17576	0	6.22935	4	6.2007
1	-8.418	-1.0637	-8.39781	10-19	-8.42678	3.31	-8.39882	50.7	-8.30854	39	-8.45597	<1	-8.41552	20+	-8.39236	1	-8.4122
5	0.380521	-1.28453	0.40589	0	0.366095	3.26	0.345	52.1	0.486003	39	0.333195	1-<3	0.403199	1-4	0.395952	5	0.382102
4	-0.311333	0.944564	-0.294263	0	-0.317911	3.82	-0.282908	52.1	-0.226643	41	-0.344834	6+	-0.317502	0	-0.282202	4	-0.303905
3	-5.15781	0.473854	-5.11911	20+	-5.17308	1.07	-5.06202	52.1	-4.75031	45	-5.21594	6+	-5.12351	20+	-5.1382	3	-5.15676
4	-1.42551	-1.50711	-1.4328	10-19	-1.40205	2.435	-1.28134	44.8	-1.19057	37	-1.41937	1-<3	-1.43853	20+	-1.42161	4	-1.42208
4	-8.80099	0.192692	-8.77958	0	-8.8077	3.52	-8.72717	49.5	-8.61504	42	-8.83786	<1	-8.80378	5-9	-8.77019	5	-8.79363
2	3.80326	-0.209991	3.8315	0	3.82392	3.45	4.28601	50	4.82982	38	3.78009	<1	3.82287	0	3.81705	1	3.80486
4	6.42924	0.134258	6.46943	0	6.4232	2.84	6.72494	52.3	7.08293	42	6.37895	6+	6.43734	0	6.47006	4	6.43725
5	-4.42146	-0.359944	-4.42133	0	-4.42835	3.15	-4.5872	50.4	-4.75175	40	-4.44258	1-<3	-4.43833	10-19	-4.40071	4	-4.41439
5	1.81465	0.375149	1.84633	0	1.80213	3.71	1.8872	49.1	2.11582	39	1.76445	6+	1.83603	0	1.83719	4	1.81772
5	-4.73959	0.442268	-4.70271	0	-4.74553	3.16	-4.47851	49.3	-4.16313	39	-4.7873	3-<6	-4.73407	0	-4.70004	3	-4.73153
2	-0.238906	-0.254561	-0.21123	0	-0.249611	3.8	-0.174829	52.5	0.00703851	41	-0.284349	3-<6	-0.225624	1-4	-0.214146	2	-0.234504
2	6.68068	0.761919	6.71517	0	6.69989	4.1	7.20364	52.7	7.82419	40	6.65143	3-<6	6.70889	1-4	6.69406	2	6.68123
5	-6.7051	-0.488905	-6.72152	10-19	-6.68472	3.54	-6.72365	51.1	-6.7605	39	-6.69512	<1	-6.71528	20+	-6.71221	5	-6.70406
1	5.03572	0.364845	5.07582	0	5.0301	4.58	5.33889	53.5	5.69699	39	4.98591	1-<3	5.0425	1-4	5.07744	1	5.04405
4	6.31763	0.893796	6.33939	0	6.30795	3.84	6.33651	52.7	6.44458	40	6.27761	6+	6.32381	0	6.34199	4	6.32276
2	-3.1442	-1.37343	-3.11932	0	-3.15187	4.4	-3.05074	55.5	-2.89627	41	-3.18461	1-<3	-3.1418	0	-3.11395	2	-3.13753
2	5.12015	1.54793	5.1624	0	5.1111	3.1	5.37874	52.8	5.75461	41	5.0654	6+	5.13856	1-4	5.1552	2	5.12591
4	12.3625	-0.325918	12.3968	0	12.3474	4.02	12.4117	54.5	12.6659	41	12.3079	6+	12.3934	1-4	12.3804	2	12.3636
2	8.42459	0.0498147	8.41591	0	8.44261	3.92	8.44526	51.7	8.50209	38	8.42649	6+	8.42665	1-4	8.41576	2	8.42392
1	2.9326	0.757519	2.94892	0	2.9528	3.21	3.27369	49.1	3.66131	38	2.91791	6+	2.94542	0	2.93994	1	2.93376
4	1.23432	1.28628	1.27624	0	1.21896	2.68	1.36377	52	1.7169	41	1.1737	1-<3	1.27113	20+	1.25517	4	1.23532
3	-2.91437	-0.369911	-2.90668	0	-2.89349	2.06	-2.65523	47.7	-2.37755	36	-2.92195	0	-2.90952	1-4	-2.90941	3	-2.91277
2	7.60228	0.301326	7.62679	0	7.62137	4.02	8.01246	53.5	8.50329	38	7.58038	3-<6	7.62397	1-4	7.61089	1	7.60267
2	-4.1632	1.2701	-4.12805	0	-4.17835	3.5	-4.10467	48.3	-3.83882	41	-4.21855	1-<3	-4.13166	10-19	-4.14495	1	-4.16209
2	0.624048	-1.1831	0.639603	0	0.644266	3.34	0.95716	53.1	1.33497	40	0.609943	6+	0.636272	10-19	0.63109	2	0.625213
5	1.49095	-1.02514	1.48669	5-9	1.51221	3.2	1.62491	48.9	1.74852	41	1.49269	6+	1.48651	10-19	1.49133	5	1.49275
1	-0.179642	-0.0885025	-0.160089	10-19	-0.195993	2.69	-0.317987	49.8	-0.25814	40	-0.224481	6+	-0.155273	1-4	-0.171134	4	-0.179555
3	0.847069	-0.504189	0.873239	0	0.838942	4.34	0.945656	55.2	1.11552	41	0.805254	0	0.851716	1-4	0.876881	3	0.8534
1	1.73632	1.13925	1.76569	0	1.72008	2.84	1.70918	50	1.89682	35	1.68424	<1	1.76709	0	1.74954	2	1.73657
5	4.65632	0.272689	4.71727	10-19	4.64288	2.83	5.03537	55.3	5.64124	43	4.58332	6+	4.70048	1-4	4.6901	4	4.65892
4	4.80496	0.189502	4.81864	0	4.79132	3.28	4.65536	51.2	4.64688	39	4.76715	1-<3	4.81729	10-19	4.81684	4	4.80705
5	0.97691	0.725219	0.960498	5-9	0.997709	2.84	0.966851	50.3	0.931363	39	0.987295	1-<3	0.965493	0	0.970741	3	0.978269
5	8.5324	-1.41595	8.53502	0	8.54881	1.075	8.64617	50.1	8.84482	41	8.52429	6+	8.54699	10-19	8.5251	5	8.5306
1	-5.13818	1.3255	-5.08652	0	-5.15048	1.86	-4.83968	44.9	-4.35113	31	-5.20312	6+	-5.10374	1-4	-5.10609	4	-5.1348
3	-0.285367	0.42468	-0.238628	0	-0.297934	3.329	-0.0467905	52.7	0.37709	41	-0.346884	0	-0.253515	0	-0.256102	3	-0.282223
1	-9.29866	-0.0445952	-9.28724	10-19	-9.31307	2.84	-9.48858	50.6	-9.52852	41	-9.33554	6+	-9.28559	10-19	-9.28952	2	-9.29718
5	-1.36265	-0.67255	-1.34602	5-9	-1.34205	4.2	-1.00986	51	-0.616915	41	-1.37719	1-<3	-1.35083	1-4	-1.35426	4	-1.36119
1	2.05297	1.92666	2.07532	0	2.04369	3.62	2.08644	52	2.20341	39	2.0129	6+	2.05837	0	2.0785	3	2.05841
1	3.20279	0.259545	3.18627	0	3.22359	0.805	3.19165	44.5	3.15483	33	3.21325	0	3.19129	10-19	3.19658	1	3.20415
1	2.97011	1.14868	2.95525	0	2.99128	3.1	2.98473	48.1	2.97054	38	2.97969	1-<3	2.95866	1-4	2.96548	4	2.97176
3	3.90551	0.592096	3.94191	0	3.89622	3.92	4.09449	49.9	4.39377	41	3.85491	1-<3	3.92061	1-4	3.93738	3	3.91105
3	-2.94774	-0.363511	-2.92814	0	-2.92891	3.22	-2.59736	50.9	-2.17106	41	-2.96623	6+	-2.92863	0	-2.94196	3	-2.94759
4	5.19743	-0.645104	5.20817	0	5.19063	3.86	5.15111	47.7	5.12445	41	5.16846	6+	5.18758	1-4	5.22319	4	5.20465
3	-2.28989	0.347395	-2.2741	0	-2.27095	3.04	-1.97941	48.6	-1.60221	41	-2.30541	3-<6	-2.27375	1-4	-2.28557	2	-2.28968
3	-3.04729	-0.420118	-3.01052	0	-3.0549	4.2	-2.821	52.1	-2.51212	42	-3.09654	0	-3.03688	1-4	-3.01153	3	-3.04049
4	-1.37613	0.667565	-1.37042	0	-1.36446	3.66	-1.32212	51.9	-1.09714	39	-1.39116	1-<3	-1.34546	0	-1.39257	2	-1.38148
1	3.26662	0.132396	3.25615	0	3.28765	3.3	3.32721	51.1	3.36959	39	3.27278	6+	3.25859	1-4	3.26367	1	3.2682
3	-3.3476	-0.914365	-3.32931	0	-3.35337	3.08	-3.28969	50.5	-3.2153	41	-3.38123	0	-3.35531	0	-3.31612	3	-3.33955
1	8.73601	-1.03412	8.76829	10-19	8.72432	3.46	8.83148	50.4	9.07014	38	8.68617	1-<3	8.75536	10-19	8.76066	4	8.73971
4	0.781537	0.438058	0.782881	0	0.802622	4.06	0.974202	53.3	1.17007	40	0.778909	1-<3	0.781454	0	0.784061	3	0.783247
4	1.02947	1.25197	1.08258	10-19	1.01629	0.844	1.32634	49.5	1.83105	38	0.96259	1-<3	1.06753	10-19	1.06025	5	1.0322
4	-9.38875	-0.609273	-9.39787	0	-9.36734	3.5	-9.30563	52	-9.24458	41	-9.38323	1-<3	-9.39698	5-9	-9.39024	4	-9.38687
1	-2.40636	0.0251604	-2.36272	0	-2.41335	3.7	-2.09132	52	-1.69137	42	-2.46014	3-<6	-2.39309	0	-2.36609	2	-2.39904
5	1.36618	0.541871	1.40555	10-19	1.35932	3.42	1.63654	50.9	1.9815	39	1.31572	1-<3	1.37613	1-4	1.40481	5	1.37357
2	-9.82584	0.824251	-9.7943	0	-9.83076	3.28	-9.604	53.3	-9.35509	40	-9.86856	1-<3	-9.82696	0	-9.78646	5	-9.81705
2	5.62211	0.944564	5.65728	0	5.61538	3.105	5.84849	50	6.13931	40	5.57492	3-<6	5.62879	1-4	5.65913	2	5.62956
4	4.01185	1.87961	4.03323	0	4.00767	3.78	4.13571	51.5	4.25497	37	3.97744	1-<3	4.00157	1-4	4.04827	4	4.02111
3	-0.556616	0.679796	-0.513391	0	-0.564857	3.41	-0.271027	51.4	0.119915	40	-0.611307	<1	-0.539936	5-9	-0.519319	4	-0.550241
1	2.26154	-0.519043	2.28291	0	2.2561	3.97	2.36013	52.7	2.4755	39	2.22592	6+	2.25499	1-4	2.29514	1	2.26986
5	-4.67816	-0.815383	-4.64553	10-19	-4.68649	2.38	-4.51188	48.2	-4.25869	42	-4.72501	6+	-4.66848	1-4	-4.64587	5	-4.67193
2	-1.46016	-0.764674	-1.44766	0	-1.46659	3.4	-1.47968	48.1	-1.48244	40	-1.49009	0	-1.46989	5-9	-1.43278	2	-1.45265
3	1.70375	0.389765	1.71914	0	1.69469	4.04	1.6643	53.5	1.6915	41	1.6691	6+	1.70373	0	1.7266	3	1.7093
4	0.656571	-0.316512	0.693077	0	0.645168	3.48	0.804739	49.6	1.09919	39	0.603842	1-<3	0.67797	1-4	0.683784	4	0.660514
1	-3.13781	2.37744	-3.10629	0	-3.14232	3.78	-2.90775	51.5	-2.65778	41	-3.18012	6+	-3.14019	0	-3.09751	1	-3.12871
5	0.630869	-1.26933	0.64538	0	0.629852	3.5	0.741454	52.2	0.780798	39	0.604677	3-<6	0.606541	20+	0.671215	2	0.642466
1	-0.934744	1.3767	-0.905891	0	-0.945486	3.67	-0.858344	51.4	-0.66131	39	-0.981103	6+	-0.920547	0	-0.909532	1	-0.930361
1	-4.08962	1.45536	-4.07215	0	-4.0941	3.46	-4.01508	49.4	-3.94746	40	-4.12139	6+	-4.10169	0	-4.05564	1	-4.08061
3	4.08358	-0.410127	4.10716	0	4.07048	3.42	4.05448	51.7	4.17615	40	4.03888	3-<6	4.10114	0	4.10114	4	4.08615
5	-7.19898	-1.12195	-7.20931	10-19	-7.17711	3.802	-7.12018	50.9	-7.07355	38	-7.1921	<1	-7.20939	1-4	-7.2	5	-7.19676
4	-9.61206	0.706831	-9.60211	0	-9.62136	2.49	-9.7169	46.5	-9.76111	33	-9.64287	6+	-9.61507	0	-9.59223	4	-9.60674
3	-4.12129	0.406391	-4.1396	1-4	-4.09832	2.3	-4.1094	51.2	-4.16328	40	-4.10737	0	-4.14041	1-4	-4.1235	3	-4.11831
2	-5.25798	0.503763	-5.25767	0	-5.26234	2.785	-5.37161	50.6	-5.52651	39	-5.27678	6+	-5.28217	0	-5.23153	2	-5.24901
3	0.439958	0.428264	0.493906	0	0.42885	3.74	0.787569	51.9	1.30933	41	0.37446	6+	0.472447	1-4	0.475743	3	0.444256
1	-2.50742	1.55225	-2.49278	0	-2.48549	4.32	-2.15038	51.7	-1.77945	39	-2.51917	6+	-2.50088	1-4	-2.49698	1	-2.50497
3	9.36904	-1.21664	9.38677	0	9.38666	3.86	9.67468	52	10.0732	38	9.35078	1-<3	9.39042	1-4	9.37129	2	9.36826
4	3.65345	-0.61385	3.66573	10-19	3.65082	2.46	3.70716	45.6	3.71281	36	3.62736	6+	3.63236	20+	3.68919	4	3.66381
1	3.63734	-0.206814	3.62549	0	3.66053	4.055	3.72534	53.3	3.75605	40	3.64663	3-<6	3.62201	5-9	3.63855	1	3.64053
1	1.51587	0.422859	1.5254	0	1.53417	2.94	1.74399	49.6	2.03798	37	1.50442	<1	1.52963	0	1.51591	1	1.51555
3	-1.55439	0.426118	-1.54476	0	-1.56031	3.78	-1.59557	53	-1.63407	41	-1.58168	6+	-1.5676	0	-1.52718	1	-1.54652
5	-2.01538	0.915302	-1.94873	0	-2.01972	3.66	-1.39231	53.6	-0.685886	40	-2.08381	6+	-1.99415	10-19	-1.95877	5	-2.00589
1	5.0444	-0.879028	5.05605	20+	5.06643	2.46	5.37012	51.6	5.70251	43	5.03497	6+	5.04861	10-19	5.05369	4	5.0469
2	7.52544	0.482663	7.51597	0	7.54349	2.54	7.53775	47.8	7.58428	35	7.52797	6+	7.52689	0	7.51631	3	7.52479
1	3.32746	1.3399	3.34942	0	3.32705	3.54	3.5328	49.9	3.67061	38	3.29628	6+	3.30644	0	3.37254	1	3.33957
3	-6.95334	1.75535	-6.92571	0	-6.95519	3.3	-6.71369	50.3	-6.50642	40	-6.99016	6+	-6.96621	0	-6.90889	3	-6.94227
1	-2.73554	-0.73407	-2.75473	0	-2.73719	3	-3.01136	48.5	-3.41129	40	-2.73713	0	-2.78113	0	-2.71189	1	-2.72468
4	-3.14093	0.15831	-3.12717	0	-3.12023	3.39	-2.8182	52.5	-2.46226	42	-3.15323	<1	-3.13134	5-9	-3.13364	4	-3.13942
5	-7.69644	-2.10804	-7.69977	0	-7.67647	3.29	-7.57789	50.3	-7.446	41	-7.69665	3-<6	-7.69643	1-4	-7.69852	5	-7.69561
3	-1.14132	-0.100369	-1.15528	0	-1.1206	3.76	-1.12563	53.1	-1.12942	39	-1.13285	3-<6	-1.15083	5-9	-1.14655	3	-1.14
4	1.48867	-0.940461	1.49259	20+	1.47998	2.76	1.32906	50.1	1.20836	38	1.46297	<1	1.47973	20+	1.50713	4	1.49441
4	11.5031	0.866201	11.5309	0	11.5012	3.28	11.7445	50.9	11.954	40	11.4661	0	11.4903	0	11.5476	1	11.5141
5	0.0229326	0.14772	0.0392598	0	0.00963352	3.65	-0.0905201	47.7	-0.0635959	41	-0.0165326	<1	0.0360851	0	0.0367687	4	0.0252936
5	3.18723	-1.1972	3.20672	0	3.18311	4.22	3.2913	48.7	3.38618	41	3.1543	1-<3	3.17549	10-19	3.22292	5	3.19653
5	-4.64131	-1.77166	-4.65248	1-4	-4.62068	3.84	-4.59646	52.3	-4.56437	41	-4.63501	0	-4.64865	1-4	-4.64547	4	-4.64003
1	-5.38326	-0.438174	-5.36465	0	-5.3903	3.34	-5.34708	49.2	-5.27219	39	-5.41837	0	-5.38698	5-9	-5.35447	1	-5.37617
4	-1.90223	0.167678	-1.90367	0	-1.88148	3.14	-1.74713	49.8	-1.58843	38	-1.90309	3-<6	-1.90324	0	-1.90171	4	-1.90079
3	-2.6166	0.186659	-2.62064	0	-2.59661	3.83	-2.50554	49.8	-2.38287	39	-2.61625	1-<3	-2.61715	1-4	-2.61896	3	-2.61575
3	1.4521	0.350331	1.47911	0	1.43804	3.76	1.44216	50.9	1.60557	41	1.4039	1-<3	1.47481	0	1.4691	2	1.45397
2	9.9974	0.182611	9.99079	0	9.98735	3.535	9.694	51	9.43267	39	9.97826	6+	9.98524	1-4	10.0081	1	10.002
2	4.89539	-0.314432	4.91075	0	4.91772	3.9	5.26838	54.7	5.64987	41	4.88348	0	4.90124	1-4	4.90705	1	4.89815
4	-6.03808	-0.210075	-6.01253	0	-6.03691	4.2	-5.76157	52.1	-5.57249	41	-6.07042	1-<3	-6.06127	1-4	-5.98786	4	-6.02475
3	4.8885	0.50251	4.90942	0	4.88264	2.95	4.97406	50	5.08248	37	4.85281	1-<3	4.88284	1-4	4.92099	3	4.8965
1	-6.58868	0.950492	-6.56366	0	-6.5934	3.61	-6.43504	50.4	-6.27006	40	-6.62633	6+	-6.59488	0	-6.5518	1	-6.57979
2	-7.57784	-0.64796	-7.56842	10-19	-7.58713	2.8	-7.68827	49.5	-7.73936	38	-7.60824	1-<3	-7.58126	1-4	-7.55821	1	-7.57251
4	5.86903	-0.209991	5.89897	0	5.86163	3.22	6.02383	50.8	6.24472	38	5.8251	6+	5.87412	0	5.90216	4	5.87594
1	-2.11271	1.11492	-2.09162	0	-2.12784	3.32	-2.2098	50.5	-2.12643	39	-2.15752	6+	-2.09087	0	-2.1008	1	-2.11169
4	-3.35966	-0.804912	-3.38162	0	-3.36332	4.1	-3.70648	49.7	-4.14839	41	-3.36112	6+	-3.40118	0	-3.34176	4	-3.35033
4	-9.98328	-1.21137	-9.97348	20+	-9.98963	4.15	-10.031	49.4	-10.0685	41	-10.0111	1-<3	-9.99511	20+	-9.95694	4	-9.97573
2	-2.76297	1.33302	-2.7445	0	-2.76959	3.72	-2.71989	52	-2.6456	41	-2.79756	3-<6	-2.76804	0	-2.7333	2	-2.75556
5	-0.432025	-0.099725	-0.426067	0	-0.412349	3.8	-0.216186	52.2	0.035441	40	-0.439472	0	-0.424785	1-4	-0.430543	5	-0.431341
3	-3.48888	-1.0808	-3.48808	0	-3.46483	3.48	-3.24329	51.5	-3.04585	41	-3.48822	1-<3	-3.49809	5-9	-3.48	3	-3.48494
3	8.07887	0.730348	8.12275	0	8.07061	4.28	8.37131	54.3	8.77069	41	8.02367	1-<3	8.09606	1-4	8.11642	3	8.08524
1	11.7626	0.52452	11.7848	0	11.7601	3.97	11.9278	55	12.0616	41	11.7293	<1	11.748	0	11.8031	1	11.7731
4	-7.62686	0.483757	-7.62338	0	-7.62669	2.81	-7.61503	53.3	-7.71539	40	-7.64365	6+	-7.66227	1-4	-7.58888	2	-7.61446
3	-8.185	1.66772	-8.17119	0	-8.18895	3.54	-8.14041	52	-8.11873	40	-8.21351	6+	-8.20117	1-4	-8.15149	4	-8.17562
4	-3.64576	0.351215	-3.65737	0	-3.62469	3.06	-3.59715	48.2	-3.56951	38	-3.6387	0	-3.65468	1-4	-3.64914	4	-3.64416
1	0.342517	-0.912611	0.324741	0	0.365466	3.29	0.360078	50.3	0.313184	39	0.356009	6+	0.323819	0	0.340515	1	0.345485
4	-2.27494	0.140204	-2.22559	0	-2.28127	3.42	-1.88326	50.6	-1.40713	37	-2.33236	6+	-2.25971	0	-2.2306	4	-2.26707
3	-1.83529	1.02667	-1.80197	0	-1.84406	4.14	-1.67019	53.8	-1.4094	40	-1.88308	1-<3	-1.82383	20+	-1.80367	2	-1.82939
2	1.31778	1.24593	1.34918	0	1.30991	4.36	1.47948	54.3	1.71793	40	1.2723	6+	1.32525	0	1.35054	2	1.32435
2	7.47483	0.86786	7.47809	0	7.46826	3.54	7.3503	50.2	7.2274	37	7.45167	6+	7.45916	0	7.49772	2	7.48216
5	2.11276	-0.704883	2.10933	0	2.12767	4.08	2.12975	52.8	2.24561	40	2.10771	1-<3	2.12762	1-4	2.09938	5	2.10978
1	-6.4418	2.03057	-6.4031	0	-6.44652	2.92	-6.13658	50.2	-5.79413	41	-6.48969	3-<6	-6.43859	10-19	-6.39873	2	-6.43281
3	4.1836	-0.95189	4.19959	0	4.20465	3.54	4.53803	51.2	4.92393	39	4.16997	6+	4.19367	1-4	4.19268	3	4.18539
2	4.52296	0.127376	4.5697	0	4.51292	4.48	4.81178	54	5.24301	40	4.4639	1-<3	4.54735	0	4.55785	2	4.52801
4	-2.44219	0.876626	-2.4064	0	-2.44599	3.12	-2.15065	51.1	-1.84318	39	-2.48701	1-<3	-2.44374	0	-2.39837	4	-2.43253
4	-3.0764	-0.568147	-3.11169	0	-3.05501	2.9	-3.28418	48.2	-3.56302	41	-3.05131	0	-3.10251	0	-3.08982	2	-3.07474
4	1.46239	0.879086	1.46342	0	1.47801	2.36	1.54278	49.4	1.7185	37	1.4547	1-<3	1.47823	1-4	1.4526	4	1.45998
3	-1.56402	-1.06736	-1.55292	0	-1.57168	3.7	-1.62326	51.5	-1.64765	41	-1.5941	3-<6	-1.57111	0	-1.54	4	-1.55745
2	1.20883	0.0193569	1.22983	0	1.20466	3.34	1.32866	51	1.44294	42	1.17473	1-<3	1.19826	0	1.2451	4	1.2181
3	8.42235	-0.829504	8.40854	0	8.42307	3.34	8.25302	50.1	7.92969	41	8.41904	6+	8.37348	0	8.4537	4	8.43504
2	3.88379	-0.286442	3.8596	0	3.88061	3.8	3.52206	52.1	3.05273	42	3.88446	0	3.83928	1-4	3.90177	2	3.89346
1	-2.65964	0.481305	-2.63044	0	-2.6666	4.21	-2.50424	52.4	-2.29169	39	-2.70258	<1	-2.65637	0	-2.62585	1	-2.6524
3	-8.08395	1.0968	-8.06553	0	-8.08425	3.5	-7.91562	50	-7.82337	37	-8.11237	6+	-8.10772	5-9	-8.04023	5	-8.07178
5	-2.78408	-0.426743	-2.75641	0	-2.79352	3.3	-2.69491	50.6	-2.5094	39	-2.82829	6+	-2.77453	0	-2.7565	5	-2.77872
4	-0.474394	-0.265539	-0.472613	0	-0.483021	3.78	-0.656379	53.7	-0.804606	40	-0.49844	<1	-0.485002	1-4	-0.456761	4	-0.468626
2	-5.0987	-0.0124518	-5.13034	0	-5.08543	2.75	-5.42755	51.3	-5.68289	41	-5.08421	6+	-5.09834	1-4	-5.12854	3	-5.10312
5	2.34972	0.323705	2.33519	0	2.3692	3.44	2.33425	51.3	2.31933	40	2.35741	1-<3	2.3435	1-4	2.34146	5	2.3501
4	3.16086	-0.209991	3.16659	0	3.18222	3.64	3.40794	53.5	3.6617	41	3.15521	1-<3	3.16295	0	3.16601	2	3.16281
3	-1.20422	0.73618	-1.19525	0	-1.1897	3.5	-1.05739	52.3	-0.781732	38	-1.21892	6+	-1.17971	1-4	-1.21284	3	-1.20739
4	2.91155	1.86717	2.93095	0	2.90743	4.1	3.01461	54.5	3.10824	41	2.8787	0	2.89973	0	2.94721	4	2.92085
4	6.92397	-0.622059	6.92527	0	6.94421	4.34	7.09939	54.8	7.2922	40	6.92056	6+	6.92634	10-19	6.9246	4	6.92505
3	-0.288829	1.61351	-0.233942	0	-0.297436	4.32	0.118899	55	0.660169	42	-0.352604	3-<6	-0.263071	5-9	-0.247054	3	-0.282641
3	1.86467	-0.370742	1.87202	0	1.88304	3.28	2.06993	50.2	2.33578	39	1.85491	6+	1.87672	0	1.86387	3	1.86438
3	0.220756	0.777272	0.241946	0	0.220373	3.82	0.418048	52.7	0.54595	40	0.190181	3-<6	0.19914	1-4	0.265542	3	0.232881
2	-5.0452	-0.608323	-5.02604	0	-5.02341	3.8	-4.64077	51	-4.2115	40	-5.06048	0	-5.03514	5-9	-5.03302	2	-5.04283
4	3.34317	-0.674496	3.37933	5-9	3.36274	4.32	3.89209	51.9	4.53551	42	3.31302	<1	3.37144	1-4	3.35812	3	3.34401
5	-4.79236	-1.12617	-4.76619	0	-4.7967	2.44	-4.61834	47.6	-4.43735	34	-4.8305	0	-4.79891	20+	-4.75411	5	-4.78318
5	-3.52933	0.484894	-3.53192	0	-3.50812	3.685	-3.37787	50.9	-3.23272	41	-3.5289	<1	-3.53248	1-4	-3.52832	4	-3.52756
3	3.03123	1.32366	3.06459	0	3.02582	3.63	3.26377	50.9	3.53495	40	2.98667	6+	3.03276	0	3.07036	2	3.03966
4	1.18135	1.04947	1.21237	0	1.17434	4.564	1.35587	52.3	1.59195	41	1.13699	6+	1.18604	0	1.21584	4	1.18856
4	2.88135	0.00805031	2.89255	1-4	2.86905	3.14	2.73095	47	2.69424	37	2.84669	0	2.88802	0	2.89509	3	2.88442
3	-10.0026	1.16611	-9.99951	0	-10.0088	3.6	-10.1204	52.6	-10.244	41	-10.0253	1-<3	-10.0197	1-4	-9.97885	2	-9.99497
4	-1.58909	-1.18323	-1.55115	0	-1.60096	4.1	-1.43426	54.2	-1.12254	42	-1.64335	0	-1.56533	1-4	-1.56227	4	-1.58549
2	1.4157	1.42589	1.42709	0	1.43478	3.41	1.68012	49.7	2.00064	38	1.4036	6+	1.42841	0	1.41833	1	1.41597
3	-8.183	-0.79424	-8.17259	10-19	-8.1881	2.9	-8.19919	48	-8.22508	38	-8.21009	3-<6	-8.19809	5-9	-8.15361	3	-8.17451
5	-13.4536	-1.04118	-13.4728	0	-13.4289	3.19	-13.4177	48.8	-13.4784	38	-13.4373	1-<3	-13.4784	1-4	-13.4524	4	-13.4493
1	-3.09345	-0.583174	-3.04677	0	-3.10264	4.22	-2.78848	53	-2.35552	40	-3.15165	<1	-3.07159	0	-3.0567	1	-3.08776
1	-3.2822	-0.73968	-3.27767	0	-3.25953	3.19	-3.02261	49.2	-2.7807	37	-3.28568	6+	-3.28478	0	-3.2747	1	-3.27927
1	0.812959	1.05054	0.822286	0	0.804517	4.17	0.718381	50.6	0.668653	41	0.783445	1-<3	0.806981	10-19	0.834427	1	0.818924
2	-2.00156	1.04464	-1.97578	0	-2.00293	3.385	-1.77299	50.1	-1.58843	38	-2.03652	6+	-2.01711	0	-1.95688	2	-1.99014
4	-0.844118	1.0021	-0.820493	0	-0.851323	3.58	-0.755417	50.7	-0.615886	39	-0.883134	6+	-0.84394	1-4	-0.813408	3	-0.837112
1	2.03118	0.312088	2.0191	0	2.02509	3	1.74602	50.5	1.42541	39	2.01996	<1	2.00357	0	2.04818	1	2.03875
3	-1.09817	-1.47618	-1.04573	0	-1.10333	3.8	-0.648988	54.2	-0.129335	40	-1.15677	0	-1.08427	1-4	-1.04983	3	-1.08941
2	1.90011	1.41866	1.94259	0	1.89822	3.23	2.30356	51.1	2.70335	40	1.85214	6+	1.89755	1-4	1.95119	3	1.91126
4	6.54506	0.369937	6.5843	0	6.53694	3.71	6.78892	52.5	7.12851	40	6.49347	<1	6.55864	0	6.58083	4	6.5515
5	-3.28356	0.841326	-3.26311	0	-3.29235	3.5	-3.26165	52.1	-3.16801	40	-3.32173	1-<3	-3.28088	1-4	-3.25782	5	-3.27777
3	2.20861	1.43729	2.21581	0	2.22951	3.98	2.46263	53.1	2.734	41	2.20142	6+	2.21308	0	2.21338	3	2.21022
3	9.32108	-0.8257	9.33078	0	9.33811	4.16	9.52578	54.7	9.81817	40	9.30827	0	9.33869	1-4	9.31837	2	9.3198
1	-3.59327	0.636172	-3.57046	0	-3.60171	3.88	-3.53823	47.9	-3.41288	39	-3.63288	6+	-3.58999	1-4	-3.56569	3	-3.5872
3	10.063	0.439575	10.1088	0	10.0525	2.8	10.334	50.9	10.7525	42	10.0042	6+	10.0879	10-19	10.0966	3	10.0677
3	5.12328	0.821594	5.13902	0	5.11126	3.5	5.02886	54.1	5.05196	40	5.08549	1-<3	5.13224	1-4	5.1397	3	5.1266
2	8.29596	-0.0909107	8.325	0	8.28859	4.995	8.44131	54.9	8.65056	39	8.25273	<1	8.30035	1-4	8.32875	2	8.30288
3	-3.29869	0.297403	-3.2859	0	-3.30345	3.9	-3.2815	47.5	-3.27538	40	-3.32723	6+	-3.31316	1-4	-3.26745	3	-3.28992
1	-3.32409	0.640624	-3.29479	0	-3.30726	4.06	-2.90568	53.5	-2.35931	40	-3.35177	1-<3	-3.29246	0	-3.31834	2	-3.32537
2	-0.905916	-0.830615	-0.937448	0	-0.885064	3.59	-1.08271	51	-1.31434	41	-0.884162	<1	-0.92786	0	-0.918828	2	-0.904632
2	-12.204	-0.862474	-12.1475	0	-12.2172	3.5	-12.0787	51.4	-11.2665	38	-12.2812	6+	-12.0654	1-4	-12.2526	2	-12.2277
3	-1.61564	2.22255	-1.57167	0	-1.61927	3.38	-1.22999	52.3	-0.81578	42	-1.66642	3-<6	-1.61206	0	-1.56774	1	-1.60579
4	-0.436649	1.39059	-0.418593	0	-0.44115	3.34	-0.355988	51.2	-0.280834	39	-0.468873	6+	-0.448268	0	-0.402447	4	-0.427649
1	-12.3121	-0.068766	-12.269	0	-12.3178	3.71	-11.9778	52.1	-11.5813	41	-12.3642	6+	-12.303	10-19	-12.2692	1	-12.3038
5	-0.19434	1.56713	-0.134474	0	-0.204368	3.93	0.240392	52.7	0.842139	38	-0.26322	6+	-0.160974	1-4	-0.153468	5	-0.189183
4	-6.91195	-0.251992	-6.88405	0	-6.91676	3.34	-6.72819	52.7	-6.52613	40	-6.95185	0	-6.91591	1-4	-6.87397	5	-6.90311
1	6.87976	1.02005	6.88601	0	6.89985	3.18	7.10701	51.3	7.3636	38	6.8725	6+	6.88598	0	6.88229	1	6.88076
1	-1.05089	-0.165955	-0.987037	0	-1.05683	4.2	-0.490613	52.4	0.17485	39	-1.11878	3-<6	-1.02686	0	-0.999105	1	-1.04262
1	-1.51343	-0.665312	-1.50335	0	-1.4981	3.14	-1.33824	52.1	-1.04585	42	-1.52817	6+	-1.49054	0	-1.51974	1	-1.51598
4	7.28909	1.47435	7.25736	0	7.2832	3	6.78968	51.6	6.21444	40	7.29278	3-<6	7.24742	1-4	7.29761	4	7.29666
4	-5.23545	0.626314	-5.21606	0	-5.23831	3	-5.10723	48.3	-5.00987	38	-5.26709	6+	-5.251	1-4	-5.19699	4	-5.22521
1	-2.56296	0.249352	-2.5246	0	-2.5702	3.69	-2.31161	53.2	-1.98098	42	-2.61304	1-<3	-2.55255	0	-2.52565	1	-2.55587
2	2.42082	-0.278026	2.40729	0	2.44237	3.74	2.45773	51.4	2.46189	42	2.42978	0	2.40916	10-19	2.41764	2	2.42277
2	5.23719	-0.559887	5.26165	20+	5.25839	3.38	5.68877	51	6.18514	40	5.21737	3-<6	5.25262	1-4	5.25046	2	5.23916
2	8.9899	-0.320596	8.95189	0	9.01179	4.3	8.7621	52.2	8.44954	40	9.01751	6+	8.96043	0	8.97638	2	8.99192
3	3.48007	0.388793	3.47267	0	3.50143	3.84	3.58116	51.6	3.66431	40	3.48425	6+	3.47318	0	3.47924	1	3.48192
1	-0.150614	2.36883	-0.153914	0	-0.129383	4.2	-0.00659437	52.1	0.129397	41	-0.149623	6+	-0.154312	0	-0.149872	5	-0.148829
5	-6.97747	2.73448	-6.91667	0	-6.98078	3.06	-6.39883	51.2	-5.76523	38	-7.04054	6+	-6.96328	0	-6.92123	5	-6.96725
3	-8.34794	0.13753	-8.36505	0	-8.32712	3.6	-8.36529	50.2	-8.40976	40	-8.33701	6+	-8.3599	0	-8.35437	4	-8.34657
2	-1.12271	-1.35741	-1.08822	0	-1.12351	3.98	-0.786148	50	-0.486835	40	-1.16364	0	-1.13397	0	-1.07282	2	-1.1108
4	0.295408	-0.490639	0.326248	0	0.289241	4.28	0.484815	52.9	0.721056	39	0.251999	6+	0.297472	0	0.331703	4	0.303251
3	-4.73319	2.31733	-4.71579	0	-4.74147	2.92	-4.73481	47.2	-4.67919	35	-4.76859	6+	-4.73413	0	-4.70769	3	-4.72704
4	-4.92141	0.328575	-4.96784	5-9	-4.8984	3.16	-5.22073	48.5	-5.63949	41	-4.88641	6+	-4.95993	1-4	-4.93629	4	-4.91862
2	-3.5494	-1.70082	-3.54344	0	-3.52931	3.14	-3.3251	49.2	-3.07214	40	-3.55645	<1	-3.5434	5-9	-3.54698	2	-3.5484
2	-2.70673	0.0385296	-2.66682	0	-2.72077	2.145	-2.57319	43.8	-2.24227	33	-2.76457	3-<6	-2.67522	0	-2.68384	1	-2.70475
1	-2.61042	1.60018	-2.59506	0	-2.59062	3.94	-2.28777	54.1	-1.91377	40	-2.62478	6+	-2.59711	0	-2.60439	1	-2.60957
1	4.0084	0.89605	4.05849	0	4.00837	3.92	4.53349	54.1	5.03761	41	3.95654	6+	4.00555	0	4.0671	1	4.02102
5	0.433482	0.541892	0.433057	0	0.457152	4.02	0.657908	52	0.838382	40	0.434686	6+	0.42456	1-4	0.440956	5	0.437125
5	2.53377	-0.867387	2.56611	0	2.52714	4.02	2.73051	51.3	2.98484	40	2.48878	0	2.53825	1-4	2.5697	5	2.54127
5	-0.425693	1.43723	-0.412511	0	-0.404136	3.72	-0.0922909	52.3	0.258632	41	-0.436722	3-<6	-0.419047	1-4	-0.416747	5	-0.423537
3	0.435432	1.88195	0.432617	0	0.453697	4	0.525875	49.8	0.659485	39	0.433181	6+	0.440818	0	0.429793	3	0.434986
3	-4.9441	-0.504615	-4.96532	0	-4.92231	3.52	-4.98779	49.4	-5.08284	38	-4.92915	0	-4.96175	1-4	-4.95024	3	-4.94203
3	-3.39158	-0.758636	-3.3476	0	-3.40406	3.14	-3.1819	49.9	-2.79359	40	-3.45095	1-<3	-3.36188	0	-3.36338	3	-3.38839
3	2.28991	-0.779701	2.27783	0	2.31058	3.24	2.32513	50.8	2.34537	37	2.29693	<1	2.28186	0	2.28541	4	2.2912
1	-5.68818	0.0751854	-5.62262	0	-5.6967	5.3	-5.16027	56.5	-4.48017	42	-5.75986	6+	-5.65535	1-4	-5.64137	1	-5.68184
1	15.2406	0.959204	15.2735	0	15.2327	3.89	15.418	55.3	15.6758	40	15.194	1-<3	15.2493	0	15.274	2	15.2472
1	-10.4178	-1.14103	-10.3758	10-19	-10.4269	4.08	-10.1618	53.8	-9.78913	42	-10.4724	<1	-10.3996	1-4	-10.3829	1	-10.4121
4	4.54515	0.0402171	4.55866	1-4	4.56248	4.64	4.79823	50.7	5.1411	41	4.52977	1-<3	4.56449	20+	4.54484	4	4.54413
5	-2.90184	-0.504615	-2.90522	0	-2.88145	3.34	-2.77533	51.4	-2.64272	37	-2.90162	<1	-2.90311	0	-2.90301	5	-2.90069
5	4.12659	0.792962	4.11629	0	4.14762	3.96	4.18885	53.6	4.23328	39	4.13263	0	4.11868	1-4	4.12371	2	4.12817
1	9.15863	1.63447	9.18635	0	9.15045	3.72	9.2734	53.4	9.46317	40	9.11561	<1	9.16448	0	9.18903	1	9.16494
2	-5.55651	1.22533	-5.53617	0	-5.55981	3.6	-5.42682	51	-5.31856	40	-5.58928	6+	-5.57008	0	-5.51861	2	-5.54659
1	-4.30047	1.72226	-4.2921	0	-4.27918	3.3	-4.02584	51.8	-3.73817	40	-4.30816	6+	-4.29632	0	-4.29431	1	-4.29855
3	1.65724	1.10546	1.69631	0	1.64997	4.53	1.91607	55.3	2.25592	39	1.60661	6+	1.6682	0	1.69482	3	1.66432
2	9.29684	0.675074	9.33431	0	9.31679	4.62	9.86792	50.6	10.5295	43	9.26607	3-<6	9.32488	0	9.31324	2	9.29797
2	-1.18688	-0.764138	-1.15629	0	-1.19177	3.32	-0.974997	50.7	-0.738337	42	-1.22886	1-<3	-1.18874	0	-1.14787	2	-1.17808
4	1.85532	-0.435321	1.84861	0	1.8754	3.62	1.9384	51.3	2.02662	38	1.85775	3-<6	1.8527	0	1.85194	4	1.85621
1	-0.496566	0.314805	-0.499897	0	-0.476599	3.74	-0.378008	52.5	-0.246115	39	-0.496778	1-<3	-0.496557	0	-0.498651	1	-0.495733
3	6.84705	0.574518	6.82819	0	6.86919	3.46	6.83645	50.6	6.77306	39	6.86057	<1	6.82999	0	6.84276	3	6.8494
3	-3.70967	-0.587947	-3.63016	0	-3.72369	3.34	-3.13626	50.2	-2.29118	38	-3.79713	<1	-3.65107	1-4	-3.66876	3	-3.70737
3	-5.37538	0.227072	-5.31749	0	-5.38324	3.52	-4.91942	50.7	-4.33694	40	-5.44068	<1	-5.34977	0	-5.33058	1	-5.36861
3	10.2678	0.627169	10.2822	0	10.2889	3.16	10.6062	50.9	10.9724	40	10.2553	6+	10.2767	0	10.2763	3	10.2696
3	-2.46397	-1.33806	-2.4365	0	-2.4416	2.9	-1.95581	48.8	-1.41703	41	-2.4849	6+	-2.44993	10-19	-2.44672	3	-2.46109
5	5.6429	-1.45388	5.67159	0	5.64481	4.03	5.969	54.5	6.20096	41	5.60894	0	5.61966	0	5.6962	5	5.65681
2	0.0447726	0.107087	0.0672777	20+	0.0401323	0.844	0.172027	51.3	0.304528	42	0.00908325	6+	0.0366171	20+	0.080682	3	0.0537017
2	-1.12691	0.213147	-1.12351	0	-1.12884	3.64	-1.15792	50	-1.26562	40	-1.14566	6+	-1.15616	0	-1.09364	4	-1.11608
4	4.6456	0.636746	4.66278	0	4.64492	3.29	4.79247	48.7	4.86738	39	4.61774	6+	4.6221	0	4.68791	4	4.65747
4	10.4019	-0.655289	10.4099	10-19	10.4228	2.46	10.6645	55.4	10.9465	42	10.3941	6+	10.407	10-19	10.407	3	10.4035
4	2.62832	-0.185607	2.65361	0	2.64949	3.72	3.0886	52.4	3.59568	37	2.60785	6+	2.64439	1-4	2.64191	4	2.63028
5	-0.0262297	-0.614655	-0.0192252	0	-0.00574401	3.77	0.217337	52.8	0.484932	39	-0.0336751	0	-0.0206619	1-4	-0.0224702	4	-0.0249278
3	-2.84208	0.881884	-2.82902	0	-2.85022	3.14	-2.88914	49.7	-2.88947	38	-2.8741	1-<3	-2.8464	10-19	-2.81824	2	-2.83586
5	0.109346	-0.381286	0.0885813	0	0.131967	3.46	0.0872289	52.3	0.000578978	38	0.124757	<1	0.0895654	5-9	0.105258	5	0.112044
5	4.87292	-0.142006	4.85769	10-19	4.85762	3.6	4.54644	50.3	4.26385	40	4.88514	1-<3	4.87906	10-19	4.8513	4	4.8672
4	6	0.15831	6.01414	0	5.98883	3.74	6.0818	53.3	6.19276	39	5.99423	0	6.01409	1-4	6.00091	5	5.99762
5	-2.39334	2.15422	-2.3898	0	-2.40796	3.14	-2.49807	50.9	-2.53499	40	-2.39452	6+	-2.37632	1-4	-2.40494	5	-2.39841
5	-5.64031	-0.507542	-5.6625	10-19	-5.64823	2.98	-5.89719	48.5	-6.24849	40	-5.61572	0	-5.66073	20+	-5.64866	4	-5.64052
4	2.31411	-1.27745	2.31149	5-9	2.30347	2.31	2.22038	42.1	2.11529	34	2.3214	0	2.31515	20+	2.30859	5	2.312
3	-3.59489	-1.15901	-3.58538	5-9	-3.61963	1.07	-4.04568	49.1	-3.772	40	-3.61808	3-<6	-3.44544	20+	-3.70733	2	-3.63396
1	7.34034	0.718316	7.31413	0	7.35339	3.32	7.24462	49.8	7.16533	41	7.38054	3-<6	7.35377	0	7.2958	1	7.32946
5	-0.259178	0.830942	-0.308738	0	-0.240753	2.95	-0.507243	49.7	-0.873915	39	-0.196287	6+	-0.277598	1-4	-0.302356	5	-0.266193
2	6.36181	-0.77977	6.38257	0	6.34707	3.48	6.44579	51.2	6.63207	37	6.34763	1-<3	6.391	5-9	6.35776	2	6.35679
2	-16.2574	0.151215	-16.2442	0	-16.2745	0.844	-16.3024	40.8	-16.2203	27	-16.2682	0	-16.2266	0	-16.27	2	-16.2642
5	11.19	0.253325	11.171	1-4	11.2066	3.68	11.2451	54.9	11.2698	42	11.2283	6+	11.1978	1-4	11.1567	2	11.1818
4	-0.605039	-0.528593	-0.633828	5-9	-0.614857	3.16	-0.972888	48.3	-1.41536	40	-0.57736	6+	-0.624374	20+	-0.620611	4	-0.606734
2	-1.23923	1.74988	-1.23156	0	-1.25652	3.72	-1.35099	50.3	-1.34206	39	-1.24608	6+	-1.21153	0	-1.25488	2	-1.24627
4	-2.09106	0.477808	-2.1169	0	-2.0997	3.46	-2.40296	48.2	-2.80381	40	-2.06444	0	-2.11183	20+	-2.10269	4	-2.09185
5	4.59744	1.19776	4.61512	0	4.58111	4.08	4.61567	51.4	4.75734	39	4.58402	6+	4.6292	1-4	4.58845	3	4.59119
3	-2.67358	0.536435	-2.69479	0	-2.65647	3.6	-2.63304	50.7	-2.63542	41	-2.63319	0	-2.66869	1-4	-2.70681	4	-2.68137
3	-1.22462	0.232352	-1.22653	0	-1.23359	2.365	-1.27746	44.1	-1.36854	37	-1.21624	6+	-1.228	0	-1.22612	3	-1.22547
5	4.07268	-0.218911	4.04493	0	4.05903	3.84	3.64029	50	3.2001	40	4.09587	6+	4.06535	1-4	4.04906	5	4.06811
4	5.95627	0.20876	5.94336	0	5.94722	4	5.77986	51.2	5.54577	41	5.97281	6+	5.94557	1-4	5.94961	4	5.95528
5	4.52139	-0.8655	4.50284	0	4.53673	3.52	4.55619	51.8	4.58306	38	4.55808	6+	4.53333	0	4.48543	5	4.51229
5	-2.49116	-1.1678	-2.4817	0	-2.50302	3.24	-2.47518	43.8	-2.42708	36	-2.49409	1-<3	-2.47823	10-19	-2.49392	5	-2.4941
3	-1.70636	1.31679	-1.71915	0	-1.68909	3.38	-1.56925	50.2	-1.46184	41	-1.67212	6+	-1.69615	0	-1.73542	3	-1.71397
4	8.06596	1.21232	8.05721	0	8.05256	3.6	7.84927	48.2	7.65639	38	8.07517	6+	8.07093	0	8.05151	4	8.06172
2	-4.83641	-0.0194773	-4.85225	0	-4.82453	3.97	-4.84028	50.8	-4.78834	40	-4.80511	0	-4.81242	0	-4.87884	2	-4.8481
2	-6.69997	0.729994	-6.73321	0	-6.70922	2.92	-7.10611	49.8	-7.6048	42	-6.66841	<1	-6.72401	1-4	-6.71631	2	-6.70127
2	1.82596	0.135115	1.81779	0	1.80959	3.56	1.55677	53.1	1.36285	41	1.83185	<1	1.84009	1-4	1.80517	2	1.81949
1	-5.09143	1.59341	-5.06701	0	-5.10545	3.1	-4.95227	49.8	-4.71623	38	-5.10765	6+	-5.06188	1-4	-5.0922	1	-5.09588
1	-5.52114	0.329001	-5.52857	0	-5.53584	3.12	-5.74909	47.2	-5.92857	39	-5.51419	0	-5.51141	0	-5.53789	2	-5.52635
2	-5.25171	-1.49599	-5.24473	0	-5.26391	2.6	-5.2701	47.6	-5.25523	36	-5.25311	0	-5.23947	0	-5.25636	3	-5.25493
1	9.18704	-0.668439	9.14366	0	9.20528	2.91	9.0037	55	8.71669	43	9.24512	3-<6	9.17344	1-4	9.14624	1	9.17993
1	0.776364	0.768288	0.774787	0	0.793283	3.6	1.03083	53.7	1.28268	40	0.80188	3-<6	0.795297	1-4	0.751608	1	0.768581
4	2.48777	-1.80184	2.44267	20+	2.47593	2.92	1.89885	47.9	1.23877	41	2.5257	<1	2.4632	20+	2.46031	5	2.48443
3	6.98361	-1.11885	6.99173	0	6.97348	2.9	7.01909	47.7	7.05487	38	6.98336	1-<3	6.99052	20+	6.98409	3	6.98196
3	4.71604	1.07134	4.68301	0	4.7331	3.4	4.62432	49.7	4.46823	41	4.76524	6+	4.71298	1-4	4.67733	3	4.70813
1	-7.35338	1.02178	-7.32855	0	-7.3712	3.74	-7.28543	51.7	-7.05533	41	-7.37359	6+	-7.31232	0	-7.36244	3	-7.36069
4	0.212467	-0.590597	0.179387	0	0.229952	3.44	0.128627	51.4	-0.0268355	40	0.262111	0	0.20812	1-4	0.174678	4	0.20487
1	7.45995	0.918722	7.47496	0	7.44665	3.48	7.5089	51.4	7.62483	42	7.45146	1-<3	7.48093	0	7.4565	1	7.45596
2	0.81141	0.557545	0.80728	0	0.794917	3.38	0.584484	50.6	0.44258	40	0.814156	3-<6	0.828683	1-4	0.792171	2	0.804876
1	-2.63435	0.952348	-2.6419	0	-2.65326	3.5	-2.94744	50.1	-3.14092	41	-2.63139	6+	-2.61228	0	-2.66053	1	-2.64273
3	-4.53355	0.990517	-4.52132	0	-4.54971	4.21	-4.57235	53.5	-4.50086	40	-4.54273	6+	-4.50602	1-4	-4.54463	3	-4.53971
3	3.21261	-0.866574	3.20492	0	3.22972	3.5	3.40308	54.7	3.57617	38	3.24288	0	3.22678	5-9	3.18551	4	3.20492
3	3.54209	-0.199776	3.53434	0	3.5333	3.9	3.42816	50.3	3.26188	40	3.55501	3-<6	3.53416	1-4	3.53835	3	3.54133
4	-4.86603	1.57417	-4.86108	0	-4.88028	3.71	-4.94751	52	-4.96487	41	-4.86791	<1	-4.84915	1-4	-4.87615	4	-4.87081
4	-8.92323	-0.447974	-8.94702	5-9	-8.937	1.85	-9.31414	49	-9.70327	40	-8.90313	6+	-8.92748	1-4	-8.94533	3	-8.92787
2	8.85634	1.81485	8.87259	0	8.84005	3.98	8.85962	54.5	8.98289	41	8.84403	6+	8.88699	0	8.8468	2	8.85012
5	2.03828	-1.20449	2.0205	1-4	2.05065	2.6	2.02238	47.3	2.05042	35	2.07152	1-<3	2.05952	1-4	1.99605	4	2.02695
3	-7.3733	1.23638	-7.42384	0	-7.37864	2.95	-7.8936	47.1	-8.60544	40	-7.32499	6+	-7.42076	1-4	-7.38878	3	-7.37178
3	1.30511	-0.691517	1.28947	0	1.29446	3.62	1.06656	51.9	0.792307	41	1.32214	<1	1.29725	0	1.29365	3	1.30289
4	-1.9895	0.440026	-1.97842	0	-2.00436	2.84	-2.01525	50.3	-1.95495	41	-1.99655	1-<3	-1.96661	1-4	-1.99821	4	-1.99469
5	5.5015	-0.560113	5.52224	0	5.48844	3.98	5.61894	56.4	5.81008	40	5.48895	<1	5.5257	1-4	5.50119	5	5.49774
2	-3.83425	0.685926	-3.82009	0	-3.84457	3.88	-3.73555	52	-3.62195	39	-3.83921	6+	-3.82264	0	-3.83146	2	-3.836
3	9.30188	-0.117455	9.31011	0	9.31596	2.64	9.60883	50.5	9.97976	35	9.31729	1-<3	9.33591	0	9.27526	2	9.29203
1	3.52331	1.0942	3.50135	0	3.51749	3.18	3.31079	51.3	2.96869	41	3.54976	6+	3.49685	0	3.51974	1	3.52468
4	1.23722	0.116897	1.24155	0	1.22173	4.06	1.12407	53.8	1.09496	41	1.2346	3-<6	1.25735	0	1.22405	4	1.2315
5	-4.5354	0.750617	-4.55896	0	-4.53948	3.6	-4.73119	52.6	-5.08901	40	-4.50607	6+	-4.56808	0	-4.53583	4	-4.53273
4	-5.37698	-1.37474	-5.39611	0	-5.39131	3.81	-5.72756	46.3	-6.05798	41	-5.3609	1-<3	-5.37636	10-19	-5.39822	5	-5.382
2	1.96858	1.88446	1.95336	0	1.95328	3.54	1.64228	50	1.35991	39	1.98078	6+	1.97473	0	1.94696	2	1.96286
1	-5.51926	-0.966308	-5.52875	0	-5.528	3.59	-5.65147	50	-5.84023	41	-5.50498	0	-5.52855	1-4	-5.52367	1	-5.51999
4	-7.36263	-0.716778	-7.36907	0	-7.37484	2.46	-7.52993	43.8	-7.68925	35	-7.354	6+	-7.35959	5-9	-7.37338	4	-7.36596
3	-6.44739	0.821968	-6.46686	0	-6.4575	3.74	-6.71767	50.2	-7.04006	41	-6.42697	6+	-6.45947	1-4	-6.45938	3	-6.44923
1	-1.97662	0.0933988	-1.97022	0	-1.98965	2.56	-2.01778	47	-2.01277	36	-1.9784	3-<6	-1.96234	0	-1.98337	1	-1.98047
3	0.539323	-0.569908	0.545054	0	0.52505	5	0.465956	55.2	0.458571	41	0.536843	6+	0.55681	0	0.529499	1	0.534536
5	2.03247	-1.00685	2.01292	0	2.02616	4.36	1.83682	52	1.52458	41	2.05663	6+	2.00913	10-19	2.02889	4	2.03348
3	3.04763	1.09566	3.04054	0	3.03966	3.38	2.95727	52.8	2.80185	41	3.06087	0	3.03772	0	3.04602	3	3.04749
2	5.29658	-0.333734	5.28724	0	5.28362	2.92	5.08218	50.6	4.88305	40	5.30665	3-<6	5.29985	0	5.28284	2	5.29267
4	-1.76981	-0.616695	-1.75425	0	-1.78608	3.26	-1.77377	52.3	-1.65942	41	-1.78158	<1	-1.7397	0	-1.77961	4	-1.77602
3	2.85008	-0.0175883	2.85659	0	2.84379	4.17	2.94409	53.1	2.97019	41	2.85477	6+	2.84454	0	2.85838	4	2.85131
4	-2.37893	-0.00864817	-2.3771	0	-2.39308	2.84	-2.49319	47.7	-2.55091	41	-2.37837	<1	-2.36448	1-4	-2.39025	4	-2.38365
3	6.37479	-0.106782	6.354	0	6.36767	3.12	6.14941	52.7	5.81873	40	6.3991	6+	6.35298	1-4	6.36886	3	6.37519
3	0.494134	2.18502	0.477891	0	0.485188	3.06	0.282823	49.5	0.00577359	39	0.513268	6+	0.480835	0	0.486194	3	0.493191
3	7.67308	-0.928288	7.67231	0	7.65901	3.89	7.53166	53.3	7.44051	41	7.67566	6+	7.68551	0	7.66076	3	7.66839
4	-5.21771	0.598779	-5.23133	1-4	-5.23348	2.74	-5.53566	47.4	-5.79867	40	-5.20716	6+	-5.20907	5-9	-5.23965	3	-5.22377
5	-4.14128	2.51034	-4.17206	0	-4.12724	3.02	-4.26811	49.3	-4.40385	42	-4.09669	<1	-4.13389	0	-4.18569	5	-4.15145
3	1.35912	0.467197	1.33595	0	1.37798	3.85	1.41258	50.7	1.38979	40	1.40268	6+	1.35751	0	1.32888	3	1.35263
1	-0.129944	0.479979	-0.139449	0	-0.143739	2.72	-0.362876	53.5	-0.566655	40	-0.120557	6+	-0.124317	1-4	-0.145617	5	-0.134487
4	5.31664	-0.188121	5.32142	0	5.30408	3.4	5.26683	49.8	5.25212	41	5.31653	0	5.32841	0	5.3102	4	5.31313
3	-1.80635	-0.503437	-1.83226	0	-1.79415	3.4	-1.91561	52.9	-1.99338	40	-1.76721	3-<6	-1.79019	10-19	-1.85265	2	-1.81787
1	4.23182	1.36619	4.20901	0	4.24899	3.535	4.25548	55.2	4.23232	40	4.27347	<1	4.23547	1-4	4.19797	1	4.22406
3	3.90726	0.097815	3.9032	10-19	3.9013	3.32	3.89059	52.7	3.78046	41	3.92017	6+	3.89349	0	3.9115	3	3.90866
2	4.39514	-0.703464	4.35849	1-4	4.41316	3.78	4.28227	48.7	4.082	40	4.44798	6+	4.38677	1-4	4.35692	4	4.38792
4	-4.62457	-0.86746	-4.64187	10-19	-4.6339	2.45	-4.85533	48.7	-5.14724	38	-4.60502	1-<3	-4.63744	5-9	-4.63385	4	-4.62581
1	-2.39683	0.178366	-2.39028	0	-2.41028	4.31	-2.44488	53.5	-2.43928	40	-2.39912	1-<3	-2.38119	0	-2.40446	1	-2.40099
3	7.92612	-0.818593	7.91018	1-4	7.94518	3.58	8.06368	52.4	8.1353	39	7.96446	3-<6	7.9289	1-4	7.8996	3	7.91984
3	-4.13618	0.920562	-4.16885	0	-4.11744	3.94	-4.19061	50.1	-4.33713	42	-4.08562	6+	-4.14394	1-4	-4.171	2	-4.14283
2	-3.57058	-0.424662	-3.56561	1-4	-3.58483	1.07	-3.65187	51	-3.669	41	-3.57247	6+	-3.55368	20+	-3.5807	4	-3.57536
5	3.60554	-0.453181	3.59428	0	3.61476	3.45	3.59933	48.5	3.70285	39	3.63083	0	3.64057	1-4	3.55924	5	3.59188
5	2.3979	-1.3509	2.38877	0	2.39168	3.8	2.31973	51.7	2.14299	40	2.41436	<1	2.38143	1-4	2.39926	5	2.39907
2	0.13857	0.942574	0.13001	0	0.132754	3.06	0.0747759	50.9	-0.0933512	40	0.15499	3-<6	0.121302	1-4	0.141084	2	0.140044
1	-7.0878	1.25084	-7.10234	0	-7.10355	3.18	-7.41533	49.8	-7.69013	41	-7.07654	6+	-7.07988	0	-7.1101	1	-7.09385
2	1.30675	0.65219	1.31285	0	1.29078	3.56	1.20379	51.6	1.19631	42	1.30234	6+	1.3295	0	1.29332	2	1.30069
1	-0.122311	1.41303	-0.129403	0	-0.131123	3.3	-0.229396	51.6	-0.387244	40	-0.109896	0	-0.12973	0	-0.1258	1	-0.123083
3	0.463163	2.96903	0.446063	0	0.455507	3.68	0.268021	51.4	-0.0163672	40	0.48419	6+	0.445465	1-4	0.457707	3	0.463186
2	-4.62385	-1.02244	-4.64611	0	-4.60628	3.32	-4.58598	48.8	-4.60071	40	-4.58223	<1	-4.62102	0	-4.65655	1	-4.6313
2	-2.99812	-1.23267	-3.04514	0	-2.97977	0.844	-3.21957	50.4	-3.55348	42	-2.93721	1-<3	-3.01456	20+	-3.04032	4	-3.00517
1	-0.5015	1.89091	-0.519229	0	-0.511243	3.28	-0.745129	49.9	-1.04379	41	-0.482028	6+	-0.513468	5-9	-0.511888	1	-0.503054
5	-0.47557	-0.776881	-0.495021	0	-0.487788	3	-0.787526	48	-1.11581	38	-0.457209	6+	-0.481417	0	-0.492248	3	-0.479001
3	6.5532	1.69984	6.55666	0	6.54321	3.63	6.53996	53.1	6.51578	40	6.55657	6+	6.55649	0	6.55188	1	6.55162
2	-0.772687	-1.701	-0.826232	0	-0.753716	3.76	-1.05411	50.4	-1.47091	41	-0.706284	0	-0.795453	1-4	-0.816457	3	-0.779321
5	-1.57087	1.39228	-1.55546	0	-1.58882	3.6	-1.6099	52	-1.50239	41	-1.58416	1-<3	-1.5359	0	-1.58448	5	-1.57835
5	-0.671138	-1.34682	-0.678708	0	-0.680779	3.48	-0.799994	48.5	-0.966477	39	-0.65917	0	-0.676442	5-9	-0.676688	5	-0.672538
4	-0.0322903	-0.753794	-0.0206122	0	-0.0501229	3.64	-0.110419	52.3	-0.0510233	41	-0.0426751	0	-0.000223857	1-4	-0.0473365	4	-0.0397122
4	-2.11855	-0.52088	-2.1106	0	-2.12741	3.42	-2.05977	50.5	-2.02255	41	-2.11744	3-<6	-2.1155	0	-2.11533	4	-2.11924
4	-1.97023	-0.950535	-1.95713	0	-1.98052	3.44	-1.88253	50.8	-1.78246	40	-1.97437	0	-1.95944	0	-1.96784	4	-1.97196
2	-6.20064	-1.4462	-6.19634	0	-6.20938	4.42	-6.18009	52.5	-6.18993	41	-6.19668	1-<3	-6.20043	1-4	-6.19882	2	-6.20127
3	-14.5972	-1.19235	-14.5952	0	-14.6067	2.98	-14.6173	48.2	-14.6589	41	-14.5923	6+	-14.5963	0	-14.5981	3	-14.5984
2	-6.96661	-0.830123	-6.98445	0	-6.97382	3.42	-7.16111	49.6	-7.45378	40	-6.9446	6+	-6.98613	0	-6.97141	2	-6.96626
1	5.79781	-0.204521	5.79211	0	5.7898	3.84	5.72203	53.8	5.58454	41	5.80996	6+	5.78899	0	5.79673	1	5.79765
4	-5.7608	-0.977549	-5.80855	0	-5.74117	3.54	-5.96476	50.8	-6.30439	42	-5.69809	0	-5.78154	1-4	-5.80047	2	-5.76689
5	-0.0721421	0.452594	-0.0881804	0	-0.0551911	2.74	0.0224895	48.6	0.0866892	38	-0.035771	1-<3	-0.0632229	1-4	-0.103389	2	-0.0800111
5	-6.11879	0.641363	-6.08973	0	-6.13674	3.22	-6.00646	49.6	-5.72174	41	-6.1423	6+	-6.07443	1-4	-6.12622	5	-6.12617
2	-0.0314102	2.20698	-0.0305971	0	-0.0480587	3.56	-0.206568	50.1	-0.284755	40	-0.0325142	6+	-0.0102891	0	-0.0487514	2	-0.0380232
4	-5.9673	0.0621014	-6.01161	1-4	-5.96947	3.04	-6.35515	49.7	-6.97661	41	-5.92059	1-<3	-6.01986	0	-5.97288	3	-5.96335
4	6.26575	-0.649315	6.24338	0	6.25067	2.78	5.86459	47.4	5.49008	37	6.28352	3-<6	6.26634	0	6.24139	4	6.26014
5	-0.950079	-0.175182	-0.974311	0	-0.934557	3.2	-0.974787	51.5	-1.02115	38	-0.908961	1-<3	-0.942563	0	-0.988224	3	-0.959087
3	-4.90928	-1.41595	-4.92538	0	-4.91907	3.26	-5.13592	46.6	-5.41368	38	-4.89107	0	-4.91998	10-19	-4.91904	5	-4.91086
3	5.69113	1.03962	5.71354	0	5.68055	4.03	5.87625	51.5	6.09621	38	5.67975	6+	5.70917	0	5.69709	3	5.68925
2	0.0119099	-1.8114	-0.0153814	0	0.0249985	3.31	-0.0951248	51.9	-0.188333	39	0.0529566	6+	0.0245058	20+	-0.0330386	2	0.00104618
2	11.9074	-0.748982	11.8733	0	11.9191	3.12	11.6947	52.7	11.5076	41	11.9522	<1	11.9196	1-4	11.8561	1	11.8954
5	2.61869	0.307923	2.62193	0	2.60575	3.8	2.5444	50.6	2.50863	41	2.61937	6+	2.6305	0	2.61072	3	2.61489
4	3.71419	0.223603	3.70941	0	3.72488	3.06	3.80937	53.9	4.00138	39	3.73607	<1	3.74928	1-4	3.67413	4	3.70169
3	-0.28831	1.62498	-0.297982	0	-0.271137	3.54	-0.118621	51.6	0.0288779	40	-0.256488	6+	-0.275678	1-4	-0.316174	3	-0.295963
3	1.73668	-0.937551	1.6864	10-19	1.7547	3.8	1.47272	51.5	1.09556	41	1.79972	0	1.71894	20+	1.69229	4	1.72936
3	-7.59954	0.524057	-7.62636	0	-7.6149	3.22	-8.0557	47.5	-8.48883	39	-7.57871	6+	-7.60117	1-4	-7.62655	3	-7.60539
5	-1.8021	0.466019	-1.80049	0	-1.81414	3.37	-1.87671	50.6	-1.93103	41	-1.79933	1-<3	-1.79404	0	-1.80882	5	-1.80523
4	6.22881	-1.42773	6.19024	0	6.22267	3.66	5.82564	49.2	5.26705	39	6.26737	<1	6.19191	1-4	6.21699	4	6.22981
3	3.65587	1.26639	3.66114	0	3.64161	4.16	3.57765	53.6	3.56429	40	3.65375	6+	3.673	0	3.64587	2	3.65109
4	1.19275	0.948889	1.21742	0	1.17746	3.94	1.30936	52.2	1.54488	39	1.17511	3-<6	1.22623	0	1.18926	4	1.18735
4	-6.62997	-1.15601	-6.64387	0	-6.64615	2.59	-6.9593	51.6	-7.22726	39	-6.6196	6+	-6.6203	1-4	-6.65296	3	-6.63634
3	-1.07751	0.535704	-1.08114	0	-1.09234	2.68	-1.26562	48.3	-1.39607	41	-1.07352	3-<6	-1.06482	0	-1.0928	3	-1.08278
5	-0.242992	0.278187	-0.240948	0	-0.248718	3.6	-0.187351	50.4	-0.217558	39	-0.234421	3-<6	-0.253248	0	-0.235468	4	-0.24137
5	-4.6028	-0.233492	-4.63854	1-4	-4.58565	4.42	-4.7229	52.5	-4.91391	42	-4.55149	6+	-4.60797	1-4	-4.64255	3	-4.61067
4	-2.57261	1.12267	-2.56255	0	-2.58365	2.8	-2.5336	50.3	-2.47532	39	-2.57519	6+	-2.56171	0	-2.57327	4	-2.57493
1	5.50697	1.35817	5.50687	0	5.49288	3.44	5.37247	50.7	5.28984	41	5.50904	6+	5.51992	5-9	5.49491	3	5.50228
1	-1.60579	2.52395	-1.59486	0	-1.62191	3.38	-1.65824	51	-1.60356	41	-1.61395	6+	-1.57928	0	-1.61737	1	-1.61193
2	-6.17245	0.157675	-6.21293	0	-6.15347	3.72	-6.30868	50.7	-6.55588	41	-6.11581	0	-6.18629	0	-6.21027	2	-6.17898
2	3.55337	-0.0634927	3.5636	0	3.54317	3.77	3.61093	51.5	3.6739	41	3.55147	<1	3.56192	0	3.55465	2	3.55168
2	6.83075	-0.747147	6.79643	0	6.82532	4.245	6.4888	50.9	5.98739	40	6.86683	1-<3	6.79468	0	6.82244	4	6.83232
4	-1.70589	0.362709	-1.76251	0	-1.68935	2.72	-2.06983	46.4	-2.53373	40	-1.63954	6+	-1.72359	0	-1.75647	4	-1.71437
2	1.63521	1.07193	1.64682	0	1.6296	3.19	1.79946	51.3	1.89386	40	1.63673	6+	1.63116	1-4	1.64734	2	1.63699
3	-8.08808	-0.00813152	-8.09176	0	-8.09953	3.24	-8.20969	47.7	-8.33093	39	-8.08078	<1	-8.08538	1-4	-8.09589	4	-8.09081
2	-4.57076	2.36095	-4.59359	0	-4.5816	3.64	-4.89303	52.4	-5.26124	41	-4.54853	6+	-4.58297	0	-4.58592	1	-4.57318
3	-0.466762	1.65639	-0.501974	0	-0.448788	3.5	-0.564557	53	-0.746276	42	-0.415048	1-<3	-0.474013	0	-0.504432	2	-0.474007
3	-2.21737	-0.805468	-2.21233	0	-2.19981	3.2	-1.87688	50.6	-1.53731	38	-2.19618	<1	-2.19577	1-4	-2.23771	2	-2.22462
3	-0.457149	-0.355176	-0.497937	10-19	-0.467433	3.52	-0.967429	48.4	-1.56705	40	-0.420942	6+	-0.483337	10-19	-0.479204	3	-0.459286
1	-2.78611	0.659606	-2.80375	0	-2.76869	3.18	-2.69982	51.7	-2.65497	40	-2.74809	6+	-2.77968	0	-2.81703	1	-2.79364
5	-3.8649	-0.95922	-3.92824	0	-3.84689	4.1	-4.27399	51.4	-4.82069	40	-3.7921	0	-3.89156	20+	-3.91525	5	-3.87233
2	-1.76383	-0.297446	-1.77397	0	-1.7696	2.66	-1.84418	46.6	-2.0327	39	-1.74618	3-<6	-1.78233	0	-1.76192	2	-1.76233
4	1.56818	0.365498	1.54528	0	1.58493	3.77	1.58258	51	1.55712	42	1.60949	6+	1.573	0	1.53336	4	1.5601
5	1.67935	0.5388	1.65585	10-19	1.67443	2.8	1.46748	46.6	1.10801	42	1.70782	1-<3	1.64921	20+	1.67707	5	1.68138
2	-2.69931	0.389557	-2.6967	1-4	-2.71011	3.16	-2.73833	48.1	-2.77608	40	-2.69608	<1	-2.6942	1-4	-2.70282	4	-2.7015
2	-5.25001	1.37582	-5.25066	0	-5.266	3.26	-5.63957	49.9	-5.47214	41	-5.25712	1-<3	-5.13335	1-4	-5.34759	3	-5.28257
1	12.6508	0.392843	12.6294	0	12.6399	3.74	12.3443	52.3	11.9955	40	12.6718	6+	12.6397	0	12.6362	4	12.6483
4	-4.7986	-0.484359	-4.80294	20+	-4.80792	2.88	-4.88525	48.6	-5.00887	38	-4.78873	6+	-4.80263	20+	-4.80197	4	-4.79973
4	-18.6889	-0.608639	-18.7152	0	-18.675	3.3	-18.768	48.6	-18.8449	36	-18.6479	<1	-18.678	0	-18.7316	4	-18.6992
1	1.73693	-0.0130524	1.72658	0	1.72991	3.94	1.62917	51.7	1.43417	39	1.75353	1-<3	1.722	0	1.73594	1	1.73748
5	-1.1087	-0.707541	-1.10646	0	-1.11401	3.66	-1.04258	51.8	-1.06898	39	-1.09988	3-<6	-1.12004	1-4	-1.10016	5	-1.10676
3	-2.56	-0.853987	-2.54284	0	-2.57126	3.27	-2.44654	50.3	-2.29662	40	-2.56812	3-<6	-2.54356	1-4	-2.55793	1	-2.56243
4	0.461291	-0.562226	0.444326	0	0.447308	3.04	0.141844	50	-0.159336	38	0.47608	6+	0.462354	0	0.441815	5	0.45655
3	8.4997	-0.543797	8.46236	0	8.5169	3.6	8.36284	50.8	8.15119	39	8.55226	0	8.49328	10-19	8.45934	4	8.49186
4	4.67598	0.579571	4.67186	0	4.65588	3.17	4.16631	49.8	4.27672	41	4.66749	6+	4.80238	0	4.56769	4	4.6403
2	3.24038	0.430213	3.20514	0	3.25287	3.16	3.03337	49.4	2.83529	39	3.28679	3-<6	3.24928	1-4	3.1905	2	3.22901
3	-4.97845	0.738835	-5.00943	5-9	-4.98483	2.69	-5.30218	45.1	-5.76298	38	-4.9458	3-<6	-5.00944	10-19	-4.98736	3	-4.97757
1	8.47972	-1.10716	8.45512	1-4	8.49694	4.16	8.48472	52.1	8.4386	40	8.52276	6+	8.48198	10-19	8.44519	4	8.47199
4	-5.88919	0.499399	-5.90036	0	-5.89534	2.8	-5.98872	48.8	-6.19175	38	-5.87114	3-<6	-5.90724	0	-5.88861	4	-5.88799
1	-7.31287	-0.98002	-7.31609	5-9	-7.32139	3.8	-7.37096	53	-7.47758	41	-7.30307	6+	-7.31852	5-9	-7.31394	1	-7.31339
5	0.113672	0.677507	0.115802	0	0.100355	3.38	0.0193583	50.5	-0.0319684	41	0.114814	1-<3	0.125869	1-4	0.104342	5	0.109578
2	-0.947976	-0.622818	-0.955212	0	-0.955098	3.74	-1.02305	51.3	-1.17781	40	-0.933814	0	-0.960482	0	-0.947768	2	-0.947476
2	5.65272	-0.026468	5.63095	0	5.67027	3.54	5.69574	52.6	5.68733	40	5.69396	6+	5.65594	1-4	5.62021	2	5.64526
4	-5.76425	-0.079666	-5.80926	5-9	-5.74428	2.62	-5.93117	45.7	-6.23429	39	-5.70326	1-<3	-5.7841	0	-5.80193	5	-5.77007
3	-2.63059	-0.874264	-2.63908	0	-2.61219	3.4	-2.42343	49.5	-2.25706	39	-2.59846	<1	-2.62077	20+	-2.65519	4	-2.63731
5	2.87699	-0.000447298	2.89151	0	2.86666	3.6	2.9794	49.6	3.09754	39	2.87176	0	2.88888	5-9	2.87992	4	2.87524
1	-4.58345	-0.230326	-4.60581	10-19	-4.59179	2.75	-4.85044	47.7	-5.2051	39	-4.55915	3-<6	-4.60276	20+	-4.59281	1	-4.58398
5	10.3637	-0.0857888	10.3442	0	10.3616	3.96	10.2525	51.2	9.95332	42	10.392	1-<3	10.328	1-4	10.3696	5	10.3679
3	2.64018	-0.951598	2.65339	0	2.63705	3.64	2.87147	51.1	2.9939	41	2.64291	<1	2.62991	0	2.65856	4	2.64384
4	9.38027	-0.431568	9.35711	5-9	9.39576	1.09	9.36679	50.9	9.33425	45	9.42055	6+	9.38862	10-19	9.34254	4	9.37124
4	8.14395	0.795614	8.1555	0	8.13033	3.94	8.14834	54	8.21851	42	8.13775	6+	8.16348	0	8.13824	4	8.1397
3	-2.34339	-1.0411	-2.33329	0	-2.35822	3.68	-2.3794	51.8	-2.33172	41	-2.34968	6+	-2.32126	5-9	-2.35248	5	-2.34857
5	-1.39373	0.593449	-1.43639	0	-1.37553	3.42	-1.56955	50	-1.84729	40	-1.33622	6+	-1.40678	1-4	-1.43426	2	-1.40086
4	-0.297495	0.598748	-0.329342	0	-0.280048	3.66	-0.368424	48.8	-0.507995	39	-0.248811	6+	-0.300882	0	-0.334811	4	-0.305111
3	-9.21418	-0.8925	-9.26801	20+	-9.20026	2.61	-9.59921	46.9	-10.0346	39	-9.15246	6+	-9.22224	10-19	-9.26932	5	-9.22462
5	-5.67445	1.63495	-5.69155	0	-5.66379	2.84	-5.7166	53	-5.68455	41	-5.64339	1-<3	-5.6477	20+	-5.72018	5	-5.68707
5	0.00100908	-0.331254	-0.0245322	0	-0.00680296	4.2	-0.290919	53.9	-0.685352	39	0.0282028	<1	-0.0220157	1-4	-0.00862528	5	0.000849882
4	1.33733	0.33708	1.31122	0	1.33249	4	1.09805	50.9	0.704849	41	1.36784	6+	1.30515	0	1.33404	4	1.3394
2	-0.199604	2.07663	-0.188187	0	-0.205625	3.85	-0.0458009	53.4	0.0448102	42	-0.198334	6+	-0.202564	0	-0.188482	2	-0.198132
2	-0.736159	-0.447974	-0.768249	0	-0.718704	2.9	-0.809642	49.6	-0.952358	41	-0.687285	<1	-0.739736	1-4	-0.773568	2	-0.743771
5	7.05004	-1.85447	7.04826	0	7.03367	3.7	6.64025	51.6	6.79185	42	7.04341	6+	7.16707	0	6.95109	5	7.01718
4	10.7813	-0.420428	10.7641	10-19	10.7941	3.66	10.7797	52.2	10.8162	40	10.8145	0	10.8017	20+	10.7402	4	10.7703
3	7.75331	0.830547	7.74311	0	7.73659	3.1	7.45442	49.5	7.23303	36	7.76038	1-<3	7.7671	20+	7.7308	4	7.74656
2	-6.92135	1.65022	-6.93521	0	-6.90447	3.21	-6.80385	49.2	-6.71149	41	-6.88668	6+	-6.91073	0	-6.95176	3	-6.92926
5	-0.433987	-1.31894	-0.417534	1-4	-0.446489	3.42	-0.353151	51.1	-0.216143	39	-0.442775	0	-0.414371	1-4	-0.435004	5	-0.437358
2	-1.53949	-0.628416	-1.56116	0	-1.52826	3.72	-1.62118	51	-1.64687	42	-1.50445	0	-1.51754	0	-1.58603	3	-1.55171
2	1.37628	0.0479637	1.35781	0	1.39499	3.315	1.47901	49	1.51687	36	1.41618	1-<3	1.37833	0	1.34785	4	1.36972
2	4.88519	-1.1959	4.85257	0	4.88561	3.84	4.67844	49.9	4.21632	40	4.92566	0	4.83303	0	4.89066	3	4.89117
2	-3.62843	0.692457	-3.64557	0	-3.63061	0.935	-3.71502	41.1	-3.98383	27	-3.60206	6+	-3.66233	1-4	-3.62171	2	-3.62428
5	-12.7648	0.300507	-12.7525	10-19	-12.7751	2.98	-12.6857	51.7	-12.5962	42	-12.7683	6+	-12.7547	10-19	-12.7628	5	-12.7666
3	10.934	-0.652587	10.9396	0	10.9181	2.55	10.8258	51	10.8118	42	10.93	6+	10.9564	1-4	10.9204	4	10.928
1	-6.61857	1.54023	-6.67374	0	-6.60081	2.46	-6.94211	46.5	-7.38353	36	-6.55213	6+	-6.63887	0	-6.66578	4	-6.62613
2	-3.25406	-0.264902	-3.27598	0	-3.24072	3.585	-3.29646	50.8	-3.3192	39	-3.21679	1-<3	-3.23853	1-4	-3.29601	3	-3.26469
4	-1.71814	-0.531555	-1.74945	0	-1.72113	3.68	-1.97831	51.7	-2.43355	41	-1.68195	6+	-1.75933	1-4	-1.71967	4	-1.71471
1	-1.78075	0.243017	-1.80825	0	-1.79735	3.36	-2.26923	49.2	-2.7149	39	-1.76061	6+	-1.77918	1-4	-1.81084	1	-1.78754
4	-0.199163	0.362134	-0.195326	0	-0.187473	3.54	0.011428	51.5	0.318233	38	-0.182771	6+	-0.161091	20+	-0.233099	4	-0.210842
2	-0.147617	-0.19918	-0.175287	0	-0.130301	3.38	-0.174804	48.6	-0.260538	38	-0.102186	6+	-0.147753	0	-0.18333	4	-0.1553
3	1.11894	-0.581828	1.08764	0	1.13763	2.88	1.07887	49.9	0.950033	37	1.16842	1-<3	1.11225	0	1.08465	3	1.11227
5	-9.92024	-0.228316	-9.9308	0	-9.92431	3.2	-9.97147	49.7	-10.1604	38	-9.90063	6+	-9.94404	1-4	-9.91474	5	-9.91747
5	3.09192	0.534573	3.10609	0	3.08075	4.58	3.17406	54.5	3.28543	43	3.08613	3-<6	3.10603	5-9	3.09284	5	3.08953
5	-2.05167	-1.02864	-2.06566	10-19	-2.05858	2.7	-2.1974	49.6	-2.43913	41	-2.03226	3-<6	-2.06943	20+	-2.05406	5	-2.05107
5	1.24065	-0.754011	1.19473	5-9	1.25854	1.075	1.02234	51.1	0.70138	45	1.3003	6+	1.22631	10-19	1.19793	5	1.23326
4	-15.6775	-1.14194	-15.6815	0	-15.6843	3.2	-15.7103	50.1	-15.8221	40	-15.6655	6+	-15.6887	20+	-15.6751	5	-15.6767
3	-6.37822	-0.655767	-6.37604	0	-6.38944	3.95	-6.43003	49.2	-6.47443	40	-6.37508	6+	-6.3722	0	-6.38284	3	-6.38073
3	0.409828	-0.47637	0.396003	0	0.397433	3.34	0.156795	51.3	-0.0989635	40	0.423806	6+	0.408361	1-4	0.39531	3	0.406306
3	-0.406077	1.2577	-0.402007	0	-0.413132	3.38	-0.354357	50.2	-0.36215	40	-0.400312	6+	-0.411025	0	-0.40059	3	-0.40544
3	0.477781	0.403992	0.444627	10-19	0.494005	3.88	0.368011	51.4	0.207873	41	0.526258	1-<3	0.477107	20+	0.437149	3	0.469234
3	-0.971705	-1.13911	-1.01788	0	-0.951701	3.28	-1.15081	49.2	-1.46893	39	-0.909814	0	-0.992466	1-4	-1.00983	3	-0.977504
2	-2.02739	1.31395	-2.00429	0	-2.04221	3.26	-1.91886	49	-1.70238	40	-2.0434	<1	-1.99638	0	-2.03054	3	-2.03245
4	1.66182	-1.00685	1.62496	0	1.67942	3.9	1.53843	47.1	1.3343	37	1.7144	6+	1.65453	1-4	1.62258	4	1.65428
1	3.00575	1.13566	3.00259	0	2.99092	3.97	2.82251	52.5	2.69804	39	3.00938	<1	3.01881	1-4	2.99064	1	3.00047
5	-7.77383	0.761822	-7.79472	10-19	-7.75883	3.7	-7.77196	50.4	-7.77653	41	-7.73572	6+	-7.76247	20+	-7.81163	5	-7.78321
2	4.23142	1.60066	4.24501	0	4.21774	3.12	4.25716	50.1	4.3536	38	4.22363	3-<6	4.25254	0	4.22649	2	4.22714
2	-1.44692	-0.529308	-1.48022	0	-1.42901	3.9	-1.52471	50.2	-1.68182	41	-1.39669	<1	-1.45268	20+	-1.48386	4	-1.4542
5	2.18343	0.81238	2.17149	0	2.20068	3.39	2.3293	50.9	2.44749	38	2.21702	1-<3	2.19429	20+	2.15469	5	2.17581
3	1.12778	2.46353	1.13092	0	1.11527	3.44	1.06085	51	1.02506	41	1.12895	6+	1.13828	0	1.12071	2	1.1243
4	-2.71553	-1.65971	-2.71723	0	-2.72072	2.34	-2.69078	44.4	-2.7681	37	-2.70363	0	-2.72995	10-19	-2.70851	5	-2.71353
2	0.949468	1.04619	0.96183	0	0.932879	4.145	0.903641	53.4	0.975552	40	0.939778	6+	0.978336	0	0.937499	2	0.942988
2	-1.85521	0.506091	-1.85486	0	-1.86257	3.76	-1.85083	51.1	-1.90782	40	-1.84696	1-<3	-1.86181	10-19	-1.85209	1	-1.85483
1	6.82491	0.378569	6.82651	0	6.81499	3.86	6.79203	50.8	6.74366	40	6.82974	0	6.82674	0	6.82288	1	6.82337
2	6.71934	0.515263	6.70165	0	6.70875	3.02	6.45937	49.2	6.15875	38	6.73796	6+	6.70989	1-4	6.70709	2	6.71715
1	0.898639	1.81054	0.910157	0	0.889243	3.34	0.986455	51.6	1.06849	39	0.896558	6+	0.905707	1-4	0.902295	1	0.897569
5	9.05566	0.132489	9.06726	0	9.04415	4.37	9.10241	52.3	9.17931	38	9.05147	<1	9.06901	1-4	9.05465	5	9.053
5	-6.73721	0.299861	-6.72839	0	-6.75158	3.56	-6.77823	50.1	-6.7458	40	-6.74209	6+	-6.71731	0	-6.74584	5	-6.74204
4	-4.68556	-0.0382998	-4.69105	0	-4.69821	3.38	-4.85131	50.7	-4.99964	42	-4.67807	6+	-4.68054	1-4	-4.69688	4	-4.68921
2	0.449942	0.178622	0.428765	0	0.440728	3.67	0.178584	52.2	-0.16329	41	0.472509	0	0.434046	1-4	0.439169	2	0.44876
1	-0.804356	0.58386	-0.82758	0	-0.814349	2.88	-1.11392	52.9	-1.48465	40	-0.781012	6+	-0.819358	0	-0.817792	1	-0.80614
1	-0.881695	-1.56869	-0.903935	0	-0.865392	2.82	-0.868785	50.1	-0.887009	41	-0.84131	<1	-0.875117	20+	-0.917199	4	-0.890099
1	0.166145	1.61295	0.169193	0	0.1587	3.43	0.198788	52.7	0.176597	40	0.172296	6+	0.161645	1-4	0.170301	1	0.16648
3	-4.69933	0.089332	-4.68892	0	-4.71206	2.94	-4.69015	49.1	-4.63227	36	-4.70382	3-<6	-4.68317	5-9	-4.7036	3	-4.70292
3	-2.41165	1.96781	-2.42105	0	-2.42123	3.42	-2.55964	49.2	-2.74968	41	-2.39826	6+	-2.41837	0	-2.4179	3	-2.41302
1	1.57244	-0.959196	1.54601	0	1.5634	2.98	1.246	49.1	0.836323	39	1.59911	6+	1.55245	0	1.55965	4	1.57135
5	11.1495	-0.443808	11.1204	0	11.1431	3.48	10.8454	53.1	10.4088	40	11.1807	1-<3	11.12	1-4	11.1413	4	11.1504
5	5.03457	-0.358688	5.05249	0	5.0237	4.2	5.16432	54.3	5.32522	40	5.02627	3-<6	5.05035	10-19	5.03787	5	5.03244
3	8.89887	0.998827	8.89341	0	8.88917	4.02	8.79209	51.8	8.65278	41	8.9092	6+	8.89521	0	8.89413	4	8.89744
3	-0.329161	0.31139	-0.305601	0	-0.338935	3.23	-0.115225	50.7	0.12204	41	-0.340621	3-<6	-0.312718	0	-0.320882	3	-0.330423
3	-5.1619	1.82066	-5.19138	0	-5.17633	2.995	-5.62915	48.1	-6.09408	38	-5.13818	0	-5.16809	0	-5.18806	1	-5.16708
2	1.97995	1.44781	1.98151	0	1.96876	2.82	1.92156	48.8	1.86905	38	1.98358	6+	1.98549	0	1.97509	2	1.97745
5	-3.43348	-0.174089	-3.42309	0	-3.44242	3.2	-3.34909	46.3	-3.28034	38	-3.43427	1-<3	-3.42853	1-4	-3.42932	5	-3.43421
3	-6.94711	-0.6796	-6.92087	0	-6.96666	3.83	-6.89787	50.4	-6.65448	39	-6.97006	6+	-6.89997	0	-6.95938	3	-6.95571
4	-6.27336	-0.234475	-6.31008	10-19	-6.25576	3.3	-6.39528	50.6	-6.59761	40	-6.22088	1-<3	-6.28054	20+	-6.31255	4	-6.2809
3	3.76563	0.998772	3.75057	0	3.78297	3.35	3.87892	50.8	3.957	40	3.80164	6+	3.77407	0	3.7357	3	3.75806
3	2.9836	0.410692	2.95984	0	2.97489	4.2	2.69358	48.4	2.31966	41	3.00858	6+	2.96445	1-4	2.97277	4	2.98278
4	-1.42391	1.94958	-1.44605	0	-1.40719	3.55	-1.40151	51.3	-1.41713	40	-1.3832	6+	-1.4185	0	-1.45844	4	-1.432
4	3.08245	-0.788578	3.06607	0	3.07477	3.2	2.89483	51.1	2.61971	40	3.10292	<1	3.06531	1-4	3.07727	2	3.08246
2	0.478837	-0.210908	0.498818	0	0.466224	3.76	0.596627	50	0.779118	42	0.4673	6+	0.501199	0	0.479174	2	0.475409
2	-9.67786	-0.910112	-9.69951	0	-9.66031	3.26	-9.63357	50.4	-9.64041	40	-9.63671	1-<3	-9.67455	0	-9.71032	2	-9.68532
3	4.27547	0.932776	4.28338	0	4.26703	3.8	4.34224	51	4.38021	42	4.27702	<1	4.27724	1-4	4.27962	3	4.2751
1	-0.743037	0.866158	-0.757264	0	-0.725721	3.4	-0.621054	50.1	-0.53227	41	-0.707668	6+	-0.733952	0	-0.77265	1	-0.750618
2	-3.54213	1.11251	-3.5465	0	-3.55819	2.7	-3.76325	50.3	-3.9071	38	-3.53878	1-<3	-3.52629	1-4	-3.56052	2	-3.54834
4	1.65303	-0.136161	1.64488	20+	1.6413	2.28	1.47615	47.3	1.29597	39	1.66341	6+	1.65349	20+	1.64257	3	1.65005
5	7.2865	-0.169124	7.26056	10-19	7.30461	3.36	7.29419	50.1	7.23323	40	7.3314	0	7.28522	10-19	7.25333	3	7.27943
4	-4.05397	0.905794	-4.0508	0	-4.06985	3.44	-4.18772	51	-4.23311	39	-4.05609	6+	-4.03351	1-4	-4.06853	2	-4.05999
5	-0.0503525	-0.716872	-0.050756	0	-0.0581102	3.38	-0.0622473	51.4	-0.130176	41	-0.0419209	0	-0.0562958	1-4	-0.0484594	5	-0.050279
3	0.00925728	1.08454	-0.00306604	5-9	0.0256701	3.54	0.134415	52	0.245267	41	0.0423258	6+	0.0223122	1-4	-0.0215011	2	0.00101131
4	-16.9684	-0.440222	-16.9426	0	-16.9865	1.7	-17.1055	45.2	-16.6001	28	-16.9974	0	-16.8274	0	-17.0586	4	-17.0024
4	11.6702	-0.553386	11.6687	0	11.6633	4.12	11.6645	53.7	11.5862	40	11.6802	6+	11.6609	0	11.6735	4	11.6709
2	-6.05602	-0.32604	-6.06374	0	-6.06776	2.76	-6.22835	46.5	-6.40295	37	-6.04598	6+	-6.05522	0	-6.06632	2	-6.059
3	0.0523029	1.31749	0.0784174	0	0.0390759	3.78	0.225943	52.1	0.486254	40	0.0355807	6+	0.0806834	0	0.0540572	3	0.0484596
1	4.67678	0.824251	4.66667	0	4.68975	3.78	4.75806	50.9	4.88754	39	4.70485	6+	4.70151	0	4.63937	1	4.66596
1	4.67974	1.04765	4.68194	0	4.69781	3.22	4.99893	49.5	5.3032	39	4.70354	3-<6	4.69789	0	4.65925	1	4.67285
5	-0.151471	0.779149	-0.151558	0	-0.166827	3.4	-0.310914	50.6	-0.396999	41	-0.150647	6+	-0.134782	0	-0.166344	5	-0.157117
1	6.57835	0.943713	6.58643	0	6.56864	3.52	6.62178	51.8	6.65828	41	6.57854	3-<6	6.58398	0	6.57975	1	6.57702
3	-3.5617	0.302198	-3.56019	0	-3.57416	3.1	-3.64573	50.4	-3.70256	41	-3.55926	<1	-3.55247	0	-3.56939	1	-3.56515
1	10.0906	1.46715	10.0815	0	10.0785	4.08	9.89608	53.1	9.70327	41	10.1012	6+	10.0916	0	10.0788	1	10.0873
1	-2.73769	-0.103996	-2.73808	0	-2.74587	3.52	-2.75785	48.8	-2.82687	40	-2.72968	6+	-2.74238	1-4	-2.73673	5	-2.73793
5	-4.97813	-0.735081	-5.04453	0	-4.96044	2.94	-5.42773	50.3	-6.0152	41	-4.90334	6+	-5.00593	5-9	-5.03059	5	-4.98582
5	-2.25056	-1.61469	-2.25812	10-19	-2.23261	2.57	-2.04198	47.9	-1.86477	40	-2.21956	6+	-2.23877	5-9	-2.27573	5	-2.25761
3	0.287821	1.39688	0.259522	0	0.303049	3.2	0.212143	49.9	0.112127	40	0.331697	6+	0.293414	1-4	0.247177	3	0.278561
2	-7.40057	0.438548	-7.37577	1-4	-7.41417	3.34	-7.24912	50.7	-7.00705	41	-7.41667	6+	-7.37197	0	-7.40026	2	-7.40471
5	-4.93801	-0.63644	-4.91517	0	-4.95619	3.84	-4.89926	50.5	-4.69603	39	-4.95708	6+	-4.89725	1-4	-4.94877	4	-4.94561
5	-5.41185	0.67892	-5.43849	0	-5.40257	2.36	-5.58752	44.7	-5.68349	37	-5.37498	1-<3	-5.38755	5-9	-5.46499	5	-5.42558
3	2.66861	0.73618	2.67566	0	2.65261	3.54	2.57557	50.9	2.58029	41	2.66346	6+	2.6921	0	2.65554	3	2.66253
1	-8.53011	0.784516	-8.5964	0	-8.51453	2.5	-9.02039	46.3	-9.61255	40	-8.45747	3-<6	-8.5516	0	-8.58722	1	-8.5394
2	3.68914	1.72923	3.67261	0	3.67683	3.8	3.40781	51.5	3.11722	40	3.70522	6+	3.68557	5-9	3.67358	2	3.68566
1	-0.718047	1.58712	-0.749753	0	-0.726509	3.08	-1.0913	49.2	-1.56767	37	-0.686869	6+	-0.743383	0	-0.731924	2	-0.718742
3	-3.15613	-0.288975	-3.1473	5-9	-3.17008	2.9	-3.18863	49	-3.15479	37	-3.16062	1-<3	-3.13747	5-9	-3.16383	2	-3.16065
1	11.1018	0.378356	11.0868	0	11.1124	3.06	11.0815	53.1	11.1404	38	11.1313	3-<6	11.1302	1-4	11.0569	1	11.0892
5	0.409041	-0.887761	0.384665	0	0.395712	2.91	0.0203642	49.7	-0.375104	39	0.43001	0	0.403091	1-4	0.387658	5	0.404736
1	-5.5477	0.73423	-5.57173	0	-5.55641	2.8	-5.84058	50.3	-6.21802	40	-5.5225	3-<6	-5.56706	0	-5.55863	1	-5.54852
2	2.23265	-0.490317	2.18539	0	2.24636	3.65	1.91648	50	1.56587	39	2.28925	6+	2.2297	0	2.18003	2	2.2221
1	-1.23729	1.19109	-1.25188	0	-1.25135	3.18	-1.53181	51.4	-1.8023	38	-1.22436	3-<6	-1.23438	0	-1.25585	1	-1.24207
4	-4.07668	-0.698857	-4.0998	0	-4.05993	3.48	-4.06457	51.4	-4.09287	39	-4.0352	3-<6	-4.07203	0	-4.11158	4	-4.08475
5	-7.51531	0.16504	-7.52123	0	-7.52416	2.86	-7.61019	47	-7.75301	39	-7.5038	3-<6	-7.52182	5-9	-7.51835	4	-7.5161
2	-0.669653	0.331239	-0.693109	0	-0.676265	3.77	-0.9146	54.7	-1.27845	41	-0.642856	6+	-0.694785	0	-0.675672	1	-0.668893
5	-4.11723	-1.18926	-4.10586	0	-4.12789	3.34	-4.05613	50.1	-3.97973	40	-4.12042	6+	-4.10655	5-9	-4.11645	5	-4.11925
2	3.92435	-0.401842	3.91123	0	3.92037	3.38	3.84628	52	3.62425	41	3.94596	6+	3.89856	0	3.92887	3	3.92717
5	-0.0345913	-1.00344	-0.0308672	0	-0.0412139	3.2	0.0218873	49.5	0.010872	40	-0.028148	<1	-0.0410524	10-19	-0.028299	5	-0.0336315
3	5.91468	0.292396	5.87471	0	5.93322	3.74	5.77541	52.3	5.53356	41	5.97051	0	5.90248	0	5.87612	3	5.90783
4	-1.96017	0.0508254	-1.96249	0	-1.97081	3	-2.0508	48.8	-2.15208	40	-1.9531	3-<6	-1.9589	1-4	-1.96558	3	-1.96228
3	0.264916	0.104246	0.248977	0	0.280178	3.5	0.327057	50.1	0.387588	40	0.299575	6+	0.278887	0	0.229955	3	0.255776
3	-2.51871	1.74177	-2.5211	0	-2.52725	2.4	-2.56822	48.8	-2.66429	36	-2.50954	6+	-2.52371	0	-2.51946	2	-2.51924
2	1.08312	0.782433	1.07705	0	1.07259	4.25	0.953189	53.5	0.803547	41	1.0931	6+	1.08147	1-4	1.07627	1	1.08106
3	-4.19879	0.0994285	-4.21424	0	-4.20523	3.2	-4.35148	48.5	-4.61085	40	-4.17782	3-<6	-4.21893	0	-4.20079	3	-4.19784
2	-0.725085	1.00343	-0.736882	0	-0.728692	3.35	-0.780867	51	-0.984533	39	-0.704099	<1	-0.751091	1-4	-0.719123	2	-0.721972
3	6.71298	1.72546	6.71312	0	6.7052	3.38	6.70677	51	6.64585	39	6.72098	6+	6.70746	0	6.71508	3	6.71304
4	0.283335	0.961363	0.287546	0	0.267423	2.91	0.160525	50.4	0.128607	39	0.280402	0	0.304614	0	0.269175	4	0.277302
3	1.9522	0.724112	1.94806	0	1.9374	2.64	1.75869	47.1	1.62159	36	1.95659	<1	1.96449	1-4	1.93671	3	1.94694
5	1.34831	0.763464	1.34186	0	1.33316	3.88	1.12223	52.4	0.954128	41	1.35409	<1	1.36005	1-4	1.331	4	1.34277
4	-2.26847	0.0903791	-2.30989	5-9	-2.24861	2.7	-2.39773	49.5	-2.65449	38	-2.21029	<1	-2.28552	5-9	-2.30477	4	-2.27434
2	-1.05511	1.40602	-1.07146	0	-1.06194	3.86	-1.22568	50.7	-1.498	40	-1.03384	6+	-1.07471	1-4	-1.0584	2	-1.05446
2	11.1533	1.02728	11.1683	0	11.1404	4.1	11.2103	53.1	11.327	42	11.1453	6+	11.173	1-4	11.1508	2	11.1496
1	-3.37809	0.223922	-3.39469	0	-3.35986	3.38	-3.26417	50	-3.20346	37	-3.34006	1-<3	-3.37334	0	-3.40674	1	-3.385
5	-8.81213	2.34454	-8.81189	0	-8.82539	3.76	-8.9262	51.2	-9.00183	41	-8.80952	0	-8.8014	1-4	-8.82219	5	-8.81619
2	4.98418	0.172365	5.00518	0	4.97533	3.84	5.18804	51.7	5.39475	41	4.97553	6+	4.99614	1-4	4.99335	3	4.9836
2	4.09958	0.636172	4.08502	0	4.08973	2.59	3.88923	47.3	3.63152	40	4.11657	3-<6	4.09008	0	4.09041	2	4.09797
3	3.47676	1.14401	3.46202	0	3.46608	3.15	3.24772	52.2	2.98517	40	3.49308	6+	3.46961	0	3.46564	3	3.47452
3	2.07617	1.07896	2.06657	0	2.06279	3.26	1.85072	48.7	1.64707	37	2.08603	0	2.08048	1-4	2.0614	5	2.07194
2	-5.54823	1.08678	-5.5897	0	-5.53133	3.64	-5.73666	50.7	-6.00268	40	-5.49287	0	-5.55662	0	-5.59112	2	-5.55633
4	8.35028	-0.668163	8.3351	0	8.33793	3.8	8.08307	50.7	7.80985	40	8.36531	1-<3	8.34776	1-4	8.33524	4	8.34678
3	-0.463803	0.359564	-0.483363	0	-0.475597	3.1	-0.768513	48.4	-1.09696	41	-0.444949	6+	-0.470978	0	-0.479584	3	-0.466915
2	0.378665	-1.04487	0.380992	0	0.3704	3.6	0.386983	51.1	0.353012	39	0.384561	3-<6	0.376091	0	0.380668	2	0.378378
2	4.35384	0.175382	4.2986	0	4.37286	2.88	4.05465	48.6	3.61598	40	4.42156	1-<3	4.32975	1-4	4.30942	1	4.34723
3	0.60857	0.977543	0.579147	0	0.625519	3.23	0.554644	50.5	0.44508	38	0.654957	6+	0.608313	1-4	0.571247	3	0.600597
1	7.66298	1.29271	7.70404	0	7.64568	3.92	7.71025	51.5	8.41532	38	7.62339	6+	7.81211	1-4	7.58142	3	7.62975
3	0.82743	-2.40324	0.814912	10-19	0.844693	2.72	0.967305	47.1	1.07811	36	0.861469	1-<3	0.837846	20+	0.798473	4	0.819823
5	-11.1767	-0.751166	-11.2049	0	-11.1607	3.42	-11.2342	53.2	-11.3301	41	-11.1321	6+	-11.1735	0	-11.2154	4	-11.1854
5	-0.431582	-1.35731	-0.466872	1-4	-0.414027	4.33	-0.538579	53	-0.722544	43	-0.380215	3-<6	-0.43765	1-4	-0.47022	5	-0.439143
2	2.57467	0.563815	2.53734	0	2.58976	1.76	2.396	45	2.1783	33	2.62518	6+	2.57448	1-4	2.52962	2	2.56524
5	1.63847	0.957671	1.63352	0	1.62959	3.06	1.55385	49.2	1.42364	39	1.64921	6+	1.63272	1-4	1.6358	2	1.63766
3	-0.163614	0.540394	-0.151754	0	-0.176394	4.06	-0.139265	49.1	-0.0627025	38	-0.169233	1-<3	-0.14633	0	-0.167332	3	-0.167229
4	4.3365	0.731608	4.3117	0	4.33077	3.52	4.09427	51.5	3.71561	40	4.36516	6+	4.30784	1-4	4.33184	3	4.33792
2	0.692208	1.3145	0.651927	0	0.710763	3.66	0.549709	50.6	0.303887	40	0.748279	6+	0.679768	1-4	0.65353	4	0.685362
4	-4.09871	-1.32607	-4.13753	20+	-4.08231	3.65	-4.26778	50.2	-4.50089	41	-4.04582	0	-4.10379	20+	-4.14152	4	-4.10717
3	1.49644	0.168608	1.48499	0	1.48439	4.03	1.27669	52.7	1.05282	41	1.50897	3-<6	1.49558	1-4	1.48377	3	1.4932
5	0.717517	-0.888639	0.693778	0	0.735974	3.54	0.756647	52.4	0.725295	39	0.761113	0	0.716711	5-9	0.686129	4	0.710723
1	3.88253	0.585659	3.84321	0	3.90021	3.54	3.73329	50.1	3.49733	40	3.93704	6+	3.87332	1-4	3.84234	4	3.87503
2	5.05964	-0.555745	5.02331	0	5.0509	2.72	4.62959	49	4.0924	35	5.09401	0	5.03195	0	5.04305	2	5.0587
2	-4.04874	0.64044	-4.06405	0	-4.06025	2.06	-4.30052	45.1	-4.5729	33	-4.03279	1-<3	-4.05385	1-4	-4.06195	2	-4.0516
5	-2.01797	0.335545	-2.05304	20+	-1.99958	3.28	-2.1059	50.7	-2.28455	41	-1.96596	6+	-2.02636	20+	-2.05465	5	-2.0249
1	-9.58863	-0.140573	-9.60706	0	-9.59667	2.54	-9.80602	47.8	-10.1087	41	-9.56698	6+	-9.60612	0	-9.59554	2	-9.58891
5	-4.81926	0.493354	-4.8483	10-19	-4.82148	3.38	-5.03892	51.6	-5.46245	40	-4.78402	0	-4.86118	10-19	-4.81804	5	-4.81523
4	-2.5992	-0.237977	-2.6006	0	-2.60693	3.78	-2.62156	51.3	-2.70236	39	-2.58999	<1	-2.60592	5-9	-2.59769	2	-2.59911
5	3.52173	-0.601353	3.49256	0	3.51108	3.405	3.13312	49.8	2.68326	39	3.54888	0	3.50458	20+	3.50413	5	3.5194
2	-8.89203	1.63048	-8.88896	0	-8.90622	3.8	-8.99325	51	-9.03492	41	-8.89244	6+	-8.87661	0	-8.90288	2	-8.89678
2	1.28686	-0.566758	1.30571	0	1.27091	3.8	1.32576	52	1.48379	42	1.27293	6+	1.31829	1-4	1.27925	4	1.28091
3	1.52801	-0.174759	1.4751	0	1.54527	3.4	1.21978	51.2	0.806293	39	1.59227	6+	1.51071	0	1.48073	3	1.52009
1	-1.29162	1.43517	-1.29825	0	-1.30719	2.807	-1.52794	48.5	-1.69956	36	-1.28611	3-<6	-1.27878	0	-1.30994	1	-1.29748
4	-0.182672	-0.158374	-0.18218	0	-0.192987	3.68	-0.235476	48.6	-0.299275	40	-0.177392	0	-0.180456	0	-0.186064	3	-0.184518
3	3.97867	1.01998	3.97454	0	3.9685	2.7	3.87749	47.9	3.75415	40	3.98755	3-<6	3.97729	1-4	3.9735	2	3.9769
1	0.917558	-0.617576	0.942679	10-19	0.903941	2.98	1.07241	49	1.31868	41	0.901201	6+	0.946409	5-9	0.917993	1	0.913413
1	1.62499	-0.4945	1.63135	0	1.61491	3.4	1.64208	50.9	1.65523	41	1.6261	6+	1.63053	0	1.62479	1	1.62336
4	-0.0664845	-0.9869	-0.0763663	0	-0.048462	3.38	0.117768	51.6	0.265033	39	-0.0336819	0	-0.0565037	0	-0.0925528	1	-0.0734996
4	-1.2267	0.519779	-1.24435	0	-1.23897	3.48	-1.51986	51.1	-1.82502	40	-1.20973	6+	-1.23115	0	-1.24269	3	-1.23016
2	0.355148	0.121894	0.346005	0	0.344713	2.977	0.193062	48.5	0.00383924	40	0.367523	3-<6	0.351107	0	0.347119	2	0.353139
4	-4.37149	-0.0604087	-4.37285	0	-4.37753	4.43	-4.35988	51.1	-4.43521	41	-4.36067	0	-4.38315	1-4	-4.36621	4	-4.37013
3	11.1646	-0.132648	11.1557	0	11.1575	3.2	11.0723	51.8	10.8964	40	11.18	6+	11.1508	0	11.1642	3	11.1651
5	30.5526	1.71302	30.5655	0	30.5308	3.36	30.1957	52.1	30.5213	39	30.5297	3-<6	30.696	0	30.4481	4	30.5157
4	2.00154	-1.12393	1.95587	0	2.02153	3.5	1.82771	49.2	1.51609	41	2.06304	<1	1.98117	0	1.96361	4	1.99573
1	2.89562	0.340814	2.89476	0	2.88704	3.98	2.86217	52.5	2.78588	39	2.90359	6+	2.89181	1-4	2.89547	1	2.89507
3	1.80325	0.276847	1.79973	0	1.79095	3.96	1.66653	51.3	1.54485	41	1.80961	6+	1.80856	0	1.79363	2	1.79988
2	-5.49197	0.411619	-5.49817	0	-5.49954	3.1	-5.56461	47.7	-5.7073	40	-5.47902	6+	-5.50242	0	-5.4923	2	-5.4918
5	0.322784	-0.782692	0.282168	10-19	0.340084	3.52	0.151635	50.8	-0.102208	39	0.377889	1-<3	0.313814	20+	0.281163	5	0.314991
5	-3.50988	-1.52977	-3.56004	0	-3.49144	3.62	-3.76417	48.3	-4.13849	41	-3.44653	0	-3.52877	10-19	-3.55329	5	-3.51689
1	8.67326	1.20126	8.65887	0	8.66299	3.4	8.45627	50.5	8.19947	37	8.68972	0	8.66514	0	8.66322	1	8.67133
1	-4.14916	-0.227794	-4.18368	0	-4.13374	2.99	-4.28994	48.6	-4.47009	40	-4.10044	6+	-4.14841	0	-4.19219	1	-4.15832
1	-2.33809	-0.747592	-2.34952	0	-2.34381	4.06	-2.43201	51.3	-2.63722	40	-2.31943	3-<6	-2.35759	0	-2.33668	1	-2.33657
4	-7.01182	-0.6789	-7.06389	0	-6.99374	3.34	-7.29459	48	-7.69489	41	-6.94738	<1	-7.03095	0	-7.0569	3	-7.01911
4	2.08071	0.673056	2.05546	0	2.09963	3.78	2.11245	53.4	2.06292	38	2.12589	6+	2.07749	0	2.04968	3	2.07426
2	1.42792	-0.46591	1.41888	0	1.40755	3.23	0.858365	50.8	0.904149	40	1.42284	1-<3	1.55173	10-19	1.3168	2	1.392
5	-5.77275	0.248012	-5.80724	0	-5.78239	3.2	-6.20026	48.6	-6.71617	40	-5.74064	6+	-5.79652	0	-5.79051	2	-5.77436
3	-4.36861	0.332184	-4.34019	0	-4.37812	3.49	-4.09531	51.6	-3.79406	40	-4.38346	0	-4.34962	1-4	-4.35753	4	-4.36964
1	3.47608	1.14579	3.44746	0	3.49385	2.98	3.44731	49.3	3.35055	37	3.52266	<1	3.47396	1-4	3.44094	1	3.46873
3	-3.81011	-0.0262454	-3.81155	0	-3.82542	3.86	-3.98377	51.8	-4.08736	42	-3.80823	0	-3.79448	0	-3.8255	3	-3.81573
1	7.86059	-0.305237	7.87388	0	7.84818	3.3	7.90832	49.7	8.0046	39	7.85426	<1	7.87774	0	7.85836	1	7.85726
4	0.602915	-0.464477	0.610837	0	0.593632	3.39	0.653065	49.6	0.68874	40	0.603636	3-<6	0.607184	1-4	0.60519	4	0.601903
3	-3.27509	-0.390937	-3.28766	0	-3.2574	3.9	-3.12737	52.5	-3.01599	40	-3.2406	6+	-3.26595	0	-3.30312	1	-3.28238
1	2.15486	0.27837	2.12495	0	2.14297	3.64	1.73333	49	1.2702	39	2.18137	3-<6	2.14087	0	2.13416	1	2.15159
2	5.03584	-0.599336	4.99866	10-19	5.05092	3.48	4.85878	52.2	4.64307	40	5.08622	6+	5.03576	1-4	4.99084	2	5.0264
1	4.56652	1.43622	4.56835	0	4.55659	3.66	4.53607	50.5	4.4907	41	4.57117	6+	4.56853	0	4.56458	1	4.56497
4	-6.77559	0.793606	-6.78186	0	-6.78865	2.72	-6.95783	47.5	-7.11737	38	-6.76791	6+	-6.76993	0	-6.78815	2	-6.77955
2	12.3101	0.86861	12.309	0	12.2948	3.78	12.1398	54.7	12.0403	39	12.3117	6+	12.326	1-4	12.2948	2	12.3045
1	-9.25338	-0.687415	-9.21681	0	-9.26483	3.98	-8.92835	50.1	-8.52712	41	-9.2762	3-<6	-9.22308	0	-9.24292	1	-9.2558
3	5.30264	1.7624	5.2893	0	5.32077	2.02	5.45069	48.2	5.55339	32	5.33813	3-<6	5.30993	0	5.27524	5	5.29568
4	-6.48866	0.197297	-6.50152	5-9	-6.50236	2.9	-6.75664	48.7	-7.00355	41	-6.47667	1-<3	-6.48564	1-4	-6.50562	3	-6.49315
5	5.87264	-0.130715	5.84085	0	5.89051	3.38	5.81069	49.5	5.6731	38	5.92169	<1	5.86806	0	5.83629	5	5.86534
4	11.3981	1.24407	11.3798	0	11.4177	3.54	11.5196	51.7	11.5623	38	11.4387	6+	11.3978	0	11.3716	3	11.3922
4	-8.20232	-0.557994	-8.18445	10-19	-8.22985	3.13	-8.61591	50.4	-8.24197	40	-8.23447	3-<6	-8.03891	10-19	-8.31718	4	-8.24343
4	6.10795	-0.993717	6.06727	0	6.12609	4.02	5.95289	52.7	5.70069	42	6.16392	1-<3	6.09644	0	6.06818	4	6.10079
5	-4.44602	-1.37237	-4.45045	0	-4.46611	3.6	-4.95894	49.9	-4.85253	40	-4.45428	6+	-4.31987	1-4	-4.55443	5	-4.4817
1	4.22252	1.48826	4.20663	0	4.20766	3.34	3.89755	48.9	3.60772	40	4.23566	6+	4.22691	0	4.20158	1	4.21713
5	1.18435	0.908738	1.18302	0	1.17662	3.64	1.16268	51.9	1.08272	41	1.19351	3-<6	1.17768	0	1.18589	5	1.18444
1	5.22451	0.762069	5.22161	0	5.21008	2.82	5.05238	47.1	4.93253	36	5.22834	6+	5.23652	0	5.21043	1	5.21954
1	1.10541	1.30566	1.09653	0	1.09454	3.06	0.937657	49	0.750543	41	1.11717	6+	1.10281	1-4	1.09654	1	1.10308
4	0.359681	1.38735	0.359332	0	0.348549	3.54	0.281308	51.3	0.2042	40	0.364798	<1	0.36373	0	0.35409	3	0.357214
3	4.60665	0.196888	4.60899	0	4.59754	4.08	4.59833	51.5	4.56204	40	4.61172	<1	4.60657	0	4.60678	2	4.60573
2	-6.95146	1.15017	-6.94712	0	-6.9619	3.54	-6.96391	50.6	-6.97804	40	-6.94918	6+	-6.94625	5-9	-6.95337	1	-6.95337
1	9.26064	0.623773	9.28736	0	9.25119	3.4	9.51606	52.2	9.7953	38	9.24713	6+	9.2783	0	9.27107	1	9.25964
2	2.67794	0.915264	2.70288	0	2.66391	3.68	2.82254	50.6	3.06527	40	2.66131	6+	2.70789	1-4	2.67737	2	2.67348
5	-4.33246	1.33153	-4.33382	0	-4.34778	3.11	-4.50519	48.9	-4.60763	38	-4.33065	<1	-4.31676	0	-4.34782	5	-4.33809
1	-0.617497	0.919402	-0.631308	0	-0.626521	3.06	-0.803332	47.8	-1.04902	37	-0.600259	6+	-0.628903	0	-0.624504	1	-0.618479
1	-0.208384	0.956568	-0.209044	0	-0.218241	3.38	-0.264876	50.7	-0.342295	39	-0.201797	<1	-0.208309	0	-0.21128	1	-0.209893
1	-2.67153	-0.177007	-2.67809	0	-2.67994	3.21	-2.76466	49.9	-2.91442	41	-2.65912	6+	-2.67978	0	-2.67388	3	-2.67199
4	-3.49789	0.386722	-3.49091	0	-3.50883	3.5	-3.49115	48.4	-3.47258	38	-3.49807	6+	-3.48938	0	-3.49973	4	-3.50015
1	-0.0240354	1.02235	-0.00734282	0	-0.0411822	3.5	-0.0328843	50.5	0.0936211	40	-0.0375082	1-<3	0.00944731	0	-0.03528	1	-0.0309026
1	3.4419	1.37975	3.44205	0	3.4278	2.975	3.31011	51.4	3.23082	37	3.44376	6+	3.45504	0	3.42993	1	3.4372
4	-2.89815	1.25457	-2.93305	0	-2.91241	3.16	-3.4222	49.5	-3.95705	39	-2.87021	6+	-2.90856	0	-2.92639	4	-2.90324
3	-4.57814	1.77703	-4.57769	0	-4.59098	3.18	-4.68172	52.4	-4.75353	41	-4.57528	6+	-4.5685	1-4	-4.58718	3	-4.58189
1	0.988898	0.755448	0.988802	0	0.975229	3.2	0.862887	50.2	0.781628	41	0.991365	6+	1.00061	0	0.977775	1	0.984522
5	-4.33498	1.09295	-4.36732	0	-4.31583	2.74	-4.37756	47.4	-4.51857	38	-4.28427	0	-4.34372	0	-4.36873	4	-4.34131
3	2.77537	-0.378718	2.75177	0	2.78581	3.2	2.65676	50.1	2.60378	37	2.81108	0	2.7983	0	2.72621	3	2.76254
2	0.513704	-1.07507	0.486065	0	0.531862	3.16	0.503602	49	0.420735	41	0.559929	6+	0.511105	0	0.47988	1	0.506655
2	6.32918	0.890195	6.32739	0	6.32063	3.19	6.28601	50.8	6.19773	40	6.33788	6+	6.32465	0	6.32867	1	6.32864
4	-3.65645	0.279084	-3.66612	0	-3.67108	3.6	-3.90792	50.6	-4.11635	41	-3.64775	6+	-3.64847	1-4	-3.67406	4	-3.66162
4	-2.65694	0.887013	-2.69746	0	-2.66639	2.8	-3.14759	48.3	-3.74121	39	-2.62013	6+	-2.68541	0	-2.67702	4	-2.65845
2	-5.45855	0.750087	-5.45715	0	-5.46763	2.2	-5.47666	46.2	-5.52498	40	-5.45276	1-<3	-5.45936	0	-5.45878	3	-5.45946
1	-3.86363	1.74888	-3.88778	0	-3.84558	4.25	-3.83719	53.7	-3.87507	41	-3.82012	6+	-3.86351	0	-3.89611	1	-3.87073
5	-2.26411	1.39851	-2.29879	0	-2.26995	4.42	-2.61819	48.8	-3.12543	40	-2.22817	0	-2.29922	1-4	-2.2735	4	-2.26286
2	2.58335	0.82714	2.56908	0	2.57476	3.5	2.40105	49.7	2.15063	39	2.60136	6+	2.57034	0	2.5771	2	2.58269
2	-3.37655	-0.383875	-3.38398	0	-3.38704	2.9	-3.52066	48.5	-3.68775	42	-3.36552	6+	-3.37926	0	-3.38392	2	-3.37859
4	2.5448	0.652217	2.54408	20+	2.53663	4.71	2.52121	53.7	2.44796	41	2.55307	6+	2.53986	20+	2.54564	1	2.54456
1	-6.0318	0.929282	-6.0458	0	-6.03913	3.26	-6.18609	50.6	-6.42928	41	-6.01277	6+	-6.04832	0	-6.03512	1	-6.0315
4	-5.16636	-0.491377	-5.16492	10-19	-5.18092	2.22	-5.29305	45.2	-5.35698	32	-5.16591	3-<6	-5.15097	10-19	-5.17877	5	-5.1714
2	-0.756693	-0.0384723	-0.818129	0	-0.743797	2.72	-1.24647	47.3	-1.78352	40	-0.690277	0	-0.766946	1-4	-0.817565	2	-0.767963
1	-5.50149	-0.7386	-5.54008	0	-5.48383	2.33	-5.64306	48	-5.86958	39	-5.44755	1-<3	-5.51013	1-4	-5.54139	1	-5.509
3	1.02182	1.87044	1.00575	0	1.00275	2.92	0.611176	49	0.306712	39	1.03101	6+	1.03851	1-4	0.991431	3	1.01326
4	-0.411818	-1.17831	-0.423327	5-9	-0.420492	2.83	-0.56516	46.4	-0.779941	38	-0.395964	0	-0.422675	20+	-0.417003	4	-0.412519
2	-8.12557	0.36462	-8.10658	0	-8.13941	3.32	-8.0433	50.6	-7.87729	41	-8.13756	1-<3	-8.10024	1-4	-8.12842	2	-8.12993
5	5.36727	1.13701	5.33293	0	5.381	3.79	5.19485	52.2	5.01209	40	5.41421	6+	5.37314	1-4	5.32055	5	5.35683
4	6.20949	-1.58635	6.23446	0	6.19714	4.02	6.38789	53.6	6.6359	40	6.19448	6+	6.23449	20+	6.21268	4	6.2063
2	-6.48919	-0.390679	-6.48555	0	-6.49918	4.03	-6.50066	50.1	-6.52267	40	-6.48595	<1	-6.48577	1-4	-6.49044	4	-6.49077
1	5.56629	1.87394	5.54691	0	5.55786	4.08	5.33055	50.7	5.01436	39	5.58827	6+	5.54931	0	5.55808	1	5.56571
3	1.56974	-1.30682	1.54087	1-4	1.58668	3.46	1.5216	51.9	1.41915	40	1.6157	6+	1.56992	20+	1.53263	3	1.56176
1	5.28687	0.368313	5.2898	0	5.27689	3.84	5.26806	52.7	5.23703	40	5.29065	6+	5.28974	1-4	5.28535	2	5.2853
5	3.92456	-0.779081	3.90446	10-19	3.91953	3.68	3.74829	51.6	3.43265	39	3.95038	<1	3.89707	10-19	3.92358	5	3.92654
4	1.98866	-0.353901	1.98412	0	1.98103	3.34	1.93348	49.9	1.81229	41	2.00031	0	1.9795	10-19	1.98896	4	1.9888
1	0.924791	-0.327688	0.939202	0	0.916568	3.52	1.06805	52.6	1.19109	40	0.921683	<1	0.93038	0	0.932372	1	0.924627
1	-7.50348	1.45303	-7.52273	0	-7.48812	3.3	-7.47598	49.8	-7.45809	40	-7.46625	6+	-7.49209	0	-7.53971	1	-7.51257
5	12.4746	-0.442454	12.4883	0	12.4588	4.13	12.4598	52	12.5519	39	12.4646	<1	12.502	1-4	12.465	5	12.4687
3	-4.24292	-0.84828	-4.24005	0	-4.25711	3.95	-4.34619	51.6	-4.39037	38	-4.24318	6+	-4.22766	1-4	-4.25384	5	-4.24766
2	4.99007	-0.252479	4.99951	0	4.9761	3.74	4.96398	50.5	5.0057	38	4.9851	1-<3	5.0092	0	4.98261	2	4.98554
1	3.0832	0.577561	3.0766	10-19	3.07352	3.5	2.96457	51.3	2.81068	41	3.0944	3-<6	3.07865	10-19	3.07802	2	3.08178
1	7.15166	1.18768	7.14336	0	7.16921	4.08	7.34408	52.8	7.51048	40	7.18283	6+	7.16412	0	7.12526	1	7.14431
1	-1.85258	1.71921	-1.85958	0	-1.86392	3.3	-2.00899	48.1	-2.17307	37	-1.84269	6+	-1.85246	0	-1.86166	1	-1.85526
3	1.36449	1.70961	1.38655	0	1.35434	4.1	1.5543	53.7	1.77094	41	1.3538	6+	1.38101	0	1.37126	1	1.36294
1	2.19214	0.920614	2.17951	0	2.18561	3.34	2.06899	51	1.84596	38	2.21091	3-<6	2.1742	0	2.19122	1	2.19305
5	-4.69942	-0.699904	-4.7022	10-19	-4.71132	3.09	-4.81996	51.2	-4.93081	40	-4.69323	6+	-4.69477	10-19	-4.70782	5	-4.70248
5	6.58844	1.87961	6.55297	0	6.58389	3.8	6.25122	48.3	5.73749	40	6.62623	6+	6.54898	1-4	6.58156	5	6.59066
2	4.34878	0.585314	4.30987	0	4.3673	3.6	4.22059	52.2	3.99237	40	4.40379	6+	4.33741	0	4.31063	1	4.34192
1	-2.76049	-0.921876	-2.77585	0	-2.76862	3.825	-2.94572	51.3	-3.20884	40	-2.74123	0	-2.77559	0	-2.76622	1	-2.76082
4	-7.74739	1.05558	-7.75132	0	-7.75545	3	-7.80463	48.8	-7.91929	41	-7.73661	6+	-7.75483	0	-7.74779	4	-7.74757
3	0.743937	-0.415099	0.732088	5-9	0.730636	2.55	0.494836	47	0.262079	38	0.755558	0	0.746495	20+	0.728301	4	0.739749
5	2.60696	1.83494	2.5952	0	2.59408	3.15	2.36714	51.3	2.13672	38	2.61892	6+	2.60834	0	2.5923	4	2.60309
5	-6.3324	0.00969483	-6.33388	0	-6.34139	3.13	-6.38075	48.9	-6.46631	40	-6.32435	0	-6.33545	1-4	-6.33374	5	-6.33326
4	-4.723	-0.584426	-4.74003	0	-4.73698	2.88	-5.0431	48.7	-5.34509	36	-4.70816	<1	-4.72199	1-4	-4.7425	5	-4.72774
1	5.9716	-1.52916	5.97441	0	5.9629	4.4	5.97664	51.6	5.94772	40	5.97671	0	5.97065	0	5.97285	1	5.97099
3	-2.82918	-0.653747	-2.84566	0	-2.84402	2.76	-3.16033	47.7	-3.45776	39	-2.81559	6+	-2.82526	10-19	-2.85035	3	-2.83457
2	-1.01403	0.422895	-1.02161	0	-1.02241	3.32	-1.11789	51.2	-1.28085	41	-1.00082	1-<3	-1.02308	1-4	-1.01677	3	-1.01448
1	1.85134	0.831941	1.83441	0	1.84283	2.75	1.64122	47.8	1.35655	37	1.87142	<1	1.83626	1-4	1.84407	1	1.85072
3	-0.926882	0.575189	-0.935116	0	-0.93861	2.8	-1.1046	48.8	-1.28581	38	-0.916441	<1	-0.926484	1-4	-0.937377	2	-0.929858
1	6.82086	-0.497757	6.81721	0	6.80899	3.39	6.69114	50.5	6.569	40	6.82773	1-<3	6.82482	0	6.81212	1	6.81781
2	-5.25327	0.202655	-5.24828	10-19	-5.25994	3.48	-5.18352	51	-5.1782	41	-5.24782	<1	-5.25875	5-9	-5.2465	2	-5.25233
4	-6.27272	-0.259797	-6.2883	0	-6.28169	3.74	-6.47708	52.2	-6.74558	40	-6.2541	<1	-6.2855	0	-6.28041	4	-6.27367
1	1.0204	1.11919	0.989616	0	1.00727	3.4	0.564605	51.1	0.086526	40	1.04636	6+	1.00946	0	0.996557	1	1.0162
1	-2.65195	-0.268466	-2.70353	0	-2.63346	3.7	-2.92114	49.6	-3.31382	41	-2.58749	1-<3	-2.67194	0	-2.6959	5	-2.65893
1	-0.901636	1.24238	-0.962315	0	-0.884549	3.3	-1.29968	50.6	-1.81462	38	-0.831721	6+	-0.923737	0	-0.952836	1	-0.909743
3	-8.58205	0.136498	-8.62237	0	-8.56392	2.86	-8.73336	47	-8.98094	39	-8.52636	<1	-8.59328	5-9	-8.62168	3	-8.58922
2	-1.46474	-0.386843	-1.48286	0	-1.47279	3.64	-1.67895	49.5	-1.97773	43	-1.44333	6+	-1.48199	0	-1.47153	4	-1.46502
4	1.06546	-0.901045	1.05564	0	1.08222	3.44	1.22518	51.4	1.36948	40	1.097	6+	1.07922	1-4	1.0366	4	1.0575
3	3.70784	-0.559004	3.71887	0	3.6934	4.45	3.68994	52	3.75081	40	3.70124	6+	3.72945	0	3.70005	3	3.70297
5	5.89661	0.740935	5.89921	0	5.88328	3.6	5.80717	52	5.76185	40	5.89739	1-<3	5.90917	1-4	5.88746	5	5.89251
1	-4.80638	1.66	-4.82332	0	-4.78772	3.65	-4.68771	51	-4.63024	38	-4.76767	6+	-4.80314	1-4	-4.83422	1	-4.81297
2	-10.2171	0.229986	-10.2415	0	-10.1986	3.5	-10.1849	49.4	-10.2247	40	-10.173	3-<6	-10.2184	1-4	-10.2488	2	-10.2239
3	-5.40287	-1.54951	-5.43274	0	-5.38802	2.9	-5.50334	49.6	-5.62478	39	-5.35818	6+	-5.39725	0	-5.44506	3	-5.41242
1	0.113343	0.4747	0.0911221	0	0.129645	3.84	0.126459	51.2	0.10849	40	0.153712	6+	0.119937	1-4	0.0778467	1	0.104938
2	4.49362	1.46615	4.5024	0	4.48684	4.16	4.60307	53.5	4.65726	41	4.49612	3-<6	4.4911	0	4.50185	1	4.4945
3	1.83431	-0.697423	1.8608	0	1.82444	2.5	2.07893	48.2	2.35395	36	1.82057	6+	1.85303	1-4	1.84371	3	1.833
1	-1.01327	1.3846	-1.03627	0	-1.02453	2.97	-1.34567	49.4	-1.71728	39	-0.991324	6+	-1.02437	0	-1.02943	1	-1.01601
2	6.01892	1.19441	6.02543	0	6.00799	3.36	6.02079	48.3	6.03337	39	6.0191	6+	6.02707	0	6.0169	3	6.01666
3	-1.24299	1.90529	-1.25049	0	-1.2539	3.01	-1.39623	49.7	-1.56549	41	-1.23231	6+	-1.24451	0	-1.25133	3	-1.24535
2	5.27472	-0.238169	5.27701	0	5.2614	3.08	5.18203	50.8	5.1327	37	5.27575	6+	5.28704	0	5.26545	2	5.27063
2	-1.24062	-0.279703	-1.24357	0	-1.24745	3.18	-1.26244	51	-1.36074	40	-1.22938	3-<6	-1.25103	0	-1.23783	2	-1.23987
4	0.575781	-0.989462	0.557655	0	0.563942	3.63	0.286084	49.6	-0.0238815	39	0.593518	0	0.569722	0	0.56055	4	0.572646
1	-3.07668	-0.814237	-3.08242	10-19	-3.08511	3.8	-3.16127	50.8	-3.30051	41	-3.06491	1-<3	-3.08429	5-9	-3.07871	1	-3.07716
1	-2.61767	1.08349	-2.62	5-9	-2.63211	2.68	-2.78387	47.2	-2.89644	39	-2.61428	6+	-2.60521	1-4	-2.63153	4	-2.62264
1	5.60993	0.372428	5.61639	0	5.5969	3.32	5.56933	50.6	5.57503	37	5.60811	6+	5.62425	1-4	5.6032	1	5.60608
1	0.0402102	-0.0892918	0.0180097	0	0.0501882	3.63	-0.0721764	50.3	-0.108411	39	0.074429	<1	0.0654749	0	-0.00935089	2	0.0270427
3	-2.44672	0.983837	-2.46001	0	-2.45576	3	-2.62717	48.9	-2.86624	41	-2.42988	6+	-2.45772	1-4	-2.45353	4	-2.44771
5	-4.96255	-0.561211	-4.97088	1-4	-4.97807	3.22	-5.21674	50.8	-5.41036	40	-4.95571	3-<6	-4.95103	1-4	-4.98152	5	-4.96838
5	-2.03052	0.00596692	-2.06521	0	-2.01172	3.54	-2.10602	50.1	-2.27846	40	-1.9784	0	-2.03985	1-4	-2.06611	4	-2.03714
1	7.26895	-0.156318	7.27986	0	7.25367	4.82	7.23302	55.4	7.28988	42	7.26162	3-<6	7.29295	0	7.25924	1	7.26345
2	2.66767	0.0922342	2.66677	0	2.6574	3.6	2.60027	51	2.51851	41	2.67404	0	2.6688	1-4	2.66374	2	2.66585
3	-4.87368	-0.558393	-4.89042	0	-4.88009	2.99	-5.03991	49.4	-5.31596	41	-4.85171	1-<3	-4.89483	1-4	-4.87619	3	-4.87271
2	2.57666	-0.401841	2.5459	0	2.56733	2.84	2.19649	49.5	1.72976	41	2.60629	3-<6	2.55455	0	2.56127	1	2.57532
3	-0.678904	0.555304	-0.684303	0	-0.686926	3.79	-0.751496	52	-0.885052	41	-0.66699	0	-0.687492	0	-0.679867	3	-0.679068
1	2.59267	0.239641	2.55591	0	2.61154	2.64	2.49538	47.2	2.29612	37	2.64641	<1	2.58172	0	2.55628	2	2.58609
2	4.0838	0.514432	4.05662	0	4.10237	3.6	4.08685	52.9	4.01108	41	4.13008	6+	4.08031	1-4	4.05109	2	4.07706
1	-2.21694	0.678765	-2.20597	0	-2.22758	3.18	-2.16002	52.2	-2.08876	40	-2.21982	1-<3	-2.20657	20+	-2.21631	3	-2.21895
3	-7.45556	1.66241	-7.50002	0	-7.43687	2.61	-7.64189	47.7	-7.94165	39	-7.39623	6+	-7.47126	1-4	-7.49584	3	-7.46234
2	5.76311	-0.394712	5.76164	0	5.75961	2.86	5.82386	48.9	5.75454	38	5.77647	3-<6	5.7439	0	5.77398	1	5.76638
3	2.51593	-0.0187076	2.52065	0	2.49831	3.57	2.36498	52.6	2.33474	40	2.51096	6+	2.54258	1-4	2.49821	5	2.50861
1	-1.51029	0.801241	-1.5029	0	-1.51829	3.46	-1.44054	50.6	-1.40799	37	-1.50793	6+	-1.51016	0	-1.5054	1	-1.51034
5	1.59533	1.43831	1.59444	0	1.58422	3.18	1.51131	48.6	1.42724	36	1.60087	6+	1.59896	0	1.58953	1	1.59287
2	1.34921	1.44173	1.37084	0	1.33696	3.7	1.49263	51.3	1.69759	39	1.3368	6+	1.37161	0	1.35112	2	1.34607
2	-3.62043	0.94002	-3.60128	0	-3.63007	3.58	-3.45268	49.9	-3.27226	39	-3.62846	6+	-3.60742	0	-3.61385	2	-3.62163
1	15.3696	0.28043	15.3505	0	15.3566	3.18	15.0445	50.9	14.7181	40	15.3869	6+	15.3665	1-4	15.3512	1	15.3656
2	-12.023	0.381532	-12.0435	0	-12.0318	3.44	-12.2794	50.6	-12.612	42	-12.0005	<1	-12.0396	0	-12.0326	2	-12.0238
1	4.51769	0.91662	4.50484	0	4.51201	3.42	4.40895	52.4	4.1855	40	4.53746	6+	4.49709	0	4.51856	1	4.51924
4	-5.65029	-0.111055	-5.69918	0	-5.63399	2.94	-5.93324	48.6	-6.29745	39	-5.58996	0	-5.66197	1-4	-5.6979	4	-5.6589
2	-8.02394	-1.39075	-8.03096	5-9	-8.03865	2.92	-8.2476	49.1	-8.42181	42	-8.01731	1-<3	-8.01389	0	-8.04053	2	-8.02916
2	0.0787734	-1.09374	0.0484622	0	0.0635231	3.34	-0.413973	46.3	-0.892129	38	0.102322	1-<3	0.0744217	1-4	0.0504208	2	0.072976
2	4.67589	-0.221217	4.66612	0	4.66379	3.8	4.47367	50.8	4.27136	40	4.68713	6+	4.67634	0	4.66387	2	4.67262
2	-7.42998	0.547692	-7.43059	0	-7.43689	3.34	-7.42725	48.8	-7.49534	40	-7.42057	6+	-7.43857	1-4	-7.42629	3	-7.42927
2	-4.54341	0.511164	-4.53524	0	-4.55312	3.98	-4.49907	53.1	-4.46146	41	-4.54329	6+	-4.5377	1-4	-4.54198	2	-4.54474
3	1.75425	-0.303765	1.75475	0	1.74562	3.38	1.73502	48.9	1.67623	40	1.76116	1-<3	1.7515	1-4	1.75461	1	1.75367
5	4.06261	-1.42064	4.03334	10-19	4.05154	2.64	3.66457	50.7	3.21217	41	4.08944	1-<3	4.04663	10-19	4.04404	5	4.05997
1	2.52598	-0.66856	2.5112	0	2.51699	2.9	2.33	48.5	2.07183	38	2.54397	<1	2.51382	0	2.5186	2	2.52501
4	0.280891	-0.228126	0.25142	1-4	0.276153	3.6	0.00647017	49.1	-0.429977	39	0.314009	3-<6	0.246101	1-4	0.276315	5	0.283017
2	0.190555	0.228096	0.202289	0	0.179887	3.14	0.255497	48.4	0.336621	40	0.187078	<1	0.201523	1-4	0.191479	4	0.188529
5	2.47142	0.951197	2.4467	0	2.48696	3.6	2.44165	50.7	2.38906	40	2.51291	6+	2.47856	0	2.43309	3	2.46242
1	-4.23219	1.17185	-4.21061	0	-4.24739	2.96	-4.14787	50.5	-3.95209	40	-4.24744	6+	-4.20112	1-4	-4.23687	1	-4.23755
2	-3.86681	-0.687785	-3.86531	0	-3.87631	3.08	-3.8923	51.2	-3.94065	41	-3.8615	1-<3	-3.8663	1-4	-3.86794	2	-3.86804
5	5.26329	1.99165	5.27052	0	5.24897	3.9	5.20559	53.4	5.21748	39	5.25965	6+	5.28194	0	5.25404	5	5.25848
4	7.07048	-0.498945	7.04356	0	7.06482	3.1	6.80602	49.6	6.39998	39	7.1008	3-<6	7.04017	0	7.06501	4	7.07193
5	7.81621	-0.786945	7.78214	0	7.835	4.26	7.7471	46.7	7.58252	40	7.86786	6+	7.80736	0	7.78086	4	7.80959
1	-4.32542	0.406711	-4.32363	0	-4.32988	3.26	-4.2473	50.4	-4.27708	40	-4.31543	6+	-4.33961	0	-4.31518	1	-4.32284
1	3.40456	-0.220487	3.4047	0	3.39425	3.54	3.34812	50.3	3.27985	40	3.41011	1-<3	3.4065	0	3.40103	1	3.40272
3	-0.430468	1.78402	-0.458848	0	-0.442406	3.46	-0.835942	50.7	-1.27933	38	-0.405152	<1	-0.443266	0	-0.450574	5	-0.433756
4	5.88163	0.905444	5.86372	0	5.87358	3.305	5.66965	50.1	5.37362	38	5.90288	<1	5.86455	1-4	5.87492	3	5.88135
1	-1.34265	1.42805	-1.35395	0	-1.34922	3.46	-1.45186	52.6	-1.65772	42	-1.32492	6+	-1.35956	0	-1.34306	1	-1.34177
2	-0.546375	0.142727	-0.541771	0	-0.561456	2.585	-0.648308	47.2	-0.672691	36	-0.548796	<1	-0.527278	0	-0.558508	2	-0.551779
2	3.10862	-0.161348	3.11267	0	3.09862	2.98	3.1014	38.9	3.08464	39	3.11154	6+	3.11236	0	3.10753	2	3.10704
1	0.62097	0.989174	0.580821	0	0.637835	3.84	0.446325	50.7	0.19726	40	0.675303	6+	0.613607	1-4	0.578591	1	0.612852
3	-1.62388	0.382064	-1.59847	0	-1.63835	5	-1.48278	56.7	-1.23527	41	-1.64128	6+	-1.59232	0	-1.62521	3	-1.62867
3	-3.9618	1.64356	-3.97124	0	-3.96969	2.46	-4.07676	49	-4.26246	41	-3.94673	6+	-3.97353	1-4	-3.96431	2	-3.9619
1	5.90116	0.748944	5.90223	0	5.88998	3.06	5.83772	53.1	5.77899	39	5.90516	3-<6	5.90632	0	5.89611	1	5.89867
5	0.462798	1.73136	0.470022	0	0.453958	3.76	0.514024	49.8	0.541946	40	0.46447	3-<6	0.46528	1-4	0.465743	5	0.462114
1	1.81949	-0.0430693	1.82135	0	1.80238	3.76	1.64697	50.1	1.58111	39	1.81716	6+	1.84267	0	1.80161	1	1.81254
4	-0.465316	1.60078	-0.503775	0	-0.477781	2.88	-0.993113	48.4	-1.56889	38	-0.432967	6+	-0.483473	1-4	-0.491168	1	-0.469078
1	1.9551	0.0669847	1.98145	0	1.94566	4.145	2.20659	55.2	2.48099	40	1.94188	0	1.97247	1-4	1.96539	2	1.95411
4	4.98994	-1.39808	4.99586	0	5.00662	3.65	5.32298	51.9	5.67154	40	5.00961	0	5.01471	0	4.96806	4	4.98203
4	-1.65149	1.29773	-1.69585	0	-1.65913	3.04	-2.1489	48.5	-2.78717	41	-1.61004	1-<3	-1.68792	0	-1.66929	4	-1.65166
5	3.44615	1.49632	3.44913	5-9	3.43702	3.6	3.44452	50.5	3.41645	40	3.45072	6+	3.44657	0	3.44653	5	3.44522
5	-0.301559	0.0844717	-0.301394	0	-0.306384	3.86	-0.248832	50.5	-0.300786	40	-0.290708	0	-0.315766	0	-0.292881	5	-0.299273
4	2.89262	0.0308282	2.88061	0	2.87638	2.95	2.58317	48.3	2.33969	38	2.90151	1-<3	2.90376	10-19	2.87036	3	2.88621
4	1.04789	-0.213573	1.05193	5-9	1.03409	2.46	0.96524	45.7	0.937351	36	1.04713	1-<3	1.06282	10-19	1.03836	4	1.04345
5	-2.61443	-0.340984	-2.66497	0	-2.59598	3.29	-2.87269	49.2	-3.25191	40	-2.55079	<1	-2.63361	0	-2.65799	5	-2.62143
3	-2.34147	0.267122	-2.36271	0	-2.35321	4.14	-2.66377	50.5	-3.01386	40	-2.3213	6+	-2.34995	0	-2.35789	3	-2.34455
2	5.10593	0.804377	5.07929	0	5.10279	3.36	4.89473	52.9	4.49979	39	5.13847	6+	5.06837	1-4	5.10619	4	5.10928
1	-7.08563	0.782351	-7.1138	5-9	-7.06662	4.09	-7.08446	51.3	-7.1716	40	-7.03818	6+	-7.09113	1-4	-7.11778	1	-7.09204
2	-8.59211	0.589438	-8.59553	0	-8.59977	2.74	-8.63559	47.4	-8.74239	38	-8.58133	0	-8.6004	1-4	-8.59138	3	-8.59199
2	-0.317647	0.576408	-0.320591	0	-0.333335	3.4	-0.515393	52.5	-0.639543	39	-0.315007	3-<6	-0.301938	1-4	-0.334555	2	-0.323565
5	4.75353	0.521041	4.74996	0	4.74292	3.2	4.64983	50.9	4.53246	39	4.76156	<1	4.75383	0	4.74764	3	4.75143
5	-5.21285	0.213705	-5.19941	0	-5.22694	3.17	-5.19716	50	-5.10402	41	-5.22092	3-<6	-5.19061	1-4	-5.21877	4	-5.21744
2	-5.44046	-0.0301059	-5.4574	0	-5.44644	3.38	-5.60034	48.8	-5.87765	40	-5.41793	6+	-5.463	1-4	-5.4421	2	-5.43917
2	-0.575148	2.15563	-0.585884	0	-0.584689	3.76	-0.73716	52.1	-0.944452	42	-0.560713	6+	-0.582916	0	-0.581912	3	-0.576496
5	1.84709	0.557949	1.81216	0	1.86548	3.06	1.76062	52.2	1.58376	41	1.89899	<1	1.83881	0	1.81046	5	1.84016
3	0.800697	-0.00622546	0.75347	0	0.817784	4.3	0.55192	53.6	0.211612	42	0.860544	3-<6	0.787824	0	0.7556	1	0.792692
3	-7.17927	-0.0306228	-7.19494	0	-7.16739	2.34	-7.18135	47.8	-7.12722	40	-7.14809	1-<3	-7.15514	5-9	-7.22163	4	-7.19095
5	6.47107	-0.75876	6.4575	0	6.48626	3.3	6.55795	52.1	6.64893	41	6.50389	1-<3	6.48688	1-4	6.43702	5	6.4619
5	-5.00041	0.793606	-5.00583	0	-5.01855	3.64	-5.27445	50.1	-5.43802	41	-4.99829	6+	-4.97917	0	-5.0239	5	-5.00819
5	1.04054	-0.650658	0.999391	0	1.0328	3.68	0.576777	48.8	-0.0200698	40	1.07948	3-<6	1.00661	1-4	1.02397	5	1.04031
2	4.13516	-0.489431	4.15085	0	4.12606	3.26	4.27502	51	4.41202	37	4.13025	<1	4.14423	0	4.14136	1	4.13435
1	4.0156	4.1078	4.03464	0	4.00302	2.96	4.12353	51.9	4.29388	38	4.0048	6+	4.03723	0	4.01558	1	4.01219
3	0.967182	1.02252	0.948998	0	0.9842	3.4	1.03935	51	1.0759	38	1.00522	3-<6	0.974431	1-4	0.935112	3	0.959347
2	-0.72676	0.02212	-0.743105	10-19	-0.734439	3	-0.91399	49.9	-1.18864	41	-0.70632	3-<6	-0.743869	20+	-0.731925	2	-0.726749
4	-1.54992	0.0895714	-1.60558	0	-1.53341	3.52	-1.9037	50.2	-2.35509	41	-1.48433	<1	-1.56687	1-4	-1.60013	4	-1.55843
5	-13.447	0.0105034	-13.4662	0	-13.4338	3.61	-13.4606	51.3	-13.4478	40	-13.4119	3-<6	-13.4294	0	-13.4879	2	-13.4577
3	6.36142	-1.28044	6.31621	10-19	6.37928	3.105	6.15058	49.1	5.8388	38	6.42051	<1	6.34763	10-19	6.31897	3	6.35401
2	-0.108928	0.674847	-0.116101	0	-0.120267	2.72	-0.267157	49.4	-0.433472	39	-0.0989035	6+	-0.108948	0	-0.118077	2	-0.111603
2	-1.60302	1.73358	-1.61383	0	-1.61129	3.66	-1.74066	51.1	-1.94519	41	-1.5873	6+	-1.61457	0	-1.607	2	-1.60341
1	0.957017	-0.161759	0.968488	1-4	0.946358	4.04	1.01919	54	1.09691	41	0.953747	0	0.96778	0	0.95784	1	0.954996
4	0.449946	-0.321674	0.419589	0	0.443972	3.87	0.141108	51.2	-0.31046	39	0.482527	3-<6	0.418198	1-4	0.442216	4	0.451134
1	-1.97634	0.394784	-1.97721	0	-1.98829	3.1	-2.07701	48.7	-2.16341	37	-1.97162	3-<6	-1.97021	1-4	-1.98401	1	-1.97943
4	-6.8504	-1.78041	-6.86301	5-9	-6.8641	2.68	-7.11581	46.2	-7.35955	42	-6.8386	0	-6.84719	20+	-6.86727	5	-6.8549
2	5.7547	0.286002	5.75452	0	5.74525	3.4	5.71165	50.2	5.64169	41	5.76132	1-<3	5.75391	1-4	5.75293	2	5.7535
2	7.41672	0.66768	7.41204	0	7.40657	3.65	7.30979	51.6	7.17938	40	7.42603	6+	7.41491	0	7.41134	2	7.41496
2	-4.11421	0.724979	-4.12072	0	-4.12177	3.54	-4.19009	51.4	-4.33677	40	-4.10102	1-<3	-4.12491	0	-4.11466	3	-4.11404
2	-4.95378	0.455698	-4.95465	0	-4.96911	2.48	-5.12145	48.1	-5.21767	38	-4.95234	<1	-4.9377	0	-4.96895	1	-4.95941
3	10.0022	0.492243	9.973	0	9.9979	3.68	9.73881	51.5	9.30684	38	10.0355	6+	9.96638	0	9.99868	3	10.0047
4	5.31566	0.633165	5.2753	0	5.32874	3.4	5.06328	49.9	4.80025	41	5.36649	1-<3	5.31932	1-4	5.26476	4	5.30469
1	2.51204	0.342838	2.50732	0	2.50779	3.92	2.52195	52.8	2.40822	40	2.52711	3-<6	2.49278	0	2.51978	1	2.51472
2	-1.09045	-0.681948	-1.09305	0	-1.09561	2.86	-1.07508	48.5	-1.16393	41	-1.07785	3-<6	-1.10556	1-4	-1.08377	2	-1.08843
3	1.04358	0.6716	1.02461	0	1.03304	3.8	0.770107	53.5	0.452866	41	1.06321	6+	1.03313	1-4	1.03084	3	1.04141
1	-0.203045	1.73861	-0.20027	0	-0.212167	3.74	-0.206797	52	-0.237464	41	-0.198315	6+	-0.202783	0	-0.202746	1	-0.203974
1	-3.26726	0.906396	-3.24401	0	-3.2766	3.46	-3.04816	50.5	-2.81363	41	-3.27807	0	-3.2523	1-4	-3.25816	1	-3.2682
1	-0.813412	1.28325	-0.821486	0	-0.82388	3.62	-0.964311	50.4	-1.13977	39	-0.801868	6+	-0.816621	0	-0.821031	1	-0.815438
1	-2.70767	-0.330997	-2.71855	0	-2.71805	2.8	-2.88797	47.6	-3.0996	38	-2.69394	6+	-2.71307	0	-2.71637	1	-2.70965
4	-1.85785	1.09121	-1.86526	0	-1.86623	3.6	-1.95988	51.7	-2.12059	40	-1.84478	6+	-1.86676	0	-1.86052	4	-1.8583
5	-6.05786	-0.38643	-6.06949	0	-6.06442	1.075	-6.1706	47.7	-6.38081	40	-6.03986	<1	-6.07503	10-19	-6.0584	5	-6.05697
1	-1.26628	0.283683	-1.2617	0	-1.27799	2.36	-1.30133	47.6	-1.31602	34	-1.26542	3-<6	-1.25715	0	-1.27092	1	-1.26915
3	-0.499139	-0.760219	-0.508619	0	-0.505769	3.26	-0.589332	51.6	-0.771791	40	-0.48282	0	-0.514636	0	-0.498855	3	-0.498286
3	1.55374	1.13781	1.52854	0	1.54761	2.43	1.2989	44.1	0.913783	33	1.58231	1-<3	1.52601	0	1.54799	3	1.55485
1	-4.30852	0.721973	-4.31459	0	-4.31652	3.48	-4.38821	46.9	-4.5305	37	-4.29607	6+	-4.31763	0	-4.30974	1	-4.30867
3	2.86624	0.389557	2.83387	1-4	2.88286	3.84	2.77302	52.4	2.62417	42	2.91452	1-<3	2.86493	10-19	2.82685	3	2.858
5	-2.12664	-0.371339	-2.14641	0	-2.138	3.4	-2.42516	48.3	-2.75506	40	-2.10721	6+	-2.13522	10-19	-2.14156	5	-2.12943
3	-4.01785	-0.833121	-4.02129	0	-4.02467	2.78	-4.04479	47	-4.14938	39	-4.00624	0	-4.02865	5-9	-4.01525	3	-4.0171
5	1.19917	-0.754011	1.20579	5-9	1.18529	3.23	1.14354	49.6	1.14891	39	1.1964	1-<3	1.21611	10-19	1.19063	5	1.19469
2	8.36765	1.61707	8.36892	0	8.36152	3.2	8.40678	50.4	8.36533	40	8.37641	6+	8.35803	1-4	8.37393	2	8.36896
2	-7.70246	-0.0133231	-7.74849	0	-7.68542	4	-7.93861	50.2	-8.26338	41	-7.64356	1-<3	-7.7144	1-4	-7.7471	2	-7.71049
1	-2.64389	0.310608	-2.65466	0	-2.65133	3.62	-2.76436	51.6	-2.96591	41	-2.62739	<1	-2.65791	0	-2.64598	1	-2.64366
4	4.21054	-0.468576	4.20002	0	4.22816	3.54	4.37968	51	4.51743	39	4.24343	3-<6	4.22126	1-4	4.18329	4	4.20322
1	-7.22403	-0.208239	-7.21692	0	-7.23244	3.18	-7.16561	48.9	-7.13792	37	-7.22185	0	-7.22288	0	-7.22019	1	-7.22439
4	4.16207	0.792432	4.14289	0	4.15237	4.085	3.9033	54	3.58599	42	4.18267	6+	4.14898	0	4.15113	4	4.16054
1	2.73495	0.488804	2.70593	0	2.73104	4.16	2.48208	52.9	2.054	40	2.76853	1-<3	2.69803	1-4	2.73242	1	2.7377
2	7.02614	0.237742	6.9883	0	7.04335	3.22	6.88401	50	6.66588	37	7.07909	<1	7.01933	0	6.98558	2	7.0183
2	-3.66848	-0.801683	-3.69744	0	-3.64986	3.78	-3.68408	51.4	-3.7828	39	-3.62081	0	-3.67335	1-4	-3.70187	2	-3.67519
1	-0.0313361	1.34829	-0.0339842	0	-0.043239	3.05	-0.150549	50.2	-0.259763	41	-0.0252458	1-<3	-0.0265899	0	-0.0396864	1	-0.0344015
4	-1.36616	0.519276	-1.37883	0	-1.37353	3.91	-1.50652	50.5	-1.73257	40	-1.34817	0	-1.38165	1-4	-1.36898	4	-1.36589
1	13.2038	1.66772	13.2011	0	13.197	3.6	13.1843	51.7	13.0889	40	13.2149	6+	13.1936	1-4	13.2067	2	13.2046
3	3.6952	0.662786	3.67786	0	3.68292	2.34	3.40529	45.9	3.10414	34	3.71192	6+	3.69099	0	3.67933	4	3.69174
3	-4.17302	0.633956	-4.21536	0	-4.15482	4.14	-4.34553	50.2	-4.61921	41	-4.11575	6+	-4.18582	0	-4.21343	3	-4.18015
5	3.03434	-0.804272	3.00861	5-9	3.02696	3.4	2.74876	50.1	2.35306	40	3.0621	<1	3.00992	10-19	3.02557	4	3.0345
5	8.56309	-1.35325	8.54428	0	8.58181	5.04	8.66221	56.1	8.69561	39	8.60325	<1	8.56487	0	8.53453	5	8.55653
1	-6.2759	-0.0837896	-6.31043	0	-6.28512	2.64	-6.69554	47.5	-7.21084	40	-6.24334	0	-6.30095	0	-6.29274	1	-6.27718
2	2.44838	-0.543331	2.421	0	2.44105	3.5	2.14556	48.8	1.72863	37	2.47742	0	2.42268	0	2.43898	4	2.44857
1	0.956593	0.705763	0.939945	0	0.951453	3.62	0.816477	50.5	0.545333	39	0.979722	3-<6	0.931786	1-4	0.95694	1	0.958514
2	3.98921	1.25704	4.00862	0	3.98293	3.92	4.22678	53.1	4.4205	40	3.98425	<1	3.99247	1-4	4.0034	2	3.99055
1	-2.58322	-0.188353	-2.58328	0	-2.58972	3.46	-2.56637	53.1	-2.62616	41	-2.57383	6+	-2.59263	0	-2.57838	1	-2.5822
5	-3.07349	0.477157	-3.05954	0	-3.08675	3.1	-3.03564	51.6	-2.93338	40	-3.08114	6+	-3.05333	0	-3.07734	5	-3.07745
3	5.94389	1.57686	5.91881	0	5.93985	3.42	5.7323	51.3	5.35503	40	5.9744	1-<3	5.91003	0	5.94288	2	5.94658
4	1.4859	-1.02168	1.49539	0	1.46898	3.74	1.40166	50.6	1.43537	41	1.47803	1-<3	1.51378	10-19	1.47189	5	1.47915
3	-0.560923	3.1372	-0.590836	0	-0.541429	3.42	-0.569698	50.5	-0.678173	41	-0.5117	6+	-0.569023	0	-0.592806	3	-0.566983
4	-1.09409	-0.859295	-1.12215	0	-1.08097	3.12	-1.2092	48.6	-1.31236	39	-1.05244	0	-1.08209	0	-1.13933	4	-1.10494
1	-3.7151	0.465368	-3.69728	0	-3.72385	3.78	-3.54459	51.4	-3.37893	38	-3.72126	3-<6	-3.70561	1-4	-3.70715	1	-3.71563
2	7.85813	1.56586	7.85742	0	7.84405	3.82	7.71733	52.4	7.62695	39	7.86066	6+	7.8706	0	7.84583	2	7.85344
1	0.351532	-0.540153	0.367489	0	0.342839	3.6	0.502603	52	0.644333	40	0.346811	6+	0.359568	0	0.358768	1	0.351026
1	1.50163	1.03742	1.48003	0	1.49665	3.62	1.30966	50.8	0.974681	40	1.52862	6+	1.47297	0	1.50008	1	1.50363
5	1.91112	-0.289339	1.9093	10-19	1.90593	3.28	1.93475	54.3	1.85607	45	1.9231	<1	1.89661	10-19	1.9181	5	1.91312
5	4.75675	0.0209772	4.72389	0	4.77422	3.23	4.67523	50.3	4.52262	40	4.80622	3-<6	4.75257	0	4.71904	5	4.74915
5	2.99632	-0.236962	2.9904	0	2.99252	4.1	3.00212	51.5	2.87426	37	3.01272	6+	2.97489	0	3.00454	5	2.99933
2	5.9214	0.046054	5.91218	0	5.90971	3.25	5.73335	50.9	5.5394	39	5.93261	1-<3	5.92103	1-4	5.91053	4	5.91844
4	6.07067	-1.25552	6.03363	0	6.0866	3.59	5.91181	52	5.70033	41	6.12177	6+	6.06822	10-19	6.02761	4	6.06187
2	-4.12763	0.0245632	-4.15617	0	-4.11028	3.54	-4.16398	50.4	-4.26099	41	-4.08151	<1	-4.12844	0	-4.16368	2	-4.1353
4	1.24879	0.269685	1.22957	0	1.24247	3.94	1.05663	52	0.748673	38	1.27269	3-<6	1.22572	0	1.24534	4	1.2498
3	-1.08117	-0.762267	-1.07827	0	-1.08903	2.82	-1.05846	46.5	-1.08379	39	-1.07531	3-<6	-1.08454	0	-1.07801	3	-1.08115
1	2.781	-0.905035	2.80052	0	2.76334	3.835	2.79336	50.1	2.95505	39	2.76492	3-<6	2.81792	0	2.7699	1	2.77377
1	-1.05639	1.82039	-1.03339	0	-1.06699	3.4	-0.865124	52.3	-0.637602	38	-1.06823	6+	-1.0379	0	-1.0502	1	-1.05828
4	-10.7458	0.0728732	-10.7465	0	-10.7598	3.22	-10.8864	50.3	-10.9766	39	-10.7432	0	-10.7333	1-4	-10.7581	4	-10.7504
1	-8.68886	0.789074	-8.70551	0	-8.69273	2.89	-8.80387	48.2	-9.07136	41	-8.6645	0	-8.7174	0	-8.6857	1	-8.68598
1	3.76271	1.01868	3.76602	0	3.75357	3.01	3.76455	50.3	3.74077	38	3.76703	6+	3.76339	0	3.76322	1	3.76177
3	-4.06947	0.531113	-4.08659	0	-4.05333	3.36	-4.00292	49.7	-3.95512	39	-4.03308	0	-4.05891	0	-4.10301	3	-4.07796
1	-6.01075	1.13611	-6.03454	5-9	-6.01398	3.385	-6.19209	48.7	-6.5503	38	-5.98043	0	-6.04609	0	-6.00939	2	-6.00745
5	-2.91171	0.175867	-2.89932	0	-2.92957	3.04	-2.98237	49.5	-2.91378	41	-2.92266	6+	-2.87909	0	-2.92649	5	-2.91915
1	3.97297	0.228167	3.9506	0	3.96591	3.74	3.73101	51.6	3.37991	39	3.99852	6+	3.94993	5-9	3.96643	1	3.9734
2	8.83191	-0.656551	8.84779	0	8.82153	3.7	8.94868	52.7	9.08452	39	8.82561	<1	8.84486	0	8.83536	2	8.83013
3	-3.52932	-0.766994	-3.55325	0	-3.53381	3.82	-3.73727	52	-4.10097	39	-3.50012	0	-3.56104	1-4	-3.53083	5	-3.52697
5	-0.632346	-1.36949	-0.61186	1-4	-0.645396	3.57	-0.517661	52	-0.329912	41	-0.644683	6+	-0.608347	1-4	-0.632753	5	-0.636099
5	-1.2331	2.8992	-1.24101	10-19	-1.24695	3.47	-1.44924	48.7	-1.63235	41	-1.22497	1-<3	-1.22623	10-19	-1.24816	4	-1.23767
4	2.20253	0.911528	2.21219	0	2.19487	3.6	2.30447	51.3	2.36756	40	2.20352	6+	2.20318	0	2.20922	4	2.20276
3	-8.87298	-0.519685	-8.92173	0	-8.85163	2.42	-9.05382	46.8	-9.40131	39	-8.80787	0	-8.89947	1-4	-8.90928	3	-8.87779
1	-3.86172	1.31261	-3.84969	0	-3.87029	4.42	-3.75175	53.4	-3.66061	41	-3.86339	6+	-3.85674	0	-3.85599	1	-3.86217
1	-4.49838	1.15048	-4.51874	0	-4.51183	3.23	-4.84509	49.7	-5.18891	40	-4.48053	6+	-4.50121	1-4	-4.51822	2	-4.50275
3	3.81123	0.761151	3.78923	0	3.79782	3.45	3.44745	48.6	3.08263	38	3.83035	<1	3.80713	0	3.79076	3	3.80688
2	2.09504	-0.213766	2.06285	0	2.08406	3.48	1.66649	51	1.17654	40	2.12413	6+	2.07679	0	2.07535	2	2.09245
4	2.86495	-0.947746	2.89306	0	2.85672	4.02	3.16006	51.7	3.46092	40	2.85158	3-<6	2.87996	1-4	2.87873	4	2.86488
3	-0.776484	1.36642	-0.788809	10-19	-0.780495	2.66	-0.846192	47.9	-1.05792	37	-0.755494	1-<3	-0.801657	20+	-0.771663	3	-0.77368
2	4.59416	-0.796821	4.58337	0	4.61137	3.68	4.75209	49.8	4.8851	39	4.62686	6+	4.60592	0	4.56587	2	4.58653
2	-2.2336	1.53839	-2.18595	0	-2.24287	2.805	-1.74218	48.4	-1.19063	36	-2.2626	6+	-2.20214	0	-2.21326	2	-2.2343
1	3.03377	0.349751	2.99708	0	3.03095	3.16	2.71729	49.2	2.19274	38	3.07415	<1	2.98839	0	3.03018	2	3.03729
1	2.57248	0.136605	2.56458	0	2.56116	3.56	2.40669	51.5	2.23108	39	2.58306	1-<3	2.57189	0	2.56305	1	2.56981
3	0.841181	1.19287	0.813151	0	0.838506	3.64	0.62376	51.1	0.212068	40	0.875221	6+	0.801295	1-4	0.841849	3	0.844872
1	1.93336	0.660737	1.91231	0	1.92372	3.4	1.65496	50.8	1.31349	38	1.95542	3-<6	1.91881	0	1.9217	1	1.93186
3	1.24635	0.898073	1.25486	0	1.24	3.62	1.36135	51.4	1.41327	39	1.24948	1-<3	1.24237	0	1.25542	3	1.24755
4	-0.156784	-0.571491	-0.178	0	-0.160095	3.64	-0.311215	50.5	-0.636299	41	-0.128461	0	-0.190122	20+	-0.154438	4	-0.15352
2	0.163485	0.117688	0.183101	0	0.148354	4.15	0.227163	52.6	0.397534	40	0.149779	6+	0.193025	1-4	0.158053	2	0.158158
3	1.5142	0.853343	1.53226	0	1.50291	3.9	1.63707	53.7	1.79856	42	1.50538	<1	1.53134	0	1.51662	4	1.51175
3	10.173	0.0406489	10.1663	0	10.1697	4.1	10.1792	52.7	10.0427	42	10.1904	0	10.1497	0	10.1819	3	10.1764
4	1.65396	-1.64621	1.65124	5-9	1.64838	3.46	1.65974	50.7	1.56817	38	1.66623	3-<6	1.63999	20+	1.65965	5	1.65565
5	-3.74681	-0.124216	-3.75154	0	-3.76033	3.52	-3.92132	50.7	-4.06227	39	-3.74074	6+	-3.73871	1-4	-3.75971	3	-3.75111
5	4.47275	0.173914	4.49683	5-9	4.45664	3.3	4.56639	51.2	4.79179	40	4.45475	6+	4.50825	0	4.46716	4	4.46672
3	8.54824	1.34918	8.54726	0	8.53628	4.2	8.44654	53.2	8.35888	42	8.55302	3-<6	8.55428	1-4	8.54053	2	8.54514
1	-4.1777	0.190292	-4.19375	0	-4.18328	3.06	-4.31996	50.4	-4.58466	40	-4.15544	<1	-4.2008	0	-4.17806	1	-4.17611
3	-0.950835	1.35707	-0.946919	0	-0.963787	3.26	-1.01806	49.6	-1.04513	41	-0.950675	3-<6	-0.938491	0	-0.958541	3	-0.95464
3	-0.841126	-1.03669	-0.87121	20+	-0.849217	3.26	-1.18902	47.3	-1.64326	39	-0.810802	3-<6	-0.866444	10-19	-0.853442	3	-0.841529
2	-6.3804	0.172029	-6.4312	0	-6.3611	3.2	-6.62461	49.6	-7.00469	41	-6.31574	<1	-6.40227	1-4	-6.42218	2	-6.38676
3	6.00165	0.127758	5.98828	0	6.01725	3.12	6.09915	51.3	6.19413	38	6.03471	6+	6.01638	1-4	5.96861	3	5.99278
5	2.44687	0.753033	2.4336	0	2.43783	3.1	2.26668	49.3	2.02794	41	2.46369	6+	2.43588	0	2.44007	3	2.44588
1	-2.01918	1.23094	-2.03725	0	-2.02344	2.84	-2.15733	50.1	-2.44421	40	-1.99414	6+	-2.04758	1-4	-2.0175	1	-2.01661
4	6.62401	-0.227204	6.58336	0	6.64426	4.31	6.51113	49.3	6.26545	40	6.68201	0	6.6063	1-4	6.58894	5	6.61844
3	-0.183984	0.312205	-0.228824	0	-0.167394	3.56	-0.416144	48.7	-0.726919	41	-0.126405	<1	-0.193755	10-19	-0.229103	5	-0.192344
3	5.07229	-0.475988	5.07893	0	5.0563	3.66	4.97493	52.9	4.97434	41	5.06746	6+	5.09546	0	5.05906	3	5.06622
5	2.58927	-1.01851	2.55445	0	2.57754	3.4	2.11633	49.3	1.58991	39	2.61961	<1	2.57146	0	2.56669	5	2.58609
5	2.59755	-0.90813	2.55639	0	2.59107	3.6	2.15879	50.6	1.56547	40	2.63773	6+	2.55988	5-9	2.5838	5	2.59828
2	13.4993	0.969796	13.495	0	13.49	3.92	13.4127	51.7	13.2892	39	13.5092	6+	13.4953	0	13.4959	1	13.4982
1	0.785635	-0.347182	0.776949	0	0.779402	3.08	0.712144	47.5	0.541161	40	0.801745	0	0.769513	1-4	0.787163	1	0.786793
2	-0.361161	-0.874404	-0.365462	0	-0.346264	3.34	-0.177137	49.8	0.033407	39	-0.335567	6+	-0.33813	0	-0.391654	4	-0.370487
2	-1.15134	1.37495	-1.16609	0	-1.16118	3.15	-1.36374	49.3	-1.62396	42	-1.13419	0	-1.16099	10-19	-1.16058	1	-1.15294
4	-0.153692	1.0834	-0.17339	0	-0.156628	2.84	-0.283853	50.1	-0.588146	40	-0.126142	6+	-0.187092	1-4	-0.149825	5	-0.150135
1	2.73363	0.289948	2.76022	0	2.72039	3.015	2.91222	52.1	3.17861	42	2.71654	1-<3	2.76238	0	2.73557	1	2.72978
1	-1.44105	0.212742	-1.4403	1-4	-1.44885	3.32	-1.44084	49.2	-1.49386	37	-1.43352	6+	-1.4461	10-19	-1.43872	1	-1.441
1	3.59246	0.00311451	3.56837	0	3.60587	3.68	3.5273	52.8	3.47654	40	3.63143	6+	3.6063	0	3.54968	1	3.58187
3	-5.90347	1.37682	-5.93841	0	-5.88635	3.3	-6.01521	50.3	-6.19593	41	-5.85278	6+	-5.90802	1-4	-5.94291	3	-5.91135
3	4.04425	-0.109908	4.03043	0	4.03902	3.7	3.9338	51.9	3.69918	41	4.06517	0	4.02165	0	4.04568	2	4.04612
3	5.73595	1.15198	5.7352	0	5.7282	3.6	5.72046	51.6	5.6481	39	5.74465	6+	5.72974	1-4	5.73771	4	5.73603
1	7.59351	1.26947	7.54582	0	7.61398	3.4	7.40693	51.4	7.07053	40	7.65699	6+	7.57033	0	7.55574	3	7.58805
3	4.16417	-0.962493	4.09848	0	4.18394	3.12	3.76399	49.6	3.19193	39	4.24044	3-<6	4.13071	0	4.11668	3	4.15805
1	-3.12029	-0.392632	-3.11499	0	-3.13539	3.51	-3.21498	50.7	-3.23045	39	-3.12325	3-<6	-3.10065	0	-3.13216	1	-3.1257
4	-0.372046	0.117819	-0.404853	0	-0.37963	3.14	-0.740074	49.5	-1.22817	41	-0.339192	1-<3	-0.400727	1-4	-0.38447	4	-0.372089
5	1.75428	-1.21583	1.73407	10-19	1.76925	4	1.76331	50.5	1.76755	38	1.79186	0	1.76617	20+	1.71674	5	1.74489
4	16.498	0.97185	16.4874	10-19	16.5139	3.42	16.6326	48.1	16.7641	38	16.5293	6+	16.5136	1-4	16.467	4	16.4894
3	-5.20597	0.20435	-5.23813	0	-5.20894	3.4	-5.47499	48.1	-5.9411	41	-5.16913	3-<6	-5.24783	0	-5.20783	4	-5.20254
1	-3.24342	0.374429	-3.24682	0	-3.2553	3.51	-3.37046	51.3	-3.48931	40	-3.23675	3-<6	-3.23926	1-4	-3.25206	1	-3.24648
2	0.184125	0.0347539	0.153697	0	0.203214	3.21	0.161571	51.2	0.0452184	41	0.233341	0	0.176868	0	0.151107	2	0.177756
3	-0.0414359	1.54316	-0.0746083	0	-0.0218395	3.4	-0.084346	50.5	-0.234834	41	0.0103259	6+	-0.0520734	0	-0.0745699	4	-0.0474434
3	-7.38978	0.037533	-7.39525	0	-7.40244	3.08	-7.55535	49.2	-7.70347	39	-7.38231	1-<3	-7.38475	10-19	-7.40109	2	-7.39343
5	1.87684	-0.851719	1.84635	0	1.86834	3.38	1.5163	50.4	1.05557	40	1.90707	6+	1.85245	0	1.86343	4	1.87613
3	0.314859	1.29131	0.300186	0	0.305441	2.73	0.111609	50.9	-0.146438	41	0.332361	0	0.304026	0	0.306583	4	0.313574
3	0.974244	0.836053	1.00094	0	0.951914	3.72	0.762174	52.5	1.26611	40	0.94052	6+	1.12836	0	0.874971	2	0.937118
4	-0.976296	-1.31734	-0.99902	0	-0.98504	3.52	-1.25549	51.2	-1.61608	39	-0.952114	3-<6	-0.994641	0	-0.986725	4	-0.977135
2	0.168391	0.0750817	0.103271	0	0.186882	4.15	-0.25101	47	-0.819482	39	0.242992	1-<3	0.139102	0	0.118301	2	0.161307
2	0.906958	3.24858	0.874509	0	0.900206	3.38	0.559444	52.3	0.0784352	40	0.940351	6+	0.876069	0	0.896548	4	0.907545
1	5.53998	-0.799099	5.53328	0	5.52947	3.7	5.40352	51.2	5.24583	41	5.55045	0	5.53784	10-19	5.53289	1	5.53793
3	-1.4947	-1.7365	-1.54424	0	-1.47543	2.88	-1.72581	49	-2.08978	39	-1.431	0	-1.51559	1-4	-1.53599	1	-1.50108
3	1.03039	0.913544	0.982759	0	1.02664	2.85	0.574198	48.2	-0.0950495	39	1.07805	6+	0.980219	0	1.01978	3	1.03312
2	-2.91457	0.505904	-2.90844	0	-2.93012	2.98	-3.0089	51	-3.01485	39	-2.91859	1-<3	-2.89304	0	-2.92705	2	-2.92031
2	3.63212	-0.16101	3.59037	0	3.65157	2.75	3.49094	48.4	3.22858	38	3.69016	6+	3.61605	5-9	3.59476	2	3.62594
5	6.16851	1.37873	6.15686	0	6.15857	3.44	5.98861	50	5.76838	41	6.18324	3-<6	6.16128	0	6.16046	4	6.16686
1	3.7185	0.264167	3.72242	0	3.70639	3.19	3.66803	50.9	3.64341	39	3.71948	3-<6	3.72836	1-4	3.71267	1	3.71533
1	1.59371	-0.787915	1.57558	0	1.60693	3.6	1.59097	55.2	1.61706	40	1.62803	1-<3	1.61219	5-9	1.55322	1	1.58302
2	4.80381	-0.39659	4.78462	0	4.79579	3.32	4.57841	50.1	4.26586	41	4.82605	1-<3	4.78573	1-4	4.79661	2	4.80355
5	-3.95407	-1.44889	-3.97312	0	-3.9642	3.3	-4.21991	51.9	-4.53683	42	-3.93398	0	-3.96582	20+	-3.96591	5	-3.95592
2	1.212	1.68849	1.18865	0	1.19695	3.72	0.80058	51.3	0.413445	40	1.23053	1-<3	1.21182	1-4	1.18726	4	1.2064
5	0.265839	-0.0353541	0.230584	0	0.260439	3.2	-0.08591	47.8	-0.599371	41	0.302643	<1	0.229034	10-19	0.257166	5	0.267422
4	3.44817	1.59265	3.44916	0	3.43363	2.92	3.31671	48.5	3.24691	42	3.44898	3-<6	3.46321	1-4	3.43559	4	3.44314
3	-1.59419	1.44271	-1.6375	0	-1.57428	3.38	-1.74321	50.7	-2.02429	40	-1.53454	6+	-1.61272	0	-1.63122	3	-1.60004
2	4.19156	-0.159711	4.1671	0	4.18751	3.4	3.98632	48.8	3.61686	37	4.2216	<1	4.15818	1-4	4.19079	2	4.19424
1	-4.11614	0.0852398	-4.12127	0	-4.12501	2.8	-4.20265	51.3	-4.33518	39	-4.10525	6+	-4.12203	0	-4.11887	1	-4.11694
4	-2.13142	-1.44937	-2.15573	10-19	-2.1159	3.15	-2.15691	49.5	-2.20423	40	-2.09025	0	-2.12397	20+	-2.1696	4	-2.14043
2	6.23262	1.34453	6.23391	0	6.21638	3.06	6.07086	51	6.00009	40	6.23155	6+	6.25287	0	6.2164	2	6.22632
5	-0.298579	-0.676336	-0.314974	0	-0.306678	3	-0.49472	51	-0.771259	41	-0.278509	1-<3	-0.314484	0	-0.304702	5	-0.298884
3	4.18306	0.16003	4.13135	5-9	4.20156	3.98	3.91241	50.2	3.51794	41	4.24764	<1	4.16297	0	4.13906	4	4.17608
4	1.96698	1.25436	1.9458	0	1.96283	2.9	1.79609	49.6	1.4689	41	1.99447	6+	1.93616	0	1.96746	2	1.96961
1	1.05614	0.537849	1.0435	0	1.04792	3.22	0.899372	50.5	0.671296	42	1.07328	<1	1.04316	10-19	1.05146	2	1.05577
4	-0.878167	0.354108	-0.897276	0	-0.884494	3.49	-1.0692	47.8	-1.37578	39	-0.854347	3-<6	-0.901159	0	-0.881579	3	-0.877159
4	13.8699	0.168544	13.8589	0	13.8553	2.92	13.6048	48.3	13.3797	39	13.8796	6+	13.8768	10-19	13.8518	5	13.8647
2	-0.453131	0.618163	-0.45765	0	-0.436963	3.76	-0.246232	52.5	-0.0347726	39	-0.426142	1-<3	-0.434001	5-9	-0.480893	1	-0.461502
1	2.97076	0.627119	2.95657	0	2.95922	3.44	2.73066	49.1	2.47267	40	2.98584	6+	2.96652	0	2.95798	1	2.96788
5	3.90176	0.998965	3.89522	0	3.88576	3.7	3.65798	49.9	3.48625	40	3.90679	6+	3.91591	1-4	3.88253	5	3.89558
3	-9.48383	1.44506	-9.47617	0	-9.49437	3.82	-9.46161	53.1	-9.43306	41	-9.48413	6+	-9.47604	0	-9.48447	2	-9.48579
5	-4.19894	-0.0830733	-4.20371	0	-4.21078	3.68	-4.34033	50.1	-4.47684	39	-4.1912	0	-4.19584	1-4	-4.2081	5	-4.20197
2	3.74792	0.721893	3.74498	0	3.74403	2.81	3.7849	49.2	3.6954	40	3.762	6+	3.72881	1-4	3.75728	2	3.75089
1	-0.957036	1.3385	-0.964445	0	-0.970897	3.3	-1.16801	50.1	-1.34477	39	-0.949282	6+	-0.949777	0	-0.971905	1	-0.961613
3	-4.71927	0.0232926	-4.69793	0	-4.72771	3.94	-4.50337	50.3	-4.29091	41	-4.72778	0	-4.70828	5-9	-4.70903	5	-4.71955
1	2.85195	0.365291	2.80752	0	2.87022	3.6	2.65757	51	2.35698	40	2.91085	1-<3	2.83752	5-9	2.81074	3	2.84485
3	1.33754	0.506472	1.32715	0	1.32799	3.6	1.17916	49	0.976348	39	1.3517	3-<6	1.33004	0	1.33091	3	1.33618
3	-3.84473	-0.430911	-3.8893	0	-3.8511	3.36	-4.31921	48.7	-4.9565	40	-3.80189	3-<6	-3.88505	5-9	-3.85979	3	-3.84395
4	-0.802387	0.119224	-0.800259	0	-0.809803	3.76	-0.779386	53.6	-0.813444	41	-0.795519	6+	-0.807604	1-4	-0.798584	4	-0.802037
2	1.10707	1.03171	1.09377	0	1.09381	3.84	0.842841	49.9	0.591467	41	1.11981	6+	1.1085	0	1.09088	2	1.1029
2	-6.93702	1.55064	-6.90991	0	-6.94648	3.24	-6.67753	52.2	-6.39328	39	-6.95084	1-<3	-6.91906	0	-6.92644	1	-6.93802
5	-7.62969	-1.4698	-7.62833	0	-7.64467	3.6	-7.76564	49.3	-7.83189	41	-7.62958	<1	-7.61312	0	-7.64307	5	-7.63504
4	-2.76354	-0.685758	-2.76206	5-9	-2.77305	3.4	-2.78917	50.1	-2.83769	40	-2.75822	<1	-2.76304	10-19	-2.76468	1	-2.76477
4	2.05225	-0.524135	2.04542	0	2.03964	3.3	1.87243	51.8	1.70678	40	2.06078	0	2.05622	10-19	2.04042	4	2.04862
1	-2.17533	-0.00554669	-2.18952	0	-2.18561	3.4	-2.3903	50.2	-2.64461	39	-2.15902	6+	-2.1833	0	-2.1853	1	-2.17726
5	6.85256	0.835659	6.84822	0	6.8445	3.66	6.79115	52.7	6.67136	41	6.86364	1-<3	6.8448	0	6.852	3	6.85237
1	3.40894	0.934947	3.38518	0	3.42782	3.74	3.45617	50.4	3.4257	40	3.45297	0	3.40687	0	3.37848	4	3.40247
1	-4.10861	0.198429	-4.14421	0	-4.11779	2.61	-4.53938	46.3	-5.06839	40	-4.07522	1-<3	-4.13449	0	-4.12586	1	-4.10988
4	-1.63484	-0.520884	-1.64287	1-4	-1.64236	3.32	-1.72653	49.9	-1.89266	40	-1.62048	0	-1.64672	5-9	-1.63587	3	-1.63465
4	-3.88689	1.21098	-3.87901	0	-3.89618	3.5	-3.83717	49.7	-3.80202	37	-3.88614	6+	-3.88266	1-4	-3.88464	3	-3.88791
3	0.796055	1.14131	0.780596	0	0.792564	3.76	0.701905	52.4	0.451013	40	0.819895	6+	0.767198	0	0.800611	3	0.799227
5	4.74892	-0.799251	4.75611	0	4.73798	3.67	4.75788	50.7	4.77917	39	4.74858	3-<6	4.7576	10-19	4.74717	4	4.74665
3	-2.08096	1.3456	-2.1197	0	-2.06288	3.3	-2.21566	51.7	-2.44279	42	-2.02651	6+	-2.09096	0	-2.11999	3	-2.08815
1	8.49083	-0.546207	8.44842	0	8.50777	3.69	8.29245	49.8	8.01417	40	8.54693	6+	8.4817	0	8.44758	1	8.48275
3	-0.698133	0.284824	-0.736253	0	-0.703864	3.2	-1.08828	49.5	-1.63992	41	-0.659506	6+	-0.735925	1-4	-0.708844	3	-0.696821
3	-0.298999	0.40788	-0.308169	0	-0.282264	3.97	-0.132437	51.2	0.0202949	39	-0.267978	6+	-0.284733	0	-0.327609	3	-0.306978
5	-5.75304	0.954579	-5.74278	0	-5.76324	4.03	-5.6952	51.4	-5.63191	39	-5.75495	6+	-5.74446	0	-5.75174	5	-5.75472
1	5.59918	0.208307	5.5834	0	5.58684	3.21	5.32576	49.5	5.04491	39	5.61467	6+	5.59619	0	5.58391	1	5.59569
2	-8.21312	-1.03926	-8.2636	10-19	-8.19509	3.08	-8.47917	50.1	-8.8589	39	-8.14992	0	-8.23101	5-9	-8.25759	2	-8.22044
4	8.78392	-0.701709	8.73308	0	8.80449	2.98	8.56441	49.6	8.18749	39	8.84984	1-<3	8.75829	20+	8.74494	1	8.77851
1	-4.89262	-0.612537	-4.88257	0	-4.90577	2.98	-4.89563	48.6	-4.84365	39	-4.89724	1-<3	-4.8755	1-4	-4.89797	1	-4.89652
2	-2.07748	0.0465907	-2.10543	0	-2.08015	4.16	-2.29412	50	-2.70486	44	-2.0435	0	-2.11731	1-4	-2.07678	2	-2.07379
1	0.993057	2.58239	0.995785	0	0.984357	3.18	0.997203	51.7	0.967179	38	0.99823	1-<3	0.992039	0	0.994276	1	0.992445
1	-0.568358	-0.828979	-0.596528	0	-0.549762	3.4	-0.575636	49.5	-0.664106	41	-0.521311	6+	-0.572614	5-9	-0.601448	5	-0.575081
4	-3.16838	2.00727	-3.18275	0	-3.18034	2.985	-3.41875	49.2	-3.68031	37	-3.15357	6+	-3.17152	0	-3.18217	3	-3.17158
2	0.763917	0.552807	0.753329	0	0.757744	3.8	0.670503	51.1	0.475001	40	0.781508	6+	0.746315	0	0.764715	2	0.765106
2	-6.81307	0.814205	-6.81818	0	-6.81942	2.84	-6.84913	47.9	-6.97404	40	-6.79975	0	-6.82641	0	-6.81017	1	-6.81197
2	0.846802	1.01336	0.857148	0	0.838707	3.52	0.947492	49.8	1.01813	41	0.846861	3-<6	0.849227	0	0.852822	2	0.846704
5	-4.9063	-1.12481	-4.94236	0	-4.88957	2.9	-5.03816	47.8	-5.23456	40	-4.85515	6+	-4.91048	1-4	-4.94711	5	-4.91448
1	-3.83556	1.00251	-3.83584	0	-3.83911	3.16	-3.76237	49	-3.81638	40	-3.82313	1-<3	-3.85385	1-4	-3.82424	1	-3.83231
2	1.89234	1.73707	1.88051	0	1.88579	3.28	1.77751	49.3	1.56473	39	1.9105	6+	1.87502	0	1.89173	4	1.89324
2	-5.76454	-1.03523	-5.7614	0	-5.78	3	-5.89012	49	-5.93452	39	-5.76624	<1	-5.74534	0	-5.77818	2	-5.77024
1	-6.90429	-0.780946	-6.89227	5-9	-6.91708	3	-6.87825	48.8	-6.7996	40	-6.91004	6+	-6.88688	1-4	-6.90795	1	-6.90791
3	2.85994	0.258863	2.84527	0	2.85474	3.58	2.74051	51.2	2.49483	41	2.88153	3-<6	2.83667	0	2.86105	5	2.86183
3	-6.41366	1.34358	-6.42112	0	-6.42288	4.2	-6.53301	50.6	-6.69687	40	-6.40136	6+	-6.42012	0	-6.41823	3	-6.41474
4	-2.09989	1.02412	-2.10913	0	-2.10822	3.5	-2.221	49.6	-2.40519	40	-2.0854	6+	-2.11022	0	-2.10327	4	-2.10031
1	-5.78576	0.247904	-5.77721	0	-5.7997	2.7	-5.82119	47.2	-5.79096	38	-5.79003	3-<6	-5.76732	0	-5.79356	2	-5.79027
2	-4.20147	1.01777	-4.21079	0	-4.20642	3.5	-4.25645	48.8	-4.4319	39	-4.18364	<1	-4.22182	0	-4.19737	2	-4.19935
2	0.317474	-0.238826	0.334333	0	0.306223	3.69	0.427708	51.6	0.573657	41	0.309596	3-<6	0.333675	1-4	0.319427	2	0.315049
4	-2.40692	0.79842	-2.42368	0	-2.38953	3.38	-2.31144	53.3	-2.25527	41	-2.36958	0	-2.39981	1-4	-2.43751	3	-2.41446
3	0.526426	0.428743	0.520665	0	0.523473	2.74	0.550619	48.5	0.427224	36	0.543528	<1	0.502632	10-19	0.536582	3	0.530077
1	-0.330148	0.693718	-0.350058	0	-0.337715	3.46	-0.554726	50.1	-0.875344	40	-0.306931	1-<3	-0.350033	0	-0.336682	1	-0.33008
4	-0.624434	-1.45202	-0.678966	10-19	-0.605432	2.84	-0.916194	48.3	-1.34573	40	-0.557261	0	-0.647968	20+	-0.668583	4	-0.631052
2	-9.57022	2.07523	-9.55693	0	-9.58178	3.2	-9.50573	47.8	-9.40699	40	-9.57573	6+	-9.55555	1-4	-9.57058	2	-9.57291
5	-8.21274	-0.285049	-8.23857	5-9	-8.21549	3.54	-8.40709	48.2	-8.79039	41	-8.18042	0	-8.25092	1-4	-8.21123	5	-8.20909
5	-0.265564	1.1095	-0.303634	0	-0.267081	2.26	-0.571366	46	-1.11	38	-0.222887	6+	-0.315753	1-4	-0.266874	4	-0.261078
2	-4.7509	1.20382	-4.73607	0	-4.7545	3.98	-4.51105	52.3	-4.36902	40	-4.74984	6+	-4.75867	0	-4.73284	2	-4.74758
5	-1.16028	0.123451	-1.16988	0	-1.16986	3.28	-1.31042	51.8	-1.50309	39	-1.14673	3-<6	-1.16717	1-4	-1.16661	4	-1.16165
4	1.76352	0.187752	1.73752	0	1.77994	3.18	1.73706	52.1	1.67037	40	1.80683	3-<6	1.76717	0	1.72657	4	1.75518
1	0.237172	2.62385	0.220663	0	0.231606	3.08	0.0901284	48.9	-0.180463	38	0.259784	6+	0.213717	0	0.236635	1	0.238773
1	-6.05145	0.948855	-6.06754	0	-6.03197	3.2	-5.9071	49.7	-5.83618	40	-6.01259	6+	-6.05004	1-4	-6.07709	1	-6.05742
2	-4.38124	0.715702	-4.38498	1-4	-4.38974	3.385	-4.44481	50	-4.55818	37	-4.37103	<1	-4.38729	0	-4.3825	1	-4.38175
2	-4.72618	0.153879	-4.73604	0	-4.73491	3.1	-4.86227	48	-5.0558	40	-4.71161	3-<6	-4.73576	1-4	-4.73074	4	-4.72691
5	4.34101	0.425141	4.3426	0	4.33066	3.56	4.29971	52.7	4.25008	39	4.34543	6+	4.34408	0	4.33804	5	4.33914
4	-4.02137	-0.75885	-4.02466	0	-4.03451	3.4	-4.17254	50.4	-4.29384	39	-4.016	0	-4.01339	0	-4.03278	4	-4.02537
2	-0.1776	0.359486	-0.163057	0	-0.18667	3.44	-0.0497141	50.7	0.0725604	38	-0.181629	1-<3	-0.169421	1-4	-0.171845	2	-0.178401
1	-3.11948	0.441853	-3.14149	0	-3.12656	3.8	-3.3576	50.8	-3.70395	40	-3.09423	6+	-3.14224	0	-3.12588	3	-3.11907
1	1.56958	1.61191	1.56334	0	1.56327	2.72	1.52175	48.1	1.38235	39	1.58378	6+	1.55536	0	1.57204	1	1.57069
4	2.31475	0.379396	2.2916	0	2.31192	4.6	2.14842	54.2	1.7996	40	2.34499	1-<3	2.27866	1-4	2.31729	4	2.31836
4	-2.00122	-0.398556	-2.02666	0	-2.00693	3.42	-2.2502	50.9	-2.63719	40	-1.97206	1-<3	-2.03038	5-9	-2.00612	4	-1.99979
1	7.96431	1.48989	7.95523	0	7.95599	3.64	7.8447	53.5	7.66234	40	7.97869	1-<3	7.9541	0	7.961	1	7.96389
5	-4.19652	0.950685	-4.21524	0	-4.18496	4.44	-4.23894	53.4	-4.22538	40	-4.16337	3-<6	-4.17352	0	-4.24099	5	-4.20847
1	1.65383	0.679481	1.63245	0	1.65137	3.5	1.51443	49.3	1.18969	40	1.6831	6+	1.61788	0	1.65799	1	1.65773
3	6.26353	1.86607	6.28434	0	6.25384	4.17	6.44861	54.3	6.65036	40	6.25422	3-<6	6.27783	1-4	6.27075	3	6.26231
5	2.90152	1.74888	2.90027	0	2.88999	3.87	2.80533	50.3	2.71538	40	2.90692	<1	2.90611	1-4	2.89464	5	2.89874
2	-0.286841	-1.00118	-0.320747	0	-0.271859	3.46	-0.429627	49.7	-0.603159	38	-0.239007	1-<3	-0.284369	10-19	-0.330577	2	-0.296329
5	2.47472	-0.218265	2.47767	0	2.4677	3.67	2.51474	52.2	2.49255	40	2.48135	6+	2.4689	1-4	2.47977	5	2.47537
3	0.592388	-0.715858	0.562448	0	0.610618	3.44	0.558182	51	0.445647	41	0.640406	0	0.587998	0	0.557681	2	0.585377
3	5.59356	-0.228316	5.57303	0	5.58685	3.4	5.3793	48.1	5.05322	40	5.61807	0	5.57071	1-4	5.58866	3	5.59427
5	7.09309	-0.0271022	7.03821	0	7.11126	3.4	6.78096	51.4	6.34452	41	7.15971	<1	7.07177	20+	7.04693	5	7.08584
5	-5.10671	-0.621635	-5.11252	20+	-5.11387	2.71	-5.16683	48.5	-5.3032	40	-5.09366	3-<6	-5.1181	20+	-5.10595	5	-5.10623
2	4.21646	0.503474	4.2199	0	4.23322	2.53	4.52341	45.5	4.83985	38	4.23808	6+	4.2393	0	4.19363	2	4.2086
3	-0.354511	1.11764	-0.342327	0	-0.35887	3.6	-0.159143	52.6	-0.0536941	40	-0.352204	3-<6	-0.361848	1-4	-0.339342	3	-0.351782
5	-4.24157	-0.148688	-4.2611	0	-4.24873	2.86	-4.45377	47.5	-4.76823	37	-4.21824	<1	-4.2624	0	-4.24702	2	-4.24119
1	5.56545	-0.532307	5.55944	0	5.5604	3.16	5.54517	50.6	5.41243	39	5.5807	3-<6	5.54768	1-4	5.57082	3	5.56752
4	-6.50053	-0.0728094	-6.50161	0	-6.48489	1.91	-6.26607	44.5	-6.01161	33	-6.47662	<1	-6.47748	5-9	-6.52791	4	-6.50927
4	-6.10693	0.258725	-6.12751	0	-6.09321	4.14	-6.12689	52.3	-6.1311	41	-6.07029	0	-6.09159	0	-6.14742	4	-6.11727
2	4.32258	-1.5293	4.29485	0	4.3102	3.92	3.91549	52.2	3.4792	38	4.34698	6+	4.31153	1-4	4.30178	2	4.31896
4	-9.3199	-1.59214	-9.3437	0	-9.32818	2.6	-9.60203	47	-9.97532	40	-9.29446	1-<3	-9.34033	20+	-9.3298	4	-9.3204
1	-6.20378	0.381739	-6.23685	0	-6.18587	3.58	-6.2792	49.8	-6.43339	38	-6.15373	0	-6.20936	5-9	-6.24063	1	-6.21106
3	3.25861	-0.358952	3.28354	0	3.24795	4.34	3.47008	51.9	3.72247	41	3.24527	3-<6	3.2786	0	3.26554	4	3.25669
5	1.10912	-1.38853	1.10949	10-19	1.09712	3.03	1.02154	49.6	0.951267	39	1.11285	0	1.11621	20+	1.10192	5	1.106
2	5.26774	0.313882	5.264	0	5.2525	4.32	5.07001	53	4.9368	40	5.27141	1-<3	5.28158	0	5.25146	2	5.26215
3	2.60683	-0.378611	2.59268	0	2.62498	3.5	2.74637	51.2	2.83861	39	2.64295	3-<6	2.61348	0	2.57912	3	2.59988
2	-5.21765	0.892757	-5.24663	0	-5.20029	3.28	-5.25858	51.7	-5.36123	41	-5.1712	3-<6	-5.21881	1-4	-5.25387	1	-5.22531
2	-2.87969	1.30422	-2.87869	0	-2.88538	3.22	-2.83502	49.8	-2.87872	39	-2.8703	3-<6	-2.89076	0	-2.87257	2	-2.87805
5	-3.81592	1.31129	-3.851	0	-3.82301	2.5	-4.19938	52.9	-4.71554	41	-3.78089	6+	-3.84761	1-4	-3.82828	5	-3.81561
1	7.42284	-0.176234	7.44601	0	7.40886	3.5	7.54891	52.5	7.76883	40	7.40759	3-<6	7.45141	0	7.42158	2	7.4184
5	11.2616	-0.192947	11.2425	0	11.2545	3.36	11.0535	51.5	10.744	40	11.2847	0	11.2411	1-4	11.2563	2	11.262
5	-1.35475	-0.45131	-1.37912	0	-1.36091	3.47	-1.60091	50	-1.97534	38	-1.32683	1-<3	-1.38184	0	-1.36018	5	-1.35366
3	1.49106	0.918659	1.47327	0	1.48469	2.8	1.3138	49.1	1.02418	38	1.51386	1-<3	1.46909	0	1.48815	1	1.49205
5	-4.6122	1.29767	-4.62462	0	-4.59451	3.4	-4.46293	51.1	-4.34965	40	-4.57782	1-<3	-4.60295	0	-4.64018	5	-4.61949
1	3.30041	0.0651215	3.28488	0	3.31734	4.38	3.40035	52.7	3.47108	41	3.33638	6+	3.30972	0	3.26936	1	3.29253
3	5.46933	0.595862	5.44315	0	5.48955	4.38	5.51642	52.6	5.45855	39	5.51646	6+	5.46165	0	5.44076	3	5.46385
1	-2.86282	-0.216339	-2.87311	0	-2.87026	2.575	-2.97833	46.5	-3.17379	38	-2.84668	6+	-2.87646	0	-2.86472	1	-2.86259
5	-5.81614	-1.02172	-5.86024	0	-5.7983	3.9	-6.01541	51.8	-6.31296	40	-5.75791	3-<6	-5.82906	0	-5.85816	5	-5.82355
2	-5.89478	-1.05274	-5.89262	0	-5.90262	3.01	-5.87983	51.4	-5.91472	38	-5.88835	<1	-5.89873	1-4	-5.89191	2	-5.89475
5	-1.25287	-0.310117	-1.24375	0	-1.26346	4.02	-1.21528	52	-1.16781	42	-1.25431	6+	-1.24393	5-9	-1.25295	5	-1.25485
1	-3.58156	1.50006	-3.589	0	-3.5891	3.52	-3.66713	48.8	-3.82574	40	-3.56765	1-<3	-3.59298	1-4	-3.58237	1	-3.58138
1	-5.04001	0.560943	-5.03838	0	-5.05121	3.54	-5.09757	48.2	-5.14906	39	-5.03645	3-<6	-5.03442	0	-5.04484	1	-5.04251
3	-3.72531	0.808534	-3.70593	0	-3.73369	3.1	-3.52998	50.9	-3.34285	41	-3.73229	6+	-3.71585	0	-3.71582	3	-3.72556
4	-2.42098	-1.32697	-2.44564	0	-2.40334	3.4	-2.40822	50.8	-2.45386	42	-2.37749	0	-2.42001	0	-2.4546	4	-2.42839
2	0.790189	-0.732752	0.793445	0	0.78611	3.74	0.892056	50.5	0.882424	39	0.79945	1-<3	0.775902	1-4	0.80193	1	0.793061
5	2.75715	-1.39875	2.73387	0	2.77686	3.6	2.82617	52.7	2.80437	38	2.80162	0	2.75297	20+	2.72875	5	2.7513
3	-4.50526	-0.0211322	-4.51034	0	-4.51203	2.94	-4.54938	49.4	-4.67513	39	-4.49237	3-<6	-4.51734	10-19	-4.50329	3	-4.50448
1	0.665263	-0.345591	0.628515	0	0.656538	3.26	0.230817	49.8	-0.311787	40	0.699959	6+	0.637245	0	0.648511	4	0.664331
2	-2.82834	0.320216	-2.83829	0	-2.83917	3.7	-3.00718	52.1	-3.20795	41	-2.81575	1-<3	-2.83176	0	-2.83762	3	-2.83066
1	-1.2167	0.351001	-1.24158	0	-1.20031	3.2	-1.23149	50.1	-1.2838	40	-1.17425	6+	-1.21218	0	-1.25321	1	-1.22506
3	-1.71495	1.61261	-1.72672	0	-1.72446	3.71	-1.8878	51.9	-2.10843	41	-1.69971	6+	-1.72352	0	-1.72211	3	-1.71628
4	5.10578	0.991235	5.09258	0	5.09463	3.52	4.88446	50.1	4.64049	41	5.1205	<1	5.10107	1-4	5.09432	4	5.1032
1	-3.78317	-0.10596	-3.78815	0	-3.76572	3.22	-3.55597	46.3	-3.34677	39	-3.75459	6+	-3.76813	0	-3.80829	4	-3.79058
5	-0.682952	-1.30976	-0.678264	10-19	-0.697614	3.37	-0.775624	52.6	-0.79769	41	-0.685029	0	-0.665033	20+	-0.694114	5	-0.688039
2	4.67169	-0.464335	4.66872	0	4.66739	3.5	4.69995	52.1	4.60879	41	4.68539	6+	4.6538	0	4.6801	4	4.67434
1	-3.6227	0.258594	-3.64383	0	-3.63571	3.22	-3.96899	50.8	-4.32138	40	-3.60385	0	-3.62737	0	-3.6419	1	-3.62674
5	1.36991	0.0572773	1.36438	1-4	1.35599	3.402	1.17864	49.6	1.02613	40	1.3762	0	1.37863	5-9	1.35576	5	1.3653
4	1.02161	1.09048	1.01315	0	1.03832	3.7	1.19564	49.2	1.35757	39	1.05208	3-<6	1.03643	1-4	0.993274	4	1.01362
1	0.441	-0.256258	0.409366	0	0.430428	3.42	0.0266013	50.4	-0.455007	41	0.470076	0	0.421938	1-4	0.422459	1	0.438716
5	0.653098	-0.277782	0.645677	10-19	0.641766	2.98	0.492285	49.2	0.32279	38	0.663314	1-<3	0.652885	1-4	0.643853	5	0.650426
4	-0.706349	0.705503	-0.741498	0	-0.685004	3.9	-0.736435	51.1	-0.907459	41	-0.651412	6+	-0.7235	1-4	-0.736489	4	-0.711055
1	7.39975	0.631783	7.34157	0	7.41591	2.5	7.01117	49.2	6.52603	36	7.46689	1-<3	7.38208	1-4	7.34763	4	7.39096
5	6.87074	0.159632	6.83752	0	6.88486	3.22	6.71841	49.8	6.5513	39	6.91722	3-<6	6.87623	0	6.82539	5	6.8606
1	3.88927	0.732687	3.88326	0	3.88084	4.12	3.80193	52.5	3.65931	40	3.90124	3-<6	3.88145	1-4	3.88713	1	3.88879
4	6.00784	1.81598	5.99395	0	6.00134	3.32	5.87153	49.1	5.63232	40	6.02758	6+	5.98891	0	6.00643	4	6.00876
3	-8.26801	1.39712	-8.27816	0	-8.25083	3.41	-8.10334	51.1	-7.962	40	-8.23582	3-<6	-8.25576	0	-8.29606	4	-8.27566
4	2.50908	0.0997977	2.50153	0	2.49986	3.56	2.38879	51.2	2.22376	41	2.52145	6+	2.50255	0	2.50448	1	2.508
2	1.54148	1.05558	1.52484	0	1.55676	4.06	1.59626	50.3	1.64774	38	1.57668	6+	1.5549	0	1.50625	2	1.53235
3	-3.87316	1.25324	-3.87038	0	-3.88312	3.22	-3.89363	48.7	-3.92671	41	-3.86925	6+	-3.87041	1-4	-3.87474	3	-3.87472
2	3.86589	-0.634008	3.85869	5-9	3.85539	0.805	3.72418	51.3	3.56004	40	3.87675	1-<3	3.86336	10-19	3.8586	5	3.86384
1	0.715875	1.58713	0.730535	0	0.708909	4	0.886883	55.8	1.01683	41	0.7138	6+	0.717927	0	0.726366	1	0.71666
2	-1.41163	-0.384872	-1.41184	0	-1.42445	3.06	-1.52214	47.6	-1.60249	40	-1.40825	6+	-1.4025	1-4	-1.42092	5	-1.41537
3	7.05963	1.56408	7.03273	0	7.07692	3.35	7.04047	50.9	6.96462	39	7.10446	6+	7.06009	1-4	7.02421	3	7.05194
2	-3.24621	1.26892	-3.22264	0	-3.26104	4.08	-3.13274	54.3	-2.91016	41	-3.26259	<1	-3.21484	0	-3.24919	3	-3.25128
3	0.233585	1.28663	0.244481	0	0.21662	3.62	0.164021	51.1	0.215797	39	0.224628	6+	0.262555	0	0.220115	4	0.226811
3	2.13156	-1.03238	2.14671	10-19	2.12078	3.72	2.23228	52.3	2.35744	41	2.12542	0	2.14519	20+	2.1338	4	2.12948
1	2.57684	0.490889	2.59046	0	2.56991	2.89	2.73698	47.4	2.85355	36	2.57557	6+	2.57808	0	2.58693	1	2.57764
4	-0.691426	-0.934867	-0.734042	0	-0.693644	3.3	-1.06161	47.7	-1.66132	38	-0.646025	0	-0.742667	1-4	-0.696358	2	-0.687502
4	1.52415	-0.765027	1.50301	0	1.51535	3.7	1.2616	49.7	0.92149	40	1.54709	0	1.50704	1-4	1.51433	5	1.52328
1	5.95907	-0.432723	5.95667	0	5.94294	3.06	5.75872	47.2	5.64045	38	5.96087	6+	5.97645	1-4	5.94143	2	5.95282
2	-1.85417	0.294575	-1.83901	0	-1.86536	4.42	-1.76178	53.3	-1.63779	40	-1.86072	6+	-1.83929	0	-1.85287	2	-1.85657
2	4.65778	0.594011	4.65049	0	4.65361	3.46	4.64079	50.5	4.49396	39	4.67485	<1	4.63652	0	4.66453	1	4.6605
4	-2.70391	0.290785	-2.71708	0	-2.70958	3.18	-2.81592	50.5	-3.04339	41	-2.68391	6+	-2.72476	0	-2.70317	4	-2.70236
5	9.39967	0.310606	9.36538	0	9.39213	3.83	9.01616	51.1	8.509	40	9.43367	0	9.36983	0	9.38667	4	9.39965
1	3.31671	-0.0618658	3.35471	0	3.30985	3.66	3.74891	51.4	4.18218	41	3.29727	1-<3	3.33444	1-4	3.33803	1	3.31775
1	1.60569	1.37255	1.61727	0	1.59291	3.52	1.62715	50.5	1.70016	40	1.60028	6+	1.62275	0	1.60186	1	1.60207
2	-4.66147	0.979181	-4.70665	0	-4.64319	3.61	-4.86362	51.1	-5.17378	39	-4.602	<1	-4.67648	0	-4.70297	2	-4.66856
3	-5.23645	-1.3473	-5.21959	0	-5.24897	3.72	-5.15135	52.7	-5.00909	42	-5.24556	1-<3	-5.21652	1-4	-5.23731	4	-5.23983
2	5.31597	-1.00405	5.29548	0	5.3339	3.92	5.38075	49.9	5.39005	39	5.35662	6+	5.31893	0	5.28489	2	5.3088
5	-5.77838	-0.431568	-5.79075	0	-5.78744	3.26	-5.94918	48.2	-6.17637	41	-5.76226	1-<3	-5.78866	10-19	-5.78483	5	-5.77938
3	-7.84067	0.705375	-7.85096	0	-7.84601	3.12	-7.91425	49.6	-8.10351	39	-7.82249	6+	-7.86053	0	-7.83788	3	-7.83885
3	-9.22193	0.839649	-9.21862	0	-9.23149	2.56	-9.22847	47.5	-9.25348	38	-9.21803	6+	-9.22001	1-4	-9.22237	3	-9.22319
2	2.34493	1.39285	2.32436	0	2.33992	3.62	2.16365	49.8	1.84184	38	2.37113	<1	2.31707	1-4	2.34377	2	2.34692
4	7.64831	-0.554067	7.61864	0	7.66316	3.6	7.54988	51.3	7.43094	39	7.69284	3-<6	7.65408	1-4	7.6062	1	7.63875
5	-2.06406	0.819095	-2.07248	0	-2.07072	4	-2.14322	50.1	-2.31209	38	-2.04856	<1	-2.07873	0	-2.06337	5	-2.06322
1	12.108	1.54665	12.0962	0	12.1011	2.46	11.9848	48.6	11.7708	35	12.1258	6+	12.092	0	12.1065	1	12.1086
1	4.03689	0.543027	3.99922	0	4.0244	3.88	3.51733	51.7	2.9517	40	4.06863	6+	4.01935	0	4.01134	1	4.03312
2	4.08971	1.44114	4.03028	0	4.10928	4.1	3.75511	52.1	3.26377	42	4.1611	3-<6	4.06112	1-4	4.04462	2	4.08348
5	0.455492	-0.382212	0.441665	0	0.447312	3.44	0.286256	49.8	0.0428329	41	0.47356	1-<3	0.441587	1-4	0.450355	5	0.455145
3	2.31421	2.40377	2.31306	0	2.30436	3.4	2.25261	50.8	2.1689	39	2.32117	6+	2.3139	0	2.31112	2	2.3127
5	3.21324	-0.370391	3.18187	5-9	3.22983	2.46	3.13056	49.8	2.99468	38	3.26073	6+	3.21271	20+	3.17423	5	3.20498
4	0.46418	0.934947	0.45414	0	0.459675	3.08	0.410033	49.1	0.22654	39	0.48298	6+	0.442029	1-4	0.46894	3	0.46663
5	-1.62517	-0.302163	-1.66973	1-4	-1.60943	2.82	-1.87109	47.7	-2.18064	41	-1.56864	6+	-1.63223	1-4	-1.67206	4	-1.63417
2	2.66232	1.42714	2.6737	0	2.65208	3.06	2.732	50.7	2.80989	41	2.65952	3-<6	2.67177	0	2.66404	3	2.66061
2	-2.36716	1.3255	-2.35278	0	-2.37983	4.1	-2.52392	53.1	-2.15169	42	-2.38228	6+	-2.24999	0	-2.45052	2	-2.3971
3	2.40938	-0.799685	2.39332	0	2.40422	2.977	2.2754	50.1	2.0118	38	2.43205	3-<6	2.38503	1-4	2.40995	3	2.41129
5	-1.7929	-0.984293	-1.83856	0	-1.77586	4.26	-2.02528	49.6	-2.34541	38	-1.73427	0	-1.80455	20+	-1.8374	4	-1.80093
2	2.52586	3.24858	2.53174	0	2.51369	3.88	2.49591	50.6	2.49655	39	2.52532	6+	2.53725	1-4	2.52079	2	2.52266
1	10.1012	2.24117	10.109	0	10.0898	3.84	10.1086	52.9	10.137	42	10.0999	6+	10.1116	0	10.0988	1	10.0986
5	-3.75514	1.02517	-3.75331	10-19	-3.76718	3.37	-3.82754	52	-3.87914	38	-3.75253	0	-3.74691	20+	-3.76177	5	-3.75827
2	4.88492	0.519875	4.87684	0	4.87993	3.36	4.843	48.6	4.68363	39	4.90177	6+	4.86554	1-4	4.88949	2	4.88702
1	0.0390983	0.985648	0.0379741	0	0.0284123	2.95	-0.0390113	49.9	-0.124875	38	0.0452284	6+	0.0412998	0	0.0341476	2	0.0369609
1	1.6363	-1.06123	1.63485	5-9	1.63068	3.24	1.65532	49.6	1.58003	39	1.64759	1-<3	1.62332	10-19	1.64248	1	1.63798
2	-3.17816	1.49661	-3.17536	0	-3.18264	3.28	-3.08951	50.1	-3.10633	42	-3.16894	6+	-3.19156	0	-3.16753	2	-3.17559
5	-1.67096	0.959204	-1.66066	0	-1.68369	3.5	-1.66296	52.5	-1.60653	41	-1.67536	6+	-1.65489	0	-1.67527	5	-1.67455
3	4.97468	1.10953	4.96946	0	4.96665	3.9	4.90402	53.8	4.77284	41	4.98645	1-<3	4.96623	0	4.97378	3	4.97451
5	-5.65361	-0.955652	-5.69965	0	-5.65783	3.32	-6.10154	47.8	-6.75154	38	-5.60759	3-<6	-5.70129	10-19	-5.66454	5	-5.65122
3	3.71826	-0.676304	3.71279	0	3.73362	3.52	3.89839	51.5	4.09505	41	3.74518	3-<6	3.73914	0	3.68826	3	3.70927
1	0.157113	1.45543	0.159374	0	0.147164	4.26	0.131215	52.2	0.0914532	41	0.161425	6+	0.159462	0	0.155338	1	0.155556
3	8.10638	-0.627529	8.10058	10-19	8.09879	3.62	8.03797	51.8	7.90048	39	8.11901	6+	8.09623	20+	8.1062	5	8.10654
4	-0.989302	-0.424662	-1.00326	10-19	-0.99537	3.61	-1.11799	52.6	-1.3569	41	-0.969087	3-<6	-1.00953	20+	-0.989797	4	-0.988059
1	-11.488	1.10898	-11.4765	5-9	-11.4978	3.38	-11.4085	48.6	-11.3276	40	-11.4905	0	-11.4797	10-19	-11.4853	1	-11.4894
3	3.91867	1.59637	3.89974	0	3.93403	3.52	3.94942	49.6	3.97131	39	3.95567	6+	3.93031	0	3.88256	1	3.90958
1	-3.20427	0.780045	-3.20358	0	-3.20996	3.86	-3.16274	51	-3.21031	40	-3.19465	1-<3	-3.21558	1-4	-3.19727	1	-3.20263
2	2.09333	-0.0939511	2.06813	0	2.11436	2.6	2.16739	48.7	2.12456	34	2.14052	3-<6	2.08392	1-4	2.06701	2	2.08847
4	3.47718	-0.193582	3.48594	0	3.4683	3.46	3.54447	52.3	3.59216	40	3.47766	6+	3.48086	0	3.48072	4	3.47648
3	-3.8115	0.976327	-3.83882	0	-3.81757	3.1	-4.08862	49.6	-4.50115	41	-3.78127	0	-3.84089	0	-3.81806	2	-3.81036
1	3.56635	1.78988	3.55961	0	3.5809	3.26	3.7165	48.3	3.89443	38	3.59343	6+	3.58873	0	3.53398	1	3.55674
3	-5.77938	-0.298558	-5.79793	0	-5.78404	3.6	-5.93108	51.8	-6.22558	41	-5.75435	6+	-5.80691	0	-5.77882	2	-5.77711
1	-0.117389	0.882854	-0.131049	0	-0.124731	3.35	-0.268116	52.7	-0.506918	40	-0.0986327	6+	-0.133652	1-4	-0.120586	1	-0.117104
5	2.73564	0.679796	2.71872	0	2.72208	3.9	2.425	53.5	2.12558	41	2.75081	6+	2.73549	0	2.71712	3	2.73122
2	-4.11099	-0.0277177	-4.11892	10-19	-4.11429	3.03	-4.11797	50.2	-4.27064	40	-4.0926	<1	-4.13523	10-19	-4.10261	5	-4.10762
3	-7.61436	1.72252	-7.61087	0	-7.62815	3.26	-7.70275	48.7	-7.7377	41	-7.6147	6+	-7.59986	0	-7.62411	2	-7.6188
3	0.852018	-1.45634	0.856255	0	0.844958	3.71	0.905483	51.3	0.899839	39	0.857654	3-<6	0.8472	0	0.857569	3	0.852653
1	1.38072	-0.134903	1.40147	0	1.36556	3.62	1.45618	50	1.64105	41	1.36614	<1	1.41114	0	1.37572	1	1.37538
3	-11.4078	1.31261	-11.3936	0	-11.416	3.55	-11.2673	49.3	-11.1477	40	-11.4107	3-<6	-11.4024	1-4	-11.4003	3	-11.4079
3	1.297	0.458641	1.27514	0	1.29118	4.04	1.08558	50.2	0.744828	39	1.32337	6+	1.27063	0	1.29347	3	1.29837
2	-2.05728	-0.532037	-2.06846	0	-2.06428	3.34	-2.17362	48.6	-2.37917	38	-2.04005	0	-2.07285	5-9	-2.05858	1	-2.05672
1	-2.27083	0.79841	-2.25766	0	-2.27606	3.52	-2.08193	50.5	-1.96627	39	-2.27011	6+	-2.27492	0	-2.25716	1	-2.26875
5	8.63381	-1.13754	8.64427	0	8.62529	3.32	8.7273	52.6	8.79817	40	8.63337	6+	8.63757	20+	8.63893	5	8.63339
3	-8.06291	0.36955	-8.06311	0	-8.06899	2.8	-8.03917	48	-8.09956	39	-8.053	3-<6	-8.07367	1-4	-8.05719	3	-8.06157
1	5.43989	1.38402	5.46144	0	5.42301	3.65	5.49027	52.5	5.68059	39	5.42305	0	5.47591	0	5.43145	1	5.43326
3	-2.14131	0.347959	-2.14251	0	-2.15199	3.77	-2.22023	51.6	-2.3071	39	-2.13512	6+	-2.13917	0	-2.14629	3	-2.14345
2	-1.13819	-0.861512	-1.13295	0	-1.15245	3.58	-1.21666	53.4	-1.23032	43	-1.14029	0	-1.12108	1-4	-1.1482	2	-1.14297
1	-8.42342	1.01078	-8.44455	5-9	-8.40547	3.8	-8.36533	50.3	-8.36427	40	-8.38227	6+	-8.42095	10-19	-8.45475	4	-8.43058
3	-3.08339	0.771376	-3.07145	0	-3.09617	3.18	-3.05822	49.3	-2.98064	39	-3.08907	6+	-3.06605	1-4	-3.08708	3	-3.08701
3	10.3731	-0.609104	10.3911	0	10.3531	4.7	10.1123	53.9	10.5108	42	10.3481	<1	10.5143	1-4	10.2752	3	10.3377
5	4.32935	0.128611	4.29369	0	4.34776	3.86	4.23529	54	4.04908	40	4.38182	6+	4.32051	1-4	4.29245	4	4.32243
1	-13.0812	0.0364613	-13.1056	0	-13.0891	2.84	-13.3614	48.6	-13.7414	41	-13.0549	1-<3	-13.1034	0	-13.0904	1	-13.0814
1	4.35403	1.77916	4.34055	0	4.34078	3.32	4.08784	51.1	3.83406	40	4.36692	3-<6	4.35532	0	4.33776	1	4.34986
1	-5.50707	0.834603	-5.50917	0	-5.51519	3.46	-5.54516	49.4	-5.63626	40	-5.49772	1-<3	-5.51309	0	-5.50677	1	-5.50729
3	0.379422	-0.065706	0.371466	0	0.371058	3.68	0.271671	51.4	0.103922	41	0.392918	6+	0.370087	0	0.376539	1	0.378981
2	-11.3183	0.964793	-11.3313	0	-11.3223	3.17	-11.3946	50.1	-11.6144	40	-11.2968	1-<3	-11.344	0	-11.3137	2	-11.3155
[truncated: 2,584 more rows]

## Sheet: Figure 2 Kaplan Meier curve dat
endpoint	group	time	survival	ci_lower	ci_upper
all_cause	Quartile 1	0	1	1	1
all_cause	Quartile 1	0.0136893	1	1	1
all_cause	Quartile 1	0.019165	0.999992	0.999941	0.999999
all_cause	Quartile 1	0.0219028	0.999983	0.999934	0.999996
all_cause	Quartile 1	0.0246407	0.999975	0.999923	0.999992
all_cause	Quartile 1	0.0383299	0.999967	0.999912	0.999988
all_cause	Quartile 1	0.0492813	0.999959	0.999901	0.999983
all_cause	Quartile 1	0.0574949	0.999942	0.999879	0.999972
all_cause	Quartile 1	0.0602327	0.999926	0.999857	0.999961
all_cause	Quartile 1	0.0684463	0.999917	0.999846	0.999955
all_cause	Quartile 1	0.0793977	0.999909	0.999836	0.99995
all_cause	Quartile 1	0.0848734	0.999901	0.999825	0.999944
all_cause	Quartile 1	0.0958248	0.999884	0.999804	0.999931
all_cause	Quartile 1	0.109514	0.999868	0.999784	0.999919
all_cause	Quartile 1	0.112252	0.999851	0.999764	0.999906
all_cause	Quartile 1	0.11499	0.999843	0.999754	0.9999
all_cause	Quartile 1	0.117728	0.999826	0.999733	0.999887
all_cause	Quartile 1	0.120465	0.999818	0.999724	0.99988
all_cause	Quartile 1	0.128679	0.99981	0.999714	0.999874
all_cause	Quartile 1	0.131417	0.999801	0.999704	0.999867
all_cause	Quartile 1	0.134155	0.999793	0.999694	0.99986
all_cause	Quartile 1	0.136893	0.999785	0.999684	0.999854
all_cause	Quartile 1	0.150582	0.999785	0.999684	0.999854
all_cause	Quartile 1	0.15332	0.999768	0.999664	0.99984
all_cause	Quartile 1	0.158795	0.999752	0.999645	0.999826
all_cause	Quartile 1	0.161533	0.999743	0.999635	0.99982
all_cause	Quartile 1	0.164271	0.999735	0.999626	0.999813
all_cause	Quartile 1	0.167009	0.999727	0.999616	0.999806
all_cause	Quartile 1	0.169747	0.999719	0.999606	0.999799
all_cause	Quartile 1	0.17796	0.99971	0.999597	0.999792
all_cause	Quartile 1	0.180698	0.999702	0.999587	0.999785
all_cause	Quartile 1	0.188912	0.999694	0.999577	0.999778
all_cause	Quartile 1	0.19165	0.999686	0.999568	0.999771
all_cause	Quartile 1	0.194387	0.999661	0.999539	0.99975
all_cause	Quartile 1	0.202601	0.999652	0.99953	0.999743
all_cause	Quartile 1	0.205339	0.999644	0.99952	0.999736
all_cause	Quartile 1	0.210815	0.999644	0.99952	0.999736
all_cause	Quartile 1	0.213552	0.999644	0.99952	0.999736
all_cause	Quartile 1	0.21629	0.999636	0.999511	0.999729
all_cause	Quartile 1	0.219028	0.999619	0.999492	0.999715
all_cause	Quartile 1	0.221766	0.999611	0.999482	0.999708
all_cause	Quartile 1	0.224504	0.999603	0.999473	0.999701
all_cause	Quartile 1	0.229979	0.999586	0.999454	0.999686
all_cause	Quartile 1	0.232717	0.999578	0.999445	0.999679
all_cause	Quartile 1	0.235455	0.99957	0.999435	0.999672
all_cause	Quartile 1	0.238193	0.999561	0.999426	0.999665
all_cause	Quartile 1	0.243669	0.999553	0.999417	0.999658
all_cause	Quartile 1	0.257358	0.999537	0.999398	0.999643
all_cause	Quartile 1	0.260096	0.999528	0.999389	0.999636
all_cause	Quartile 1	0.262834	0.99952	0.999379	0.999629
all_cause	Quartile 1	0.271047	0.999512	0.99937	0.999622
all_cause	Quartile 1	0.276523	0.999503	0.999361	0.999614
all_cause	Quartile 1	0.279261	0.999479	0.999333	0.999593
all_cause	Quartile 1	0.284736	0.99947	0.999323	0.999585
all_cause	Quartile 1	0.290212	0.999462	0.999314	0.999578
all_cause	Quartile 1	0.295688	0.999446	0.999296	0.999564
all_cause	Quartile 1	0.298426	0.999437	0.999286	0.999556
all_cause	Quartile 1	0.303901	0.999412	0.999259	0.999534
all_cause	Quartile 1	0.314853	0.999396	0.99924	0.99952
all_cause	Quartile 1	0.328542	0.999388	0.999231	0.999512
all_cause	Quartile 1	0.33128	0.999379	0.999222	0.999505
all_cause	Quartile 1	0.334018	0.999371	0.999213	0.999498
all_cause	Quartile 1	0.339493	0.999363	0.999203	0.99949
all_cause	Quartile 1	0.342231	0.999355	0.999194	0.999483
all_cause	Quartile 1	0.344969	0.999346	0.999185	0.999476
all_cause	Quartile 1	0.347707	0.99933	0.999167	0.999461
all_cause	Quartile 1	0.350445	0.999313	0.999148	0.999446
all_cause	Quartile 1	0.355921	0.999305	0.999139	0.999439
all_cause	Quartile 1	0.361396	0.999288	0.999121	0.999424
all_cause	Quartile 1	0.364134	0.99928	0.999112	0.999416
all_cause	Quartile 1	0.366872	0.999264	0.999094	0.999402
all_cause	Quartile 1	0.36961	0.999239	0.999066	0.999379
all_cause	Quartile 1	0.377823	0.999222	0.999048	0.999364
all_cause	Quartile 1	0.380561	0.999214	0.999039	0.999357
all_cause	Quartile 1	0.386037	0.999189	0.999012	0.999335
all_cause	Quartile 1	0.410678	0.999172	0.998993	0.99932
all_cause	Quartile 1	0.416153	0.999164	0.998984	0.999312
all_cause	Quartile 1	0.418891	0.999156	0.998975	0.999305
all_cause	Quartile 1	0.424367	0.999148	0.998966	0.999297
all_cause	Quartile 1	0.43258	0.999139	0.998957	0.99929
all_cause	Quartile 1	0.435318	0.999131	0.998948	0.999282
all_cause	Quartile 1	0.440794	0.999123	0.998939	0.999275
all_cause	Quartile 1	0.443532	0.999115	0.99893	0.999267
all_cause	Quartile 1	0.44627	0.99909	0.998903	0.999245
all_cause	Quartile 1	0.449008	0.999073	0.998885	0.99923
all_cause	Quartile 1	0.457221	0.999065	0.998876	0.999222
all_cause	Quartile 1	0.459959	0.999048	0.998858	0.999207
all_cause	Quartile 1	0.462697	0.999032	0.99884	0.999192
all_cause	Quartile 1	0.465435	0.999024	0.998831	0.999185
all_cause	Quartile 1	0.47091	0.999007	0.998813	0.99917
all_cause	Quartile 1	0.481862	0.998999	0.998804	0.999162
all_cause	Quartile 1	0.487337	0.99899	0.998795	0.999155
all_cause	Quartile 1	0.492813	0.998982	0.998786	0.999147
all_cause	Quartile 1	0.503765	0.998974	0.998777	0.999139
all_cause	Quartile 1	0.50924	0.998957	0.998759	0.999124
all_cause	Quartile 1	0.511978	0.998941	0.998741	0.999109
all_cause	Quartile 1	0.525667	0.998932	0.998732	0.999102
all_cause	Quartile 1	0.531143	0.998916	0.998714	0.999086
all_cause	Quartile 1	0.536619	0.998899	0.998696	0.999071
all_cause	Quartile 1	0.542094	0.998883	0.998678	0.999056
all_cause	Quartile 1	0.544832	0.998875	0.998669	0.999049
all_cause	Quartile 1	0.550308	0.998866	0.99866	0.999041
all_cause	Quartile 1	0.553046	0.998858	0.998651	0.999033
all_cause	Quartile 1	0.555784	0.99885	0.998642	0.999026
all_cause	Quartile 1	0.558522	0.998841	0.998633	0.999018
all_cause	Quartile 1	0.561259	0.998825	0.998615	0.999003
all_cause	Quartile 1	0.572211	0.998817	0.998606	0.998995
all_cause	Quartile 1	0.574949	0.998808	0.998597	0.998988
all_cause	Quartile 1	0.577687	0.998767	0.998552	0.99895
all_cause	Quartile 1	0.583162	0.998759	0.998543	0.998942
all_cause	Quartile 1	0.591376	0.99875	0.998535	0.998935
all_cause	Quartile 1	0.594114	0.998709	0.99849	0.998896
all_cause	Quartile 1	0.602327	0.998701	0.998481	0.998889
all_cause	Quartile 1	0.605065	0.998693	0.998472	0.998881
all_cause	Quartile 1	0.607803	0.998684	0.998463	0.998874
all_cause	Quartile 1	0.610541	0.998668	0.998445	0.998858
all_cause	Quartile 1	0.616016	0.998659	0.998436	0.998851
all_cause	Quartile 1	0.618754	0.998651	0.998427	0.998843
all_cause	Quartile 1	0.621492	0.998643	0.998419	0.998835
all_cause	Quartile 1	0.626968	0.998635	0.99841	0.998828
all_cause	Quartile 1	0.629706	0.998626	0.998401	0.99882
all_cause	Quartile 1	0.632444	0.998618	0.998392	0.998812
all_cause	Quartile 1	0.637919	0.998601	0.998374	0.998797
all_cause	Quartile 1	0.640657	0.998577	0.998347	0.998774
all_cause	Quartile 1	0.643395	0.998568	0.998339	0.998766
all_cause	Quartile 1	0.648871	0.998552	0.998321	0.998751
all_cause	Quartile 1	0.651608	0.998527	0.998294	0.998728
all_cause	Quartile 1	0.654346	0.998519	0.998285	0.99872
all_cause	Quartile 1	0.66256	0.99851	0.998276	0.998713
all_cause	Quartile 1	0.665298	0.998486	0.99825	0.99869
all_cause	Quartile 1	0.668036	0.998469	0.998232	0.998674
all_cause	Quartile 1	0.670773	0.998461	0.998223	0.998667
all_cause	Quartile 1	0.673511	0.998453	0.998214	0.998659
all_cause	Quartile 1	0.676249	0.998436	0.998197	0.998644
all_cause	Quartile 1	0.681725	0.998428	0.998188	0.998636
all_cause	Quartile 1	0.687201	0.998419	0.998179	0.998628
all_cause	Quartile 1	0.689938	0.998411	0.99817	0.998621
all_cause	Quartile 1	0.692676	0.998403	0.998161	0.998613
all_cause	Quartile 1	0.695414	0.998395	0.998152	0.998605
all_cause	Quartile 1	0.698152	0.998386	0.998143	0.998597
all_cause	Quartile 1	0.703628	0.998378	0.998135	0.99859
all_cause	Quartile 1	0.706366	0.99837	0.998126	0.998582
all_cause	Quartile 1	0.709103	0.998353	0.998108	0.998567
all_cause	Quartile 1	0.711841	0.998337	0.99809	0.998551
all_cause	Quartile 1	0.714579	0.998328	0.998081	0.998544
all_cause	Quartile 1	0.717317	0.998312	0.998064	0.998528
all_cause	Quartile 1	0.720055	0.998304	0.998055	0.99852
all_cause	Quartile 1	0.722793	0.998295	0.998046	0.998513
all_cause	Quartile 1	0.72553	0.998279	0.998028	0.998497
all_cause	Quartile 1	0.731006	0.99827	0.99802	0.99849
all_cause	Quartile 1	0.733744	0.998262	0.998011	0.998482
all_cause	Quartile 1	0.736482	0.998254	0.998002	0.998474
all_cause	Quartile 1	0.73922	0.998246	0.997993	0.998466
all_cause	Quartile 1	0.750171	0.998229	0.997975	0.998451
all_cause	Quartile 1	0.752909	0.998221	0.997967	0.998443
all_cause	Quartile 1	0.755647	0.998213	0.997958	0.998436
all_cause	Quartile 1	0.761123	0.998188	0.997931	0.998412
all_cause	Quartile 1	0.766598	0.998155	0.997896	0.998381
all_cause	Quartile 1	0.769336	0.998138	0.997878	0.998366
all_cause	Quartile 1	0.774812	0.99813	0.99787	0.998358
all_cause	Quartile 1	0.780287	0.998122	0.997861	0.99835
all_cause	Quartile 1	0.783025	0.998097	0.997834	0.998327
all_cause	Quartile 1	0.785763	0.99808	0.997817	0.998312
all_cause	Quartile 1	0.788501	0.998072	0.997808	0.998304
all_cause	Quartile 1	0.791239	0.998047	0.997782	0.998281
all_cause	Quartile 1	0.80219	0.998039	0.997773	0.998273
all_cause	Quartile 1	0.804928	0.99803	0.997764	0.998265
all_cause	Quartile 1	0.810404	0.998022	0.997755	0.998257
all_cause	Quartile 1	0.813142	0.998006	0.997738	0.998242
all_cause	Quartile 1	0.81588	0.997997	0.997729	0.998234
all_cause	Quartile 1	0.818617	0.997981	0.997711	0.998219
all_cause	Quartile 1	0.821355	0.997964	0.997694	0.998203
all_cause	Quartile 1	0.826831	0.997956	0.997685	0.998195
all_cause	Quartile 1	0.829569	0.997939	0.997667	0.99818
all_cause	Quartile 1	0.832307	0.997923	0.99765	0.998164
all_cause	Quartile 1	0.835044	0.997906	0.997632	0.998149
all_cause	Quartile 1	0.837782	0.99789	0.997615	0.998133
all_cause	Quartile 1	0.843258	0.997882	0.997606	0.998126
all_cause	Quartile 1	0.845996	0.997873	0.997597	0.998118
all_cause	Quartile 1	0.848734	0.997857	0.997579	0.998102
all_cause	Quartile 1	0.851472	0.99784	0.997562	0.998087
all_cause	Quartile 1	0.856947	0.997824	0.997544	0.998071
all_cause	Quartile 1	0.859685	0.997799	0.997518	0.998048
all_cause	Quartile 1	0.862423	0.99779	0.997509	0.99804
all_cause	Quartile 1	0.867899	0.997782	0.9975	0.998032
all_cause	Quartile 1	0.870637	0.997774	0.997492	0.998024
all_cause	Quartile 1	0.873374	0.997766	0.997483	0.998017
all_cause	Quartile 1	0.87885	0.997757	0.997474	0.998009
all_cause	Quartile 1	0.887064	0.997749	0.997465	0.998001
all_cause	Quartile 1	0.889802	0.997733	0.997448	0.997985
all_cause	Quartile 1	0.892539	0.997716	0.99743	0.99797
all_cause	Quartile 1	0.895277	0.997708	0.997422	0.997962
all_cause	Quartile 1	0.900753	0.997699	0.997413	0.997954
all_cause	Quartile 1	0.903491	0.997691	0.997404	0.997947
all_cause	Quartile 1	0.906229	0.997683	0.997395	0.997939
all_cause	Quartile 1	0.908966	0.997666	0.997378	0.997923
all_cause	Quartile 1	0.911704	0.997633	0.997343	0.997892
all_cause	Quartile 1	0.914442	0.9976	0.997308	0.997861
all_cause	Quartile 1	0.91718	0.997592	0.997299	0.997853
all_cause	Quartile 1	0.919918	0.997584	0.99729	0.997845
all_cause	Quartile 1	0.922656	0.997575	0.997282	0.997837
all_cause	Quartile 1	0.925394	0.997567	0.997273	0.99783
all_cause	Quartile 1	0.930869	0.997559	0.997264	0.997822
all_cause	Quartile 1	0.933607	0.99755	0.997255	0.997814
all_cause	Quartile 1	0.939083	0.997542	0.997247	0.997806
all_cause	Quartile 1	0.944559	0.997517	0.99722	0.997783
all_cause	Quartile 1	0.947296	0.997509	0.997212	0.997775
all_cause	Quartile 1	0.952772	0.997501	0.997203	0.997767
all_cause	Quartile 1	0.95551	0.997493	0.997194	0.997759
all_cause	Quartile 1	0.958248	0.997476	0.997177	0.997744
all_cause	Quartile 1	0.969199	0.997459	0.997159	0.997728
all_cause	Quartile 1	0.974675	0.997435	0.997133	0.997705
all_cause	Quartile 1	0.977413	0.997418	0.997116	0.997689
all_cause	Quartile 1	0.980151	0.99741	0.997107	0.997681
all_cause	Quartile 1	0.985626	0.997402	0.997098	0.997673
all_cause	Quartile 1	0.988364	0.997385	0.997081	0.997658
all_cause	Quartile 1	0.99384	0.997377	0.997072	0.99765
all_cause	Quartile 1	0.999316	0.997352	0.997046	0.997626
all_cause	Quartile 1	1.00205	0.997344	0.997037	0.997619
all_cause	Quartile 1	1.00479	0.997335	0.997028	0.997611
all_cause	Quartile 1	1.01027	0.997327	0.99702	0.997603
all_cause	Quartile 1	1.01848	0.997319	0.997011	0.997595
all_cause	Quartile 1	1.02396	0.99731	0.997002	0.997587
all_cause	Quartile 1	1.02669	0.997277	0.996967	0.997556
all_cause	Quartile 1	1.03217	0.997261	0.99695	0.99754
all_cause	Quartile 1	1.03491	0.997253	0.996941	0.997532
all_cause	Quartile 1	1.03765	0.997236	0.996924	0.997517
all_cause	Quartile 1	1.04038	0.997203	0.996889	0.997485
all_cause	Quartile 1	1.04312	0.997178	0.996863	0.997462
all_cause	Quartile 1	1.04586	0.997162	0.996845	0.997446
all_cause	Quartile 1	1.0486	0.997153	0.996836	0.997438
all_cause	Quartile 1	1.05133	0.997145	0.996828	0.997431
all_cause	Quartile 1	1.05407	0.997137	0.996819	0.997423
all_cause	Quartile 1	1.05681	0.99712	0.996802	0.997407
all_cause	Quartile 1	1.05955	0.997104	0.996784	0.997391
all_cause	Quartile 1	1.06776	0.997095	0.996776	0.997383
all_cause	Quartile 1	1.0705	0.997095	0.996776	0.997383
all_cause	Quartile 1	1.07324	0.99707	0.996749	0.99736
all_cause	Quartile 1	1.08145	0.997062	0.996741	0.997352
all_cause	Quartile 1	1.08419	0.997054	0.996732	0.997344
all_cause	Quartile 1	1.08693	0.997037	0.996715	0.997329
all_cause	Quartile 1	1.08966	0.997029	0.996706	0.997321
all_cause	Quartile 1	1.0924	0.997021	0.996697	0.997313
all_cause	Quartile 1	1.09514	0.997013	0.996688	0.997305
all_cause	Quartile 1	1.09788	0.997004	0.99668	0.997297
all_cause	Quartile 1	1.10335	0.996979	0.996654	0.997274
all_cause	Quartile 1	1.10609	0.996971	0.996645	0.997266
all_cause	Quartile 1	1.10883	0.996963	0.996636	0.997258
all_cause	Quartile 1	1.11157	0.996955	0.996628	0.99725
all_cause	Quartile 1	1.11431	0.996946	0.996619	0.997242
all_cause	Quartile 1	1.11704	0.996938	0.99661	0.997234
all_cause	Quartile 1	1.11978	0.99693	0.996602	0.997226
all_cause	Quartile 1	1.12252	0.996897	0.996567	0.997195
all_cause	Quartile 1	1.12526	0.996888	0.996558	0.997187
all_cause	Quartile 1	1.12799	0.99688	0.996549	0.997179
all_cause	Quartile 1	1.13073	0.996839	0.996506	0.99714
all_cause	Quartile 1	1.13347	0.996822	0.996489	0.997124
all_cause	Quartile 1	1.13621	0.996814	0.99648	0.997116
all_cause	Quartile 1	1.13895	0.996789	0.996454	0.997093
all_cause	Quartile 1	1.14716	0.996781	0.996445	0.997085
all_cause	Quartile 1	1.15537	0.996773	0.996436	0.997077
all_cause	Quartile 1	1.15811	0.996756	0.996419	0.997061
all_cause	Quartile 1	1.16085	0.996748	0.99641	0.997053
all_cause	Quartile 1	1.16359	0.996731	0.996393	0.997038
all_cause	Quartile 1	1.16632	0.996715	0.996376	0.997022
all_cause	Quartile 1	1.16906	0.996706	0.996367	0.997014
all_cause	Quartile 1	1.17454	0.99669	0.99635	0.996998
all_cause	Quartile 1	1.17728	0.996665	0.996324	0.996975
all_cause	Quartile 1	1.18001	0.996657	0.996315	0.996967
all_cause	Quartile 1	1.18275	0.99664	0.996298	0.996951
all_cause	Quartile 1	1.18549	0.996624	0.99628	0.996935
all_cause	Quartile 1	1.19097	0.996615	0.996272	0.996927
all_cause	Quartile 1	1.1937	0.996607	0.996263	0.99692
all_cause	Quartile 1	1.19644	0.996599	0.996254	0.996912
all_cause	Quartile 1	1.19918	0.99659	0.996245	0.996904
all_cause	Quartile 1	1.20192	0.996566	0.996219	0.99688
all_cause	Quartile 1	1.20465	0.996549	0.996202	0.996864
all_cause	Quartile 1	1.20739	0.996541	0.996193	0.996857
all_cause	Quartile 1	1.21287	0.996533	0.996185	0.996849
all_cause	Quartile 1	1.21834	0.996516	0.996167	0.996833
all_cause	Quartile 1	1.22108	0.996508	0.996159	0.996825
all_cause	Quartile 1	1.22382	0.996499	0.99615	0.996817
all_cause	Quartile 1	1.23203	0.996483	0.996133	0.996801
all_cause	Quartile 1	1.23477	0.996475	0.996124	0.996793
all_cause	Quartile 1	1.23751	0.996466	0.996115	0.996786
all_cause	Quartile 1	1.24298	0.996458	0.996107	0.996778
all_cause	Quartile 1	1.24572	0.996442	0.996089	0.996762
all_cause	Quartile 1	1.24846	0.996433	0.996081	0.996754
all_cause	Quartile 1	1.25394	0.996425	0.996072	0.996746
all_cause	Quartile 1	1.25941	0.996408	0.996055	0.99673
all_cause	Quartile 1	1.26215	0.9964	0.996046	0.996722
all_cause	Quartile 1	1.26489	0.996375	0.99602	0.996699
all_cause	Quartile 1	1.26762	0.99635	0.995994	0.996675
all_cause	Quartile 1	1.2731	0.996334	0.995977	0.996659
all_cause	Quartile 1	1.27584	0.996326	0.995968	0.996651
all_cause	Quartile 1	1.28131	0.996301	0.995942	0.996628
all_cause	Quartile 1	1.28405	0.996284	0.995925	0.996612
all_cause	Quartile 1	1.28953	0.996268	0.995908	0.996596
all_cause	Quartile 1	1.29227	0.996251	0.99589	0.99658
all_cause	Quartile 1	1.29774	0.996243	0.995882	0.996573
all_cause	Quartile 1	1.30048	0.996235	0.995873	0.996565
all_cause	Quartile 1	1.30322	0.996226	0.995864	0.996557
all_cause	Quartile 1	1.30595	0.996218	0.995856	0.996549
all_cause	Quartile 1	1.30869	0.99621	0.995847	0.996541
all_cause	Quartile 1	1.31417	0.996202	0.995838	0.996533
all_cause	Quartile 1	1.31691	0.996168	0.995804	0.996501
all_cause	Quartile 1	1.31964	0.99616	0.995795	0.996494
all_cause	Quartile 1	1.32238	0.996152	0.995786	0.996486
all_cause	Quartile 1	1.32512	0.996135	0.995769	0.99647
all_cause	Quartile 1	1.32786	0.996127	0.995761	0.996462
all_cause	Quartile 1	1.3306	0.99611	0.995743	0.996446
all_cause	Quartile 1	1.33333	0.996102	0.995735	0.996438
all_cause	Quartile 1	1.33607	0.996094	0.995726	0.99643
all_cause	Quartile 1	1.33881	0.996086	0.995717	0.996422
all_cause	Quartile 1	1.34155	0.996061	0.995691	0.996399
all_cause	Quartile 1	1.34702	0.996053	0.995683	0.996391
all_cause	Quartile 1	1.34976	0.996036	0.995665	0.996375
all_cause	Quartile 1	1.3525	0.996028	0.995657	0.996367
all_cause	Quartile 1	1.35524	0.996011	0.99564	0.996351
all_cause	Quartile 1	1.35797	0.995986	0.995614	0.996327
all_cause	Quartile 1	1.36345	0.995978	0.995605	0.99632
all_cause	Quartile 1	1.36893	0.995953	0.995579	0.996296
all_cause	Quartile 1	1.37166	0.995928	0.995553	0.996272
all_cause	Quartile 1	1.37714	0.995912	0.995536	0.996256
all_cause	Quartile 1	1.37988	0.995904	0.995527	0.996248
all_cause	Quartile 1	1.38261	0.995879	0.995501	0.996225
all_cause	Quartile 1	1.38535	0.995862	0.995484	0.996209
all_cause	Quartile 1	1.38809	0.995846	0.995467	0.996193
all_cause	Quartile 1	1.39083	0.995837	0.995458	0.996185
all_cause	Quartile 1	1.39357	0.995829	0.995449	0.996177
all_cause	Quartile 1	1.39904	0.995804	0.995424	0.996153
all_cause	Quartile 1	1.40178	0.995788	0.995406	0.996138
all_cause	Quartile 1	1.40726	0.995771	0.995389	0.996122
all_cause	Quartile 1	1.40999	0.995763	0.99538	0.996114
all_cause	Quartile 1	1.41273	0.995746	0.995363	0.996098
all_cause	Quartile 1	1.41821	0.995738	0.995354	0.99609
all_cause	Quartile 1	1.42094	0.995722	0.995337	0.996074
all_cause	Quartile 1	1.42368	0.995697	0.995311	0.99605
all_cause	Quartile 1	1.42642	0.995672	0.995285	0.996027
all_cause	Quartile 1	1.43463	0.995655	0.995268	0.996011
all_cause	Quartile 1	1.43737	0.995647	0.99526	0.996003
all_cause	Quartile 1	1.44011	0.995639	0.995251	0.995995
all_cause	Quartile 1	1.44285	0.995622	0.995234	0.995979
all_cause	Quartile 1	1.44559	0.995614	0.995225	0.995971
all_cause	Quartile 1	1.44832	0.995597	0.995208	0.995955
all_cause	Quartile 1	1.45106	0.995564	0.995173	0.995924
all_cause	Quartile 1	1.45654	0.995556	0.995165	0.995916
all_cause	Quartile 1	1.46475	0.995548	0.995156	0.995908
all_cause	Quartile 1	1.46749	0.995531	0.995139	0.995892
all_cause	Quartile 1	1.47296	0.995515	0.995122	0.995876
all_cause	Quartile 1	1.4757	0.99549	0.995096	0.995852
all_cause	Quartile 1	1.48118	0.995473	0.995078	0.995836
all_cause	Quartile 1	1.48392	0.995448	0.995053	0.995813
all_cause	Quartile 1	1.48665	0.995424	0.995027	0.995789
all_cause	Quartile 1	1.48939	0.995407	0.99501	0.995773
all_cause	Quartile 1	1.49213	0.995399	0.995001	0.995765
all_cause	Quartile 1	1.49487	0.99539	0.994992	0.995757
all_cause	Quartile 1	1.4976	0.995382	0.994984	0.995749
all_cause	Quartile 1	1.50034	0.995374	0.994975	0.995741
all_cause	Quartile 1	1.50308	0.995366	0.994966	0.995733
all_cause	Quartile 1	1.50582	0.995349	0.994949	0.995717
all_cause	Quartile 1	1.50856	0.995341	0.994941	0.995709
all_cause	Quartile 1	1.51129	0.995333	0.994932	0.995701
all_cause	Quartile 1	1.51403	0.995316	0.994915	0.995686
all_cause	Quartile 1	1.51677	0.995308	0.994906	0.995678
all_cause	Quartile 1	1.52225	0.995299	0.994898	0.99567
all_cause	Quartile 1	1.52772	0.995258	0.994854	0.99563
all_cause	Quartile 1	1.53046	0.99525	0.994846	0.995622
all_cause	Quartile 1	1.5332	0.995225	0.99482	0.995598
all_cause	Quartile 1	1.53593	0.9952	0.994794	0.995574
all_cause	Quartile 1	1.53867	0.995175	0.994768	0.995551
all_cause	Quartile 1	1.54141	0.995167	0.99476	0.995543
all_cause	Quartile 1	1.54415	0.995142	0.994734	0.995519
all_cause	Quartile 1	1.54689	0.995134	0.994725	0.995511
all_cause	Quartile 1	1.54962	0.995126	0.994717	0.995503
all_cause	Quartile 1	1.55784	0.995117	0.994708	0.995495
all_cause	Quartile 1	1.56057	0.995109	0.994699	0.995487
all_cause	Quartile 1	1.56879	0.995093	0.994682	0.995471
all_cause	Quartile 1	1.57426	0.995084	0.994674	0.995463
all_cause	Quartile 1	1.577	0.995068	0.994656	0.995447
all_cause	Quartile 1	1.57974	0.995059	0.994648	0.995439
all_cause	Quartile 1	1.58248	0.995051	0.994639	0.995431
all_cause	Quartile 1	1.58522	0.995035	0.994622	0.995416
all_cause	Quartile 1	1.58795	0.995026	0.994613	0.995408
all_cause	Quartile 1	1.59069	0.994993	0.994579	0.995376
all_cause	Quartile 1	1.59343	0.994952	0.994536	0.995336
all_cause	Quartile 1	1.59617	0.994944	0.994527	0.995328
all_cause	Quartile 1	1.5989	0.994919	0.994502	0.995304
all_cause	Quartile 1	1.60438	0.994902	0.994484	0.995288
all_cause	Quartile 1	1.60712	0.994894	0.994476	0.99528
all_cause	Quartile 1	1.60986	0.994877	0.994459	0.995264
all_cause	Quartile 1	1.61259	0.994861	0.994441	0.995249
all_cause	Quartile 1	1.61533	0.994836	0.994416	0.995225
all_cause	Quartile 1	1.62081	0.994803	0.994381	0.995193
all_cause	Quartile 1	1.62355	0.994786	0.994364	0.995177
all_cause	Quartile 1	1.62902	0.994761	0.994338	0.995153
all_cause	Quartile 1	1.63176	0.994753	0.99433	0.995145
all_cause	Quartile 1	1.6345	0.994737	0.994312	0.995129
all_cause	Quartile 1	1.63723	0.99472	0.994295	0.995113
all_cause	Quartile 1	1.63997	0.994712	0.994287	0.995105
all_cause	Quartile 1	1.64271	0.994695	0.994269	0.995089
all_cause	Quartile 1	1.65092	0.994679	0.994252	0.995074
all_cause	Quartile 1	1.65366	0.994646	0.994218	0.995042
all_cause	Quartile 1	1.6564	0.994637	0.994209	0.995034
all_cause	Quartile 1	1.65914	0.994612	0.994184	0.99501
all_cause	Quartile 1	1.66188	0.994604	0.994175	0.995002
all_cause	Quartile 1	1.66461	0.994588	0.994158	0.994986
all_cause	Quartile 1	1.67009	0.994571	0.994141	0.99497
all_cause	Quartile 1	1.67283	0.994546	0.994115	0.994946
all_cause	Quartile 1	1.67556	0.994521	0.994089	0.994922
all_cause	Quartile 1	1.6783	0.994513	0.99408	0.994914
all_cause	Quartile 1	1.68104	0.994497	0.994063	0.994898
all_cause	Quartile 1	1.68652	0.99448	0.994046	0.994882
all_cause	Quartile 1	1.68925	0.994464	0.994029	0.994867
all_cause	Quartile 1	1.69199	0.994447	0.994012	0.994851
all_cause	Quartile 1	1.69473	0.994422	0.993986	0.994827
all_cause	Quartile 1	1.69747	0.994414	0.993977	0.994819
all_cause	Quartile 1	1.70021	0.994406	0.993969	0.994811
all_cause	Quartile 1	1.70294	0.994397	0.99396	0.994803
all_cause	Quartile 1	1.70568	0.994356	0.993917	0.994763
all_cause	Quartile 1	1.70842	0.994348	0.993909	0.994755
all_cause	Quartile 1	1.71116	0.994339	0.9939	0.994747
all_cause	Quartile 1	1.71389	0.994323	0.993883	0.994731
all_cause	Quartile 1	1.71663	0.994298	0.993857	0.994707
all_cause	Quartile 1	1.72211	0.994281	0.99384	0.994691
all_cause	Quartile 1	1.72485	0.994248	0.993806	0.994659
all_cause	Quartile 1	1.72758	0.994232	0.993789	0.994643
all_cause	Quartile 1	1.73032	0.994215	0.993771	0.994627
all_cause	Quartile 1	1.73306	0.994199	0.993754	0.994611
all_cause	Quartile 1	1.7358	0.994174	0.993729	0.994588
all_cause	Quartile 1	1.74127	0.994166	0.99372	0.99458
all_cause	Quartile 1	1.74401	0.994157	0.993711	0.994572
all_cause	Quartile 1	1.74949	0.994149	0.993703	0.994564
all_cause	Quartile 1	1.75222	0.994132	0.993686	0.994548
all_cause	Quartile 1	1.76044	0.994124	0.993677	0.99454
all_cause	Quartile 1	1.76318	0.994099	0.993651	0.994516
all_cause	Quartile 1	1.76591	0.994091	0.993643	0.994508
all_cause	Quartile 1	1.76865	0.994075	0.993626	0.994492
all_cause	Quartile 1	1.77139	0.994066	0.993617	0.994484
all_cause	Quartile 1	1.77413	0.99405	0.9936	0.994468
all_cause	Quartile 1	1.77687	0.994017	0.993566	0.994436
all_cause	Quartile 1	1.78234	0.993992	0.99354	0.994412
all_cause	Quartile 1	1.78508	0.993975	0.993523	0.994396
all_cause	Quartile 1	1.78782	0.99395	0.993497	0.994372
all_cause	Quartile 1	1.79055	0.993934	0.99348	0.994356
all_cause	Quartile 1	1.79329	0.993909	0.993454	0.994332
all_cause	Quartile 1	1.79877	0.993901	0.993446	0.994324
all_cause	Quartile 1	1.80151	0.993892	0.993437	0.994316
all_cause	Quartile 1	1.80698	0.993876	0.99342	0.9943
all_cause	Quartile 1	1.80972	0.993868	0.993411	0.994292
all_cause	Quartile 1	1.81246	0.993843	0.993386	0.994268
all_cause	Quartile 1	1.8152	0.993826	0.993368	0.994252
all_cause	Quartile 1	1.81793	0.993818	0.99336	0.994245
all_cause	Quartile 1	1.82067	0.993801	0.993343	0.994229
all_cause	Quartile 1	1.82341	0.993793	0.993334	0.994221
all_cause	Quartile 1	1.82615	0.993777	0.993317	0.994205
all_cause	Quartile 1	1.82888	0.993768	0.993308	0.994197
all_cause	Quartile 1	1.83162	0.993752	0.993291	0.994181
all_cause	Quartile 1	1.8371	0.993752	0.993291	0.994181
all_cause	Quartile 1	1.84257	0.993735	0.993274	0.994165
all_cause	Quartile 1	1.84531	0.993727	0.993266	0.994157
all_cause	Quartile 1	1.84805	0.993719	0.993257	0.994149
all_cause	Quartile 1	1.85079	0.99371	0.993248	0.994141
all_cause	Quartile 1	1.85352	0.993694	0.993231	0.994125
all_cause	Quartile 1	1.85626	0.993686	0.993223	0.994117
all_cause	Quartile 1	1.86721	0.993669	0.993206	0.994101
all_cause	Quartile 1	1.87543	0.993661	0.993197	0.994093
all_cause	Quartile 1	1.88638	0.993652	0.993189	0.994085
all_cause	Quartile 1	1.88912	0.993644	0.99318	0.994077
all_cause	Quartile 1	1.89459	0.993636	0.993171	0.994069
all_cause	Quartile 1	1.89733	0.993628	0.993163	0.994061
all_cause	Quartile 1	1.90007	0.993619	0.993154	0.994053
all_cause	Quartile 1	1.90281	0.993611	0.993146	0.994045
all_cause	Quartile 1	1.90554	0.993603	0.993137	0.994037
all_cause	Quartile 1	1.90828	0.99357	0.993103	0.994005
all_cause	Quartile 1	1.91102	0.993545	0.993077	0.993981
all_cause	Quartile 1	1.91923	0.993528	0.99306	0.993965
all_cause	Quartile 1	1.92471	0.99352	0.993051	0.993957
all_cause	Quartile 1	1.93018	0.993503	0.993034	0.993941
all_cause	Quartile 1	1.93292	0.993479	0.993009	0.993917
all_cause	Quartile 1	1.93566	0.993445	0.992974	0.993885
all_cause	Quartile 1	1.9384	0.993437	0.992966	0.993877
all_cause	Quartile 1	1.94114	0.993412	0.99294	0.993853
all_cause	Quartile 1	1.94387	0.993396	0.992923	0.993837
all_cause	Quartile 1	1.94661	0.993388	0.992914	0.993829
all_cause	Quartile 1	1.95209	0.993371	0.992897	0.993813
all_cause	Quartile 1	1.95756	0.993346	0.992872	0.993789
all_cause	Quartile 1	1.96304	0.993338	0.992863	0.993781
all_cause	Quartile 1	1.96578	0.993321	0.992846	0.993765
all_cause	Quartile 1	1.96851	0.993305	0.992829	0.993749
all_cause	Quartile 1	1.97125	0.993297	0.99282	0.993741
all_cause	Quartile 1	1.97399	0.993272	0.992795	0.993717
all_cause	Quartile 1	1.97947	0.993263	0.992786	0.993709
all_cause	Quartile 1	1.9822	0.993255	0.992778	0.993701
all_cause	Quartile 1	1.98768	0.993247	0.992769	0.993693
all_cause	Quartile 1	1.99042	0.993239	0.99276	0.993685
all_cause	Quartile 1	1.99316	0.99323	0.992752	0.993677
all_cause	Quartile 1	2.00137	0.993222	0.992743	0.993669
all_cause	Quartile 1	2.00684	0.993214	0.992735	0.993661
all_cause	Quartile 1	2.01232	0.993197	0.992718	0.993645
all_cause	Quartile 1	2.01506	0.993181	0.992701	0.993629
all_cause	Quartile 1	2.0178	0.993172	0.992692	0.993621
all_cause	Quartile 1	2.02875	0.993148	0.992666	0.993597
all_cause	Quartile 1	2.03149	0.993139	0.992658	0.993589
all_cause	Quartile 1	2.03422	0.993131	0.992649	0.993581
all_cause	Quartile 1	2.03696	0.993114	0.992632	0.993565
all_cause	Quartile 1	2.0397	0.993106	0.992624	0.993557
all_cause	Quartile 1	2.04244	0.993065	0.992581	0.993517
all_cause	Quartile 1	2.04517	0.993032	0.992547	0.993485
all_cause	Quartile 1	2.04791	0.993015	0.992529	0.993469
all_cause	Quartile 1	2.05065	0.99299	0.992504	0.993445
all_cause	Quartile 1	2.05339	0.992974	0.992487	0.993429
all_cause	Quartile 1	2.05886	0.992949	0.992461	0.993405
all_cause	Quartile 1	2.0616	0.992941	0.992452	0.993397
all_cause	Quartile 1	2.06434	0.992924	0.992435	0.993381
all_cause	Quartile 1	2.06982	0.992891	0.992401	0.993349
all_cause	Quartile 1	2.07255	0.992883	0.992393	0.993341
all_cause	Quartile 1	2.07529	0.99285	0.992358	0.993309
all_cause	Quartile 1	2.08077	0.992833	0.992341	0.993293
all_cause	Quartile 1	2.0835	0.992816	0.992324	0.993277
all_cause	Quartile 1	2.08624	0.992775	0.992281	0.993237
all_cause	Quartile 1	2.09172	0.992759	0.992264	0.993221
all_cause	Quartile 1	2.10541	0.992709	0.992213	0.993173
all_cause	Quartile 1	2.10815	0.992701	0.992205	0.993165
all_cause	Quartile 1	2.11088	0.992692	0.992196	0.993157
all_cause	Quartile 1	2.11362	0.992684	0.992187	0.993149
all_cause	Quartile 1	2.11636	0.992667	0.99217	0.993133
all_cause	Quartile 1	2.1191	0.992651	0.992153	0.993117
all_cause	Quartile 1	2.12183	0.992643	0.992145	0.993109
all_cause	Quartile 1	2.12457	0.992634	0.992136	0.993101
all_cause	Quartile 1	2.12731	0.992618	0.992119	0.993085
all_cause	Quartile 1	2.13005	0.992601	0.992102	0.993069
all_cause	Quartile 1	2.13279	0.992593	0.992093	0.993061
all_cause	Quartile 1	2.13552	0.992576	0.992076	0.993045
all_cause	Quartile 1	2.13826	0.99256	0.992059	0.993029
all_cause	Quartile 1	2.141	0.992543	0.992042	0.993013
all_cause	Quartile 1	2.14374	0.992527	0.992025	0.992997
all_cause	Quartile 1	2.14648	0.992518	0.992017	0.992989
all_cause	Quartile 1	2.15195	0.99251	0.992008	0.992981
all_cause	Quartile 1	2.15469	0.992485	0.991982	0.992957
all_cause	Quartile 1	2.15743	0.992461	0.991957	0.992933
all_cause	Quartile 1	2.1629	0.992444	0.99194	0.992917
all_cause	Quartile 1	2.16564	0.992427	0.991923	0.992901
all_cause	Quartile 1	2.16838	0.992403	0.991897	0.992877
all_cause	Quartile 1	2.17112	0.992386	0.99188	0.992861
all_cause	Quartile 1	2.17385	0.992369	0.991863	0.992845
all_cause	Quartile 1	2.18207	0.992353	0.991846	0.992829
all_cause	Quartile 1	2.1848	0.992345	0.991837	0.992821
all_cause	Quartile 1	2.18754	0.992336	0.991829	0.992813
all_cause	Quartile 1	2.19302	0.99232	0.991812	0.992797
all_cause	Quartile 1	2.19576	0.992303	0.991794	0.992781
all_cause	Quartile 1	2.20123	0.992278	0.991769	0.992757
all_cause	Quartile 1	2.20397	0.99227	0.99176	0.992749
all_cause	Quartile 1	2.20945	0.992245	0.991735	0.992725
all_cause	Quartile 1	2.21218	0.992237	0.991726	0.992717
all_cause	Quartile 1	2.21492	0.992229	0.991718	0.992708
all_cause	Quartile 1	2.21766	0.992204	0.991692	0.992684
all_cause	Quartile 1	2.2204	0.992196	0.991683	0.992676
all_cause	Quartile 1	2.22313	0.992187	0.991675	0.992668
all_cause	Quartile 1	2.22587	0.992163	0.991649	0.992644
all_cause	Quartile 1	2.22861	0.992129	0.991615	0.992612
all_cause	Quartile 1	2.23135	0.992105	0.99159	0.992588
all_cause	Quartile 1	2.23409	0.992088	0.991572	0.992572
all_cause	Quartile 1	2.23682	0.992071	0.991555	0.992556
all_cause	Quartile 1	2.23956	0.992047	0.99153	0.992532
all_cause	Quartile 1	2.2423	0.992022	0.991504	0.992508
all_cause	Quartile 1	2.24504	0.992005	0.991487	0.992492
all_cause	Quartile 1	2.24778	0.991997	0.991479	0.992484
all_cause	Quartile 1	2.25051	0.99198	0.991461	0.992468
all_cause	Quartile 1	2.25599	0.991972	0.991453	0.99246
all_cause	Quartile 1	2.25873	0.991939	0.991419	0.992428
all_cause	Quartile 1	2.26146	0.991931	0.99141	0.99242
all_cause	Quartile 1	2.26694	0.991922	0.991402	0.992412
all_cause	Quartile 1	2.27242	0.991906	0.991385	0.992396
all_cause	Quartile 1	2.27515	0.991889	0.991368	0.99238
all_cause	Quartile 1	2.27789	0.991881	0.991359	0.992372
all_cause	Quartile 1	2.28337	0.991865	0.991342	0.992356
all_cause	Quartile 1	2.29158	0.99184	0.991316	0.992332
all_cause	Quartile 1	2.29432	0.991807	0.991282	0.9923
all_cause	Quartile 1	2.29706	0.991798	0.991274	0.992291
all_cause	Quartile 1	2.29979	0.991782	0.991257	0.992275
all_cause	Quartile 1	2.30253	0.991765	0.99124	0.992259
all_cause	Quartile 1	2.30527	0.991724	0.991197	0.992219
all_cause	Quartile 1	2.30801	0.991699	0.991171	0.992195
all_cause	Quartile 1	2.31075	0.991674	0.991146	0.992171
all_cause	Quartile 1	2.31348	0.991658	0.991129	0.992155
all_cause	Quartile 1	2.31622	0.991649	0.99112	0.992147
all_cause	Quartile 1	2.31896	0.991633	0.991103	0.992131
all_cause	Quartile 1	2.3217	0.991625	0.991095	0.992123
all_cause	Quartile 1	2.32444	0.9916	0.991069	0.992099
all_cause	Quartile 1	2.32991	0.991558	0.991026	0.992059
all_cause	Quartile 1	2.33539	0.991525	0.990992	0.992027
all_cause	Quartile 1	2.33812	0.991517	0.990984	0.992019
all_cause	Quartile 1	2.34086	0.9915	0.990967	0.992003
all_cause	Quartile 1	2.3436	0.991459	0.990924	0.991962
all_cause	Quartile 1	2.34634	0.991401	0.990864	0.991906
all_cause	Quartile 1	2.34908	0.991393	0.990856	0.991898
all_cause	Quartile 1	2.35181	0.991368	0.99083	0.991874
all_cause	Quartile 1	2.35455	0.991343	0.990805	0.99185
all_cause	Quartile 1	2.35729	0.991327	0.990788	0.991834
all_cause	Quartile 1	2.36003	0.991318	0.990779	0.991826
all_cause	Quartile 1	2.36277	0.99131	0.990771	0.991818
all_cause	Quartile 1	2.37372	0.991285	0.990745	0.991794
all_cause	Quartile 1	2.37645	0.99126	0.990719	0.99177
all_cause	Quartile 1	2.37919	0.991252	0.990711	0.991762
all_cause	Quartile 1	2.38467	0.991244	0.990702	0.991754
all_cause	Quartile 1	2.38741	0.991227	0.990685	0.991738
all_cause	Quartile 1	2.39014	0.991219	0.990677	0.99173
all_cause	Quartile 1	2.39288	0.991202	0.99066	0.991714
all_cause	Quartile 1	2.4011	0.991186	0.990643	0.991697
all_cause	Quartile 1	2.40383	0.991178	0.990634	0.991689
all_cause	Quartile 1	2.40657	0.991169	0.990626	0.991681
all_cause	Quartile 1	2.40931	0.991161	0.990617	0.991673
all_cause	Quartile 1	2.41205	0.991144	0.9906	0.991657
all_cause	Quartile 1	2.41478	0.991136	0.990592	0.991649
all_cause	Quartile 1	2.41752	0.991128	0.990583	0.991641
all_cause	Quartile 1	2.42026	0.991103	0.990558	0.991617
all_cause	Quartile 1	2.423	0.991095	0.990549	0.991609
all_cause	Quartile 1	2.42574	0.991086	0.99054	0.991601
all_cause	Quartile 1	2.42847	0.991053	0.990506	0.991569
all_cause	Quartile 1	2.43121	0.991012	0.990464	0.991529
all_cause	Quartile 1	2.43395	0.990962	0.990413	0.991481
all_cause	Quartile 1	2.43669	0.990946	0.990396	0.991464
all_cause	Quartile 1	2.44216	0.990937	0.990387	0.991456
all_cause	Quartile 1	2.4449	0.990904	0.990353	0.991424
all_cause	Quartile 1	2.44764	0.990896	0.990345	0.991416
all_cause	Quartile 1	2.45038	0.990888	0.990336	0.991408
all_cause	Quartile 1	2.45311	0.990871	0.990319	0.991392
all_cause	Quartile 1	2.45585	0.990863	0.99031	0.991384
all_cause	Quartile 1	2.45859	0.99083	0.990276	0.991352
all_cause	Quartile 1	2.46133	0.990822	0.990268	0.991344
all_cause	Quartile 1	2.46407	0.990805	0.990251	0.991328
all_cause	Quartile 1	2.4668	0.990797	0.990242	0.99132
all_cause	Quartile 1	2.46954	0.99078	0.990225	0.991304
all_cause	Quartile 1	2.47228	0.990772	0.990217	0.991296
all_cause	Quartile 1	2.47502	0.990755	0.9902	0.99128
all_cause	Quartile 1	2.47775	0.990747	0.990191	0.991272
all_cause	Quartile 1	2.48049	0.990731	0.990174	0.991255
all_cause	Quartile 1	2.48323	0.990714	0.990157	0.991239
all_cause	Quartile 1	2.48597	0.990706	0.990149	0.991231
all_cause	Quartile 1	2.48871	0.990697	0.99014	0.991223
all_cause	Quartile 1	2.49144	0.990689	0.990132	0.991215
all_cause	Quartile 1	2.49692	0.990673	0.990115	0.991199
all_cause	Quartile 1	2.49966	0.990664	0.990106	0.991191
all_cause	Quartile 1	2.5024	0.990648	0.990089	0.991175
all_cause	Quartile 1	2.50787	0.990623	0.990063	0.991151
all_cause	Quartile 1	2.51061	0.990598	0.990038	0.991127
all_cause	Quartile 1	2.51335	0.990573	0.990012	0.991103
all_cause	Quartile 1	2.51608	0.990557	0.989995	0.991087
all_cause	Quartile 1	2.51882	0.990548	0.989987	0.991079
all_cause	Quartile 1	2.52156	0.990507	0.989944	0.991038
all_cause	Quartile 1	2.5243	0.99049	0.989927	0.991022
all_cause	Quartile 1	2.52704	0.990474	0.98991	0.991006
all_cause	Quartile 1	2.52977	0.990457	0.989893	0.99099
all_cause	Quartile 1	2.53251	0.990449	0.989885	0.990982
all_cause	Quartile 1	2.53799	0.990424	0.989859	0.990958
all_cause	Quartile 1	2.54073	0.990416	0.989851	0.99095
all_cause	Quartile 1	2.54346	0.990399	0.989834	0.990934
all_cause	Quartile 1	2.5462	0.990391	0.989825	0.990926
all_cause	Quartile 1	2.54894	0.990375	0.989808	0.99091
all_cause	Quartile 1	2.55168	0.990358	0.989791	0.990894
all_cause	Quartile 1	2.55441	0.990341	0.989774	0.990878
all_cause	Quartile 1	2.55715	0.990333	0.989766	0.990869
all_cause	Quartile 1	2.55989	0.9903	0.989731	0.990837
all_cause	Quartile 1	2.56263	0.990292	0.989723	0.990829
all_cause	Quartile 1	2.56537	0.990284	0.989714	0.990821
all_cause	Quartile 1	2.5681	0.990275	0.989706	0.990813
all_cause	Quartile 1	2.57084	0.990267	0.989697	0.990805
all_cause	Quartile 1	2.57358	0.99025	0.98968	0.990789
all_cause	Quartile 1	2.58179	0.990234	0.989663	0.990773
all_cause	Quartile 1	2.58453	0.990226	0.989655	0.990765
all_cause	Quartile 1	2.58727	0.990201	0.989629	0.990741
all_cause	Quartile 1	2.59001	0.990192	0.989621	0.990733
all_cause	Quartile 1	2.59274	0.990184	0.989612	0.990725
all_cause	Quartile 1	2.59548	0.990176	0.989604	0.990717
all_cause	Quartile 1	2.59822	0.990159	0.989587	0.990701
all_cause	Quartile 1	2.60096	0.990151	0.989578	0.990693
all_cause	Quartile 1	2.6037	0.990143	0.98957	0.990684
all_cause	Quartile 1	2.60643	0.990126	0.989553	0.990668
all_cause	Quartile 1	2.61191	0.990101	0.989527	0.990644
all_cause	Quartile 1	2.61465	0.990093	0.989519	0.990636
all_cause	Quartile 1	2.62012	0.990077	0.989502	0.99062
all_cause	Quartile 1	2.6256	0.990052	0.989476	0.990596
all_cause	Quartile 1	2.62834	0.990027	0.989451	0.990572
all_cause	Quartile 1	2.63107	0.990027	0.989451	0.990572
all_cause	Quartile 1	2.63381	0.99001	0.989434	0.990556
all_cause	Quartile 1	2.63655	0.990002	0.989425	0.990548
all_cause	Quartile 1	2.63929	0.989994	0.989417	0.99054
all_cause	Quartile 1	2.64203	0.989994	0.989417	0.99054
all_cause	Quartile 1	2.64476	0.989977	0.9894	0.990524
all_cause	Quartile 1	2.6475	0.989961	0.989383	0.990507
all_cause	Quartile 1	2.65024	0.989944	0.989366	0.990491
all_cause	Quartile 1	2.65298	0.989919	0.98934	0.990467
all_cause	Quartile 1	2.65572	0.989878	0.989298	0.990427
all_cause	Quartile 1	2.65845	0.989861	0.989281	0.990411
all_cause	Quartile 1	2.66119	0.989828	0.989246	0.990379
all_cause	Quartile 1	2.66393	0.989803	0.989221	0.990354
all_cause	Quartile 1	2.66667	0.989787	0.989204	0.990338
all_cause	Quartile 1	2.6694	0.989779	0.989195	0.99033
all_cause	Quartile 1	2.67214	0.989745	0.989161	0.990298
all_cause	Quartile 1	2.67488	0.989737	0.989153	0.99029
all_cause	Quartile 1	2.67762	0.989712	0.989127	0.990266
all_cause	Quartile 1	2.68036	0.989696	0.98911	0.99025
all_cause	Quartile 1	2.68309	0.989679	0.989093	0.990234
all_cause	Quartile 1	2.68583	0.989663	0.989076	0.990218
all_cause	Quartile 1	2.68857	0.989621	0.989034	0.990177
all_cause	Quartile 1	2.69405	0.989605	0.989017	0.990161
all_cause	Quartile 1	2.69678	0.989596	0.989008	0.990153
all_cause	Quartile 1	2.69952	0.989572	0.988983	0.990129
all_cause	Quartile 1	2.70226	0.989555	0.988966	0.990113
all_cause	Quartile 1	2.705	0.989547	0.988957	0.990105
all_cause	Quartile 1	2.70773	0.989522	0.988932	0.990081
all_cause	Quartile 1	2.71047	0.989505	0.988915	0.990065
all_cause	Quartile 1	2.71321	0.989489	0.988898	0.990048
all_cause	Quartile 1	2.71595	0.989472	0.988881	0.990032
all_cause	Quartile 1	2.71869	0.989464	0.988872	0.990024
all_cause	Quartile 1	2.72142	0.989456	0.988864	0.990016
all_cause	Quartile 1	2.72416	0.989447	0.988855	0.990008
all_cause	Quartile 1	2.7269	0.989431	0.988838	0.989992
all_cause	Quartile 1	2.72964	0.989398	0.988804	0.98996
all_cause	Quartile 1	2.73511	0.989381	0.988787	0.989944
all_cause	Quartile 1	2.73785	0.989356	0.988762	0.98992
all_cause	Quartile 1	2.74059	0.989348	0.988753	0.989912
all_cause	Quartile 1	2.74333	0.98934	0.988745	0.989904
all_cause	Quartile 1	2.7488	0.989323	0.988728	0.989887
all_cause	Quartile 1	2.75702	0.989298	0.988702	0.989863
all_cause	Quartile 1	2.75975	0.989282	0.988685	0.989847
all_cause	Quartile 1	2.76249	0.989274	0.988677	0.989839
all_cause	Quartile 1	2.76523	0.989257	0.98866	0.989823
all_cause	Quartile 1	2.76797	0.98924	0.988643	0.989807
all_cause	Quartile 1	2.7707	0.989232	0.988634	0.989799
all_cause	Quartile 1	2.77344	0.989224	0.988626	0.989791
all_cause	Quartile 1	2.77892	0.989207	0.988609	0.989775
all_cause	Quartile 1	2.78166	0.989199	0.9886	0.989767
all_cause	Quartile 1	2.78439	0.989191	0.988592	0.989758
all_cause	Quartile 1	2.78713	0.989183	0.988583	0.98975
all_cause	Quartile 1	2.78987	0.989174	0.988575	0.989742
all_cause	Quartile 1	2.79261	0.989166	0.988566	0.989734
all_cause	Quartile 1	2.79535	0.989158	0.988558	0.989726
all_cause	Quartile 1	2.79808	0.989133	0.988532	0.989702
all_cause	Quartile 1	2.80082	0.989125	0.988524	0.989694
all_cause	Quartile 1	2.80356	0.989116	0.988515	0.989686
all_cause	Quartile 1	2.8063	0.9891	0.988498	0.98967
all_cause	Quartile 1	2.80903	0.989083	0.988481	0.989654
all_cause	Quartile 1	2.81177	0.989067	0.988464	0.989638
all_cause	Quartile 1	2.81451	0.98905	0.988447	0.989621
all_cause	Quartile 1	2.81725	0.989034	0.98843	0.989605
all_cause	Quartile 1	2.81999	0.989025	0.988422	0.989597
all_cause	Quartile 1	2.82546	0.989017	0.988413	0.989589
all_cause	Quartile 1	2.8282	0.988992	0.988388	0.989565
all_cause	Quartile 1	2.83094	0.988992	0.988388	0.989565
all_cause	Quartile 1	2.83368	0.988984	0.988379	0.989557
all_cause	Quartile 1	2.83641	0.988959	0.988354	0.989533
all_cause	Quartile 1	2.83915	0.988942	0.988337	0.989517
all_cause	Quartile 1	2.84189	0.988926	0.98832	0.989501
all_cause	Quartile 1	2.84463	0.988918	0.988311	0.989493
all_cause	Quartile 1	2.84736	0.988909	0.988303	0.989484
all_cause	Quartile 1	2.8501	0.988876	0.988269	0.989452
all_cause	Quartile 1	2.85832	0.988843	0.988235	0.98942
all_cause	Quartile 1	2.86379	0.988827	0.988218	0.989404
all_cause	Quartile 1	2.86653	0.988818	0.988209	0.989396
all_cause	Quartile 1	2.86927	0.988802	0.988192	0.98938
all_cause	Quartile 1	2.87201	0.988777	0.988167	0.989356
all_cause	Quartile 1	2.87474	0.988769	0.988158	0.989347
all_cause	Quartile 1	2.88296	0.988752	0.988141	0.989331
all_cause	Quartile 1	2.88569	0.988735	0.988125	0.989315
all_cause	Quartile 1	2.89117	0.988727	0.988116	0.989307
all_cause	Quartile 1	2.89391	0.988719	0.988108	0.989299
all_cause	Quartile 1	2.89665	0.988702	0.988091	0.989283
all_cause	Quartile 1	2.89938	0.988686	0.988074	0.989267
all_cause	Quartile 1	2.90212	0.988669	0.988057	0.989251
all_cause	Quartile 1	2.90486	0.988644	0.988031	0.989227
all_cause	Quartile 1	2.9076	0.988586	0.987972	0.98917
all_cause	Quartile 1	2.91034	0.988578	0.987963	0.989162
all_cause	Quartile 1	2.91581	0.988553	0.987938	0.989138
all_cause	Quartile 1	2.92129	0.988537	0.987921	0.989122
all_cause	Quartile 1	2.92676	0.988529	0.987912	0.989114
all_cause	Quartile 1	2.9295	0.988512	0.987895	0.989097
all_cause	Quartile 1	2.93224	0.988479	0.987861	0.989065
all_cause	Quartile 1	2.93771	0.988471	0.987853	0.989057
all_cause	Quartile 1	2.94045	0.988462	0.987844	0.989049
all_cause	Quartile 1	2.94319	0.988454	0.987836	0.989041
all_cause	Quartile 1	2.94867	0.988421	0.987802	0.989009
all_cause	Quartile 1	2.9514	0.988404	0.987785	0.988993
all_cause	Quartile 1	2.95414	0.988388	0.987768	0.988977
all_cause	Quartile 1	2.95688	0.988379	0.987759	0.988968
all_cause	Quartile 1	2.95962	0.988363	0.987742	0.988952
all_cause	Quartile 1	2.96235	0.988338	0.987717	0.988928
all_cause	Quartile 1	2.96509	0.98833	0.987708	0.98892
all_cause	Quartile 1	2.96783	0.988322	0.9877	0.988912
all_cause	Quartile 1	2.97057	0.988305	0.987683	0.988896
all_cause	Quartile 1	2.97331	0.98828	0.987657	0.988872
all_cause	Quartile 1	2.97604	0.988272	0.987649	0.988864
all_cause	Quartile 1	2.97878	0.988264	0.98764	0.988856
all_cause	Quartile 1	2.98152	0.988247	0.987623	0.988839
all_cause	Quartile 1	2.98426	0.988239	0.987615	0.988831
all_cause	Quartile 1	2.987	0.98823	0.987606	0.988823
all_cause	Quartile 1	2.98973	0.988214	0.987589	0.988807
all_cause	Quartile 1	2.99795	0.988189	0.987564	0.988783
all_cause	Quartile 1	3.00068	0.988173	0.987547	0.988767
all_cause	Quartile 1	3.00342	0.988164	0.987539	0.988759
all_cause	Quartile 1	3.0089	0.988148	0.987522	0.988743
all_cause	Quartile 1	3.01164	0.988106	0.987479	0.988702
all_cause	Quartile 1	3.01437	0.988081	0.987454	0.988678
all_cause	Quartile 1	3.01711	0.988048	0.98742	0.988646
all_cause	Quartile 1	3.01985	0.98804	0.987411	0.988638
all_cause	Quartile 1	3.02259	0.988024	0.987394	0.988622
all_cause	Quartile 1	3.02533	0.988007	0.987377	0.988605
all_cause	Quartile 1	3.0308	0.987974	0.987343	0.988573
all_cause	Quartile 1	3.03354	0.987949	0.987318	0.988549
all_cause	Quartile 1	3.03628	0.987941	0.987309	0.988541
all_cause	Quartile 1	3.03901	0.987932	0.987301	0.988533
all_cause	Quartile 1	3.04175	0.987899	0.987267	0.9885
all_cause	Quartile 1	3.04449	0.987874	0.987241	0.988476
all_cause	Quartile 1	3.04723	0.987866	0.987233	0.988468
all_cause	Quartile 1	3.0527	0.98785	0.987216	0.988452
all_cause	Quartile 1	3.05544	0.987825	0.987191	0.988428
all_cause	Quartile 1	3.06092	0.987808	0.987174	0.988412
all_cause	Quartile 1	3.06366	0.9878	0.987165	0.988404
all_cause	Quartile 1	3.06639	0.987792	0.987157	0.988396
all_cause	Quartile 1	3.06913	0.987775	0.98714	0.988379
all_cause	Quartile 1	3.07187	0.987767	0.987131	0.988371
all_cause	Quartile 1	3.07461	0.987742	0.987106	0.988347
all_cause	Quartile 1	3.07734	0.987717	0.98708	0.988323
all_cause	Quartile 1	3.08008	0.987701	0.987063	0.988307
all_cause	Quartile 1	3.08282	0.987676	0.987038	0.988283
all_cause	Quartile 1	3.08556	0.987676	0.987038	0.988283
all_cause	Quartile 1	3.0883	0.987643	0.987004	0.98825
all_cause	Quartile 1	3.09103	0.987634	0.986995	0.988242
all_cause	Quartile 1	3.09651	0.987618	0.986978	0.988226
all_cause	Quartile 1	3.09925	0.987601	0.986961	0.98821
all_cause	Quartile 1	3.10198	0.987593	0.986953	0.988202
all_cause	Quartile 1	3.10472	0.987568	0.986928	0.988178
all_cause	Quartile 1	3.10746	0.98756	0.986919	0.98817
all_cause	Quartile 1	3.1102	0.987535	0.986894	0.988145
all_cause	Quartile 1	3.11294	0.987527	0.986885	0.988137
all_cause	Quartile 1	3.11567	0.987518	0.986877	0.988129
all_cause	Quartile 1	3.11841	0.987502	0.98686	0.988113
all_cause	Quartile 1	3.12115	0.987494	0.986851	0.988105
all_cause	Quartile 1	3.12389	0.987477	0.986834	0.988089
all_cause	Quartile 1	3.12663	0.987461	0.986817	0.988073
all_cause	Quartile 1	3.13758	0.987436	0.986792	0.988048
all_cause	Quartile 1	3.14031	0.987419	0.986775	0.988032
all_cause	Quartile 1	3.14305	0.987411	0.986766	0.988024
all_cause	Quartile 1	3.14579	0.987394	0.986749	0.988008
all_cause	Quartile 1	3.14853	0.987386	0.986741	0.988
all_cause	Quartile 1	3.15127	0.987386	0.986741	0.988
all_cause	Quartile 1	3.15948	0.987369	0.986724	0.987984
all_cause	Quartile 1	3.16496	0.987353	0.986707	0.987968
all_cause	Quartile 1	3.16769	0.987336	0.98669	0.987951
all_cause	Quartile 1	3.17043	0.987328	0.986681	0.987943
all_cause	Quartile 1	3.17317	0.987311	0.986665	0.987927
all_cause	Quartile 1	3.17591	0.987303	0.986656	0.987919
all_cause	Quartile 1	3.17864	0.987278	0.986631	0.987895
all_cause	Quartile 1	3.18138	0.987262	0.986614	0.987879
all_cause	Quartile 1	3.18412	0.987245	0.986597	0.987863
all_cause	Quartile 1	3.18686	0.987229	0.98658	0.987847
all_cause	Quartile 1	3.1896	0.987212	0.986563	0.98783
all_cause	Quartile 1	3.19233	0.987204	0.986554	0.987822
all_cause	Quartile 1	3.19507	0.987179	0.986529	0.987798
all_cause	Quartile 1	3.19781	0.987171	0.98652	0.98779
all_cause	Quartile 1	3.20055	0.987129	0.986478	0.98775
all_cause	Quartile 1	3.20329	0.987121	0.986469	0.987741
all_cause	Quartile 1	3.20602	0.987088	0.986436	0.987709
all_cause	Quartile 1	3.21424	0.987071	0.986419	0.987693
all_cause	Quartile 1	3.21697	0.987047	0.986393	0.987669
all_cause	Quartile 1	3.21971	0.987022	0.986368	0.987645
all_cause	Quartile 1	3.22245	0.987013	0.986359	0.987636
all_cause	Quartile 1	3.22519	0.987005	0.986351	0.987628
all_cause	Quartile 1	3.22793	0.986989	0.986334	0.987612
all_cause	Quartile 1	3.23066	0.98698	0.986325	0.987604
all_cause	Quartile 1	3.2334	0.986939	0.986283	0.987564
all_cause	Quartile 1	3.23614	0.986931	0.986274	0.987556
all_cause	Quartile 1	3.23888	0.986906	0.986249	0.987531
all_cause	Quartile 1	3.24162	0.986889	0.986232	0.987515
all_cause	Quartile 1	3.24435	0.986881	0.986224	0.987507
all_cause	Quartile 1	3.24709	0.986864	0.986207	0.987491
all_cause	Quartile 1	3.24983	0.98684	0.986181	0.987467
all_cause	Quartile 1	3.2553	0.98679	0.98613	0.987418
all_cause	Quartile 1	3.25804	0.986757	0.986096	0.987386
all_cause	Quartile 1	3.26352	0.986732	0.986071	0.987362
all_cause	Quartile 1	3.26626	0.986724	0.986062	0.987354
all_cause	Quartile 1	3.26899	0.986699	0.986037	0.987329
all_cause	Quartile 1	3.27173	0.986691	0.986028	0.987321
all_cause	Quartile 1	3.27447	0.986682	0.98602	0.987313
all_cause	Quartile 1	3.27721	0.986641	0.985978	0.987273
all_cause	Quartile 1	3.27995	0.986624	0.985961	0.987257
all_cause	Quartile 1	3.28268	0.986608	0.985944	0.987241
all_cause	Quartile 1	3.28542	0.986583	0.985918	0.987216
all_cause	Quartile 1	3.28816	0.986583	0.985918	0.987216
all_cause	Quartile 1	3.2909	0.986575	0.98591	0.987208
all_cause	Quartile 1	3.29363	0.986517	0.98585	0.987152
all_cause	Quartile 1	3.29637	0.9865	0.985834	0.987135
all_cause	Quartile 1	3.29911	0.986467	0.9858	0.987103
all_cause	Quartile 1	3.30185	0.986459	0.985791	0.987095
all_cause	Quartile 1	3.30459	0.986442	0.985774	0.987079
all_cause	Quartile 1	3.30732	0.986426	0.985757	0.987063
all_cause	Quartile 1	3.31006	0.986417	0.985749	0.987055
all_cause	Quartile 1	3.3128	0.986392	0.985723	0.98703
all_cause	Quartile 1	3.31554	0.986368	0.985698	0.987006
all_cause	Quartile 1	3.31828	0.986351	0.985681	0.98699
all_cause	Quartile 1	3.32375	0.986351	0.985681	0.98699
all_cause	Quartile 1	3.32649	0.986334	0.985664	0.986974
all_cause	Quartile 1	3.32923	0.98631	0.985639	0.98695
all_cause	Quartile 1	3.33196	0.986277	0.985605	0.986917
all_cause	Quartile 1	3.3347	0.98626	0.985588	0.986901
all_cause	Quartile 1	3.33744	0.986252	0.985579	0.986893
all_cause	Quartile 1	3.34018	0.986243	0.985571	0.986885
all_cause	Quartile 1	3.34292	0.986227	0.985554	0.986869
all_cause	Quartile 1	3.34565	0.986227	0.985554	0.986869
all_cause	Quartile 1	3.35113	0.986194	0.98552	0.986836
all_cause	Quartile 1	3.35387	0.986177	0.985503	0.98682
all_cause	Quartile 1	3.35934	0.986152	0.985478	0.986796
all_cause	Quartile 1	3.36208	0.986127	0.985452	0.986772
all_cause	Quartile 1	3.36482	0.986111	0.985435	0.986755
all_cause	Quartile 1	3.36756	0.986103	0.985427	0.986747
all_cause	Quartile 1	3.37029	0.98607	0.985393	0.986715
all_cause	Quartile 1	3.37303	0.986053	0.985376	0.986699
all_cause	Quartile 1	3.37577	0.986036	0.985359	0.986683
all_cause	Quartile 1	3.37851	0.98602	0.985342	0.986667
all_cause	Quartile 1	3.38125	0.986003	0.985325	0.98665
all_cause	Quartile 1	3.38398	0.985995	0.985317	0.986642
all_cause	Quartile 1	3.38946	0.985978	0.9853	0.986626
all_cause	Quartile 1	3.3922	0.985962	0.985283	0.98661
all_cause	Quartile 1	3.39493	0.985954	0.985274	0.986602
all_cause	Quartile 1	3.39767	0.985954	0.985274	0.986602
all_cause	Quartile 1	3.40041	0.985945	0.985266	0.986594
all_cause	Quartile 1	3.40315	0.985912	0.985232	0.986561
all_cause	Quartile 1	3.40589	0.985896	0.985215	0.986545
all_cause	Quartile 1	3.41136	0.985887	0.985206	0.986537
all_cause	Quartile 1	3.4141	0.985862	0.985181	0.986513
all_cause	Quartile 1	3.41684	0.985846	0.985164	0.986497
all_cause	Quartile 1	3.41958	0.985821	0.985139	0.986472
all_cause	Quartile 1	3.42231	0.985813	0.98513	0.986464
all_cause	Quartile 1	3.42505	0.985796	0.985113	0.986448
all_cause	Quartile 1	3.42779	0.98578	0.985096	0.986432
all_cause	Quartile 1	3.43326	0.985747	0.985062	0.9864
all_cause	Quartile 1	3.43874	0.985722	0.985037	0.986375
all_cause	Quartile 1	3.44148	0.985705	0.98502	0.986359
all_cause	Quartile 1	3.44422	0.98568	0.984995	0.986335
all_cause	Quartile 1	3.44695	0.985664	0.984978	0.986319
all_cause	Quartile 1	3.45243	0.985631	0.984944	0.986286
all_cause	Quartile 1	3.45791	0.985622	0.984935	0.986278
all_cause	Quartile 1	3.46064	0.985614	0.984927	0.98627
all_cause	Quartile 1	3.46338	0.985581	0.984893	0.986238
all_cause	Quartile 1	3.46612	0.985556	0.984868	0.986214
all_cause	Quartile 1	3.46886	0.985548	0.984859	0.986205
all_cause	Quartile 1	3.47159	0.98554	0.984851	0.986197
all_cause	Quartile 1	3.47707	0.98549	0.9848	0.986149
all_cause	Quartile 1	3.47981	0.985482	0.984791	0.986141
all_cause	Quartile 1	3.48255	0.985465	0.984774	0.986125
all_cause	Quartile 1	3.48528	0.985457	0.984766	0.986116
all_cause	Quartile 1	3.48802	0.98544	0.984749	0.9861
all_cause	Quartile 1	3.49076	0.985407	0.984715	0.986068
all_cause	Quartile 1	3.4935	0.985391	0.984698	0.986052
all_cause	Quartile 1	3.49624	0.985374	0.984681	0.986036
all_cause	Quartile 1	3.49897	0.985349	0.984656	0.986011
all_cause	Quartile 1	3.50171	0.985341	0.984647	0.986003
all_cause	Quartile 1	3.50445	0.985333	0.984639	0.985995
all_cause	Quartile 1	3.50992	0.985316	0.984622	0.985979
all_cause	Quartile 1	3.51266	0.985299	0.984605	0.985963
all_cause	Quartile 1	3.5154	0.985291	0.984597	0.985955
all_cause	Quartile 1	3.51814	0.985275	0.98458	0.985938
all_cause	Quartile 1	3.52361	0.985266	0.984571	0.98593
all_cause	Quartile 1	3.52635	0.98525	0.984554	0.985914
all_cause	Quartile 1	3.53183	0.985192	0.984495	0.985858
all_cause	Quartile 1	3.53457	0.985183	0.984486	0.985849
all_cause	Quartile 1	3.5373	0.985175	0.984478	0.985841
all_cause	Quartile 1	3.54004	0.985159	0.984461	0.985825
all_cause	Quartile 1	3.54278	0.985142	0.984444	0.985809
all_cause	Quartile 1	3.54552	0.985109	0.98441	0.985777
all_cause	Quartile 1	3.54825	0.985092	0.984393	0.98576
all_cause	Quartile 1	3.55373	0.985068	0.984368	0.985736
all_cause	Quartile 1	3.55647	0.985051	0.984351	0.98572
all_cause	Quartile 1	3.55921	0.985026	0.984326	0.985696
all_cause	Quartile 1	3.56194	0.985001	0.9843	0.985671
all_cause	Quartile 1	3.56468	0.985001	0.9843	0.985671
all_cause	Quartile 1	3.56742	0.984993	0.984292	0.985663
all_cause	Quartile 1	3.57016	0.984976	0.984275	0.985647
all_cause	Quartile 1	3.5729	0.984968	0.984266	0.985639
all_cause	Quartile 1	3.57837	0.98496	0.984258	0.985631
all_cause	Quartile 1	3.58111	0.984952	0.984249	0.985623
all_cause	Quartile 1	3.58385	0.984943	0.984241	0.985615
all_cause	Quartile 1	3.58658	0.984927	0.984224	0.985599
all_cause	Quartile 1	3.59206	0.984919	0.984215	0.98559
all_cause	Quartile 1	3.5948	0.98491	0.984207	0.985582
all_cause	Quartile 1	3.59754	0.984902	0.984199	0.985574
all_cause	Quartile 1	3.60301	0.984894	0.98419	0.985566
all_cause	Quartile 1	3.60575	0.984869	0.984165	0.985542
all_cause	Quartile 1	3.60849	0.984861	0.984156	0.985534
all_cause	Quartile 1	3.61123	0.984827	0.984122	0.985501
all_cause	Quartile 1	3.61396	0.984811	0.984105	0.985485
all_cause	Quartile 1	3.61944	0.984794	0.984088	0.985469
all_cause	Quartile 1	3.62218	0.984786	0.98408	0.985461
all_cause	Quartile 1	3.62491	0.984753	0.984046	0.985429
all_cause	Quartile 1	3.63039	0.984695	0.983987	0.985372
all_cause	Quartile 1	3.63313	0.984687	0.983978	0.985364
all_cause	Quartile 1	3.63587	0.98467	0.983961	0.985348
all_cause	Quartile 1	3.6386	0.984662	0.983953	0.985339
all_cause	Quartile 1	3.64408	0.984654	0.983945	0.985331
all_cause	Quartile 1	3.64682	0.984645	0.983936	0.985323
all_cause	Quartile 1	3.64956	0.98462	0.983911	0.985299
all_cause	Quartile 1	3.65503	0.984604	0.983894	0.985283
all_cause	Quartile 1	3.65777	0.984587	0.983877	0.985267
all_cause	Quartile 1	3.66051	0.984554	0.983843	0.985234
all_cause	Quartile 1	3.66324	0.984521	0.983809	0.985202
all_cause	Quartile 1	3.66598	0.984496	0.983784	0.985178
all_cause	Quartile 1	3.66872	0.984488	0.983775	0.985169
all_cause	Quartile 1	3.67146	0.98448	0.983767	0.985161
all_cause	Quartile 1	3.67693	0.984455	0.983741	0.985137
all_cause	Quartile 1	3.67967	0.984446	0.983733	0.985129
all_cause	Quartile 1	3.68789	0.984422	0.983708	0.985105
all_cause	Quartile 1	3.6961	0.984405	0.983691	0.985088
all_cause	Quartile 1	3.69884	0.984397	0.983682	0.98508
all_cause	Quartile 1	3.70431	0.984355	0.98364	0.98504
all_cause	Quartile 1	3.70705	0.984322	0.983606	0.985007
all_cause	Quartile 1	3.70979	0.984306	0.983589	0.984991
all_cause	Quartile 1	3.71253	0.984289	0.983572	0.984975
all_cause	Quartile 1	3.71526	0.984273	0.983555	0.984959
all_cause	Quartile 1	3.718	0.984256	0.983538	0.984943
all_cause	Quartile 1	3.72348	0.984239	0.983521	0.984926
all_cause	Quartile 1	3.72621	0.984223	0.983504	0.98491
all_cause	Quartile 1	3.72895	0.984206	0.983488	0.984894
all_cause	Quartile 1	3.73169	0.984165	0.983445	0.984854
all_cause	Quartile 1	3.73443	0.984157	0.983437	0.984845
all_cause	Quartile 1	3.73717	0.984132	0.983411	0.984821
all_cause	Quartile 1	3.74812	0.984124	0.983403	0.984813
all_cause	Quartile 1	3.75086	0.984115	0.983394	0.984805
all_cause	Quartile 1	3.75359	0.984099	0.983378	0.984789
all_cause	Quartile 1	3.75633	0.98409	0.983369	0.984781
all_cause	Quartile 1	3.75907	0.984074	0.983352	0.984764
all_cause	Quartile 1	3.76454	0.984049	0.983327	0.98474
all_cause	Quartile 1	3.76728	0.984032	0.98331	0.984724
all_cause	Quartile 1	3.77276	0.984008	0.983284	0.9847
all_cause	Quartile 1	3.7755	0.983983	0.983259	0.984675
all_cause	Quartile 1	3.77823	0.983941	0.983217	0.984635
all_cause	Quartile 1	3.78097	0.983925	0.9832	0.984619
all_cause	Quartile 1	3.78371	0.983908	0.983183	0.984602
all_cause	Quartile 1	3.78919	0.983892	0.983166	0.984586
all_cause	Quartile 1	3.79192	0.983875	0.983149	0.98457
all_cause	Quartile 1	3.79466	0.983867	0.983141	0.984562
all_cause	Quartile 1	3.7974	0.983825	0.983098	0.984521
all_cause	Quartile 1	3.80014	0.983817	0.98309	0.984513
all_cause	Quartile 1	3.80287	0.983784	0.983056	0.984481
all_cause	Quartile 1	3.80561	0.983767	0.983039	0.984465
all_cause	Quartile 1	3.80835	0.983751	0.983022	0.984448
all_cause	Quartile 1	3.81109	0.983743	0.983014	0.98444
all_cause	Quartile 1	3.8193	0.983726	0.982997	0.984424
all_cause	Quartile 1	3.82478	0.983718	0.982988	0.984416
all_cause	Quartile 1	3.82752	0.983709	0.98298	0.984408
all_cause	Quartile 1	3.83299	0.983676	0.982946	0.984376
all_cause	Quartile 1	3.83573	0.98366	0.982929	0.984359
all_cause	Quartile 1	3.83847	0.983635	0.982904	0.984335
all_cause	Quartile 1	3.8412	0.98361	0.982878	0.984311
all_cause	Quartile 1	3.84394	0.983602	0.98287	0.984303
all_cause	Quartile 1	3.84668	0.983593	0.982861	0.984295
all_cause	Quartile 1	3.84942	0.983552	0.982819	0.984254
all_cause	Quartile 1	3.85216	0.983494	0.98276	0.984197
all_cause	Quartile 1	3.85489	0.983469	0.982735	0.984173
all_cause	Quartile 1	3.85763	0.983453	0.982718	0.984157
all_cause	Quartile 1	3.86037	0.983436	0.982701	0.984141
all_cause	Quartile 1	3.86311	0.983386	0.98265	0.984092
all_cause	Quartile 1	3.86858	0.983378	0.982641	0.984084
all_cause	Quartile 1	3.87132	0.98337	0.982633	0.984076
all_cause	Quartile 1	3.87406	0.983353	0.982616	0.98406
all_cause	Quartile 1	3.8768	0.983328	0.982591	0.984035
all_cause	Quartile 1	3.87953	0.983312	0.982574	0.984019
all_cause	Quartile 1	3.88227	0.983304	0.982565	0.984011
all_cause	Quartile 1	3.88501	0.983287	0.982548	0.983995
all_cause	Quartile 1	3.88775	0.98327	0.982532	0.983978
all_cause	Quartile 1	3.89049	0.983246	0.982506	0.983954
all_cause	Quartile 1	3.89322	0.983237	0.982498	0.983946
all_cause	Quartile 1	3.89596	0.983213	0.982472	0.983922
all_cause	Quartile 1	3.8987	0.983171	0.98243	0.983881
all_cause	Quartile 1	3.90144	0.983146	0.982405	0.983857
all_cause	Quartile 1	3.90418	0.983097	0.982354	0.983808
all_cause	Quartile 1	3.90691	0.98308	0.982337	0.983792
all_cause	Quartile 1	3.91239	0.983072	0.982329	0.983784
all_cause	Quartile 1	3.91513	0.98303	0.982286	0.983743
all_cause	Quartile 1	3.91786	0.983022	0.982278	0.983735
all_cause	Quartile 1	3.9206	0.983014	0.982269	0.983727
all_cause	Quartile 1	3.92334	0.982997	0.982252	0.983711
all_cause	Quartile 1	3.92608	0.982956	0.98221	0.98367
all_cause	Quartile 1	3.92882	0.982939	0.982193	0.983654
all_cause	Quartile 1	3.93155	0.982914	0.982168	0.98363
all_cause	Quartile 1	3.93429	0.982898	0.982151	0.983614
all_cause	Quartile 1	3.93703	0.98289	0.982143	0.983606
all_cause	Quartile 1	3.93977	0.982873	0.982126	0.983589
all_cause	Quartile 1	3.94251	0.982856	0.982109	0.983573
all_cause	Quartile 1	3.94524	0.982848	0.9821	0.983565
all_cause	Quartile 1	3.94798	0.982832	0.982083	0.983549
all_cause	Quartile 1	3.95072	0.982798	0.98205	0.983516
all_cause	Quartile 1	3.95346	0.98279	0.982041	0.983508
all_cause	Quartile 1	3.95619	0.982757	0.982007	0.983476
all_cause	Quartile 1	3.95893	0.982749	0.981999	0.983468
all_cause	Quartile 1	3.96167	0.982707	0.981957	0.983427
all_cause	Quartile 1	3.96441	0.982682	0.981931	0.983403
all_cause	Quartile 1	3.96715	0.982666	0.981914	0.983387
all_cause	Quartile 1	3.96988	0.982641	0.981889	0.983362
all_cause	Quartile 1	3.97262	0.982633	0.98188	0.983354
all_cause	Quartile 1	3.9781	0.982616	0.981864	0.983338
all_cause	Quartile 1	3.98084	0.982575	0.981821	0.983297
all_cause	Quartile 1	3.98357	0.98255	0.981796	0.983273
all_cause	Quartile 1	3.98631	0.982542	0.981787	0.983265
all_cause	Quartile 1	3.98905	0.982517	0.981762	0.983241
all_cause	Quartile 1	3.99179	0.982492	0.981737	0.983216
all_cause	Quartile 1	3.99726	0.982475	0.98172	0.9832
all_cause	Quartile 1	4	0.982459	0.981703	0.983184
all_cause	Quartile 1	4.00274	0.982434	0.981678	0.98316
all_cause	Quartile 1	4.00548	0.982409	0.981652	0.983135
all_cause	Quartile 1	4.00821	0.982393	0.981635	0.983119
all_cause	Quartile 1	4.01095	0.982376	0.981618	0.983103
all_cause	Quartile 1	4.01369	0.982368	0.98161	0.983095
all_cause	Quartile 1	4.01916	0.982359	0.981601	0.983087
all_cause	Quartile 1	4.0219	0.982351	0.981593	0.983078
all_cause	Quartile 1	4.02464	0.982326	0.981568	0.983054
all_cause	Quartile 1	4.02738	0.98231	0.981551	0.983038
all_cause	Quartile 1	4.03012	0.982277	0.981517	0.983005
all_cause	Quartile 1	4.03559	0.982268	0.981508	0.982997
all_cause	Quartile 1	4.03833	0.98226	0.9815	0.982989
all_cause	Quartile 1	4.04107	0.982235	0.981475	0.982965
all_cause	Quartile 1	4.04381	0.982219	0.981458	0.982949
all_cause	Quartile 1	4.04654	0.982186	0.981424	0.982916
all_cause	Quartile 1	4.04928	0.982152	0.98139	0.982884
all_cause	Quartile 1	4.05202	0.982152	0.98139	0.982884
all_cause	Quartile 1	4.05476	0.982128	0.981365	0.982859
all_cause	Quartile 1	4.05749	0.982119	0.981356	0.982851
all_cause	Quartile 1	4.06023	0.982094	0.981331	0.982827
all_cause	Quartile 1	4.06297	0.98207	0.981306	0.982803
all_cause	Quartile 1	4.06571	0.982061	0.981297	0.982795
all_cause	Quartile 1	4.07118	0.982036	0.981272	0.98277
all_cause	Quartile 1	4.07392	0.982028	0.981263	0.982762
all_cause	Quartile 1	4.0794	0.98202	0.981255	0.982754
all_cause	Quartile 1	4.08214	0.981987	0.981221	0.982722
all_cause	Quartile 1	4.08487	0.981962	0.981196	0.982697
all_cause	Quartile 1	4.08761	0.981945	0.981179	0.982681
all_cause	Quartile 1	4.09309	0.981904	0.981137	0.98264
all_cause	Quartile 1	4.09582	0.981879	0.981111	0.982616
all_cause	Quartile 1	4.09856	0.981863	0.981094	0.9826
all_cause	Quartile 1	4.1013	0.981821	0.981052	0.982559
all_cause	Quartile 1	4.10404	0.981805	0.981035	0.982543
all_cause	Quartile 1	4.10678	0.981796	0.981027	0.982535
all_cause	Quartile 1	4.10951	0.981763	0.980993	0.982502
all_cause	Quartile 1	4.11225	0.981755	0.980984	0.982494
all_cause	Quartile 1	4.11499	0.981747	0.980976	0.982486
all_cause	Quartile 1	4.11773	0.98173	0.980959	0.98247
all_cause	Quartile 1	4.1232	0.981713	0.980942	0.982454
all_cause	Quartile 1	4.12594	0.981697	0.980925	0.982438
all_cause	Quartile 1	4.12868	0.98168	0.980908	0.982421
all_cause	Quartile 1	4.13142	0.981672	0.9809	0.982413
all_cause	Quartile 1	4.13689	0.981655	0.980883	0.982397
all_cause	Quartile 1	4.13963	0.981622	0.980849	0.982364
all_cause	Quartile 1	4.14237	0.981606	0.980832	0.982348
all_cause	Quartile 1	4.14511	0.981581	0.980807	0.982324
all_cause	Quartile 1	4.14784	0.981564	0.98079	0.982308
all_cause	Quartile 1	4.15058	0.981523	0.980748	0.982267
all_cause	Quartile 1	4.15332	0.981506	0.980731	0.982251
all_cause	Quartile 1	4.15606	0.981498	0.980722	0.982243
all_cause	Quartile 1	4.1588	0.98149	0.980714	0.982235
all_cause	Quartile 1	4.16153	0.981473	0.980697	0.982218
all_cause	Quartile 1	4.16427	0.981457	0.98068	0.982202
all_cause	Quartile 1	4.16701	0.981448	0.980672	0.982194
all_cause	Quartile 1	4.17248	0.981424	0.980646	0.98217
all_cause	Quartile 1	4.17522	0.98139	0.980613	0.982137
all_cause	Quartile 1	4.17796	0.981366	0.980587	0.982113
all_cause	Quartile 1	4.1807	0.981341	0.980562	0.982089
all_cause	Quartile 1	4.18344	0.981332	0.980553	0.98208
all_cause	Quartile 1	4.18617	0.981324	0.980545	0.982072
all_cause	Quartile 1	4.18891	0.981299	0.98052	0.982048
all_cause	Quartile 1	4.19165	0.981283	0.980503	0.982032
all_cause	Quartile 1	4.19713	0.98125	0.980469	0.981999
all_cause	Quartile 1	4.19986	0.981208	0.980427	0.981959
all_cause	Quartile 1	4.2026	0.9812	0.980418	0.981951
all_cause	Quartile 1	4.20534	0.981192	0.98041	0.981942
all_cause	Quartile 1	4.20808	0.981175	0.980393	0.981926
all_cause	Quartile 1	4.21081	0.981167	0.980385	0.981918
all_cause	Quartile 1	4.21355	0.981134	0.980351	0.981886
all_cause	Quartile 1	4.21629	0.981109	0.980325	0.981861
all_cause	Quartile 1	4.21903	0.981076	0.980292	0.981829
all_cause	Quartile 1	4.22177	0.981051	0.980266	0.981804
all_cause	Quartile 1	4.2245	0.981043	0.980258	0.981796
all_cause	Quartile 1	4.22724	0.981026	0.980241	0.98178
all_cause	Quartile 1	4.23272	0.981001	0.980216	0.981756
all_cause	Quartile 1	4.23546	0.980993	0.980207	0.981748
all_cause	Quartile 1	4.23819	0.980985	0.980199	0.981739
all_cause	Quartile 1	4.24093	0.980976	0.98019	0.981731
all_cause	Quartile 1	4.24641	0.980935	0.980148	0.981691
all_cause	Quartile 1	4.24914	0.980927	0.98014	0.981683
all_cause	Quartile 1	4.25188	0.980918	0.980131	0.981675
all_cause	Quartile 1	4.25462	0.980902	0.980114	0.981658
all_cause	Quartile 1	4.2601	0.980885	0.980097	0.981642
all_cause	Quartile 1	4.26283	0.98086	0.980072	0.981618
all_cause	Quartile 1	4.26557	0.980835	0.980047	0.981593
all_cause	Quartile 1	4.26831	0.980819	0.98003	0.981577
all_cause	Quartile 1	4.27105	0.980811	0.980021	0.981569
all_cause	Quartile 1	4.27379	0.980802	0.980013	0.981561
all_cause	Quartile 1	4.27652	0.980802	0.980013	0.981561
all_cause	Quartile 1	4.27926	0.980777	0.979987	0.981537
all_cause	Quartile 1	4.282	0.980753	0.979962	0.981512
all_cause	Quartile 1	4.28747	0.980744	0.979954	0.981504
all_cause	Quartile 1	4.29021	0.980703	0.979911	0.981463
all_cause	Quartile 1	4.29295	0.980695	0.979903	0.981455
all_cause	Quartile 1	4.29569	0.980661	0.979869	0.981423
all_cause	Quartile 1	4.29843	0.980645	0.979852	0.981407
all_cause	Quartile 1	4.30116	0.980628	0.979835	0.98139
all_cause	Quartile 1	4.3039	0.98062	0.979827	0.981382
all_cause	Quartile 1	4.30664	0.980612	0.979819	0.981374
all_cause	Quartile 1	4.30938	0.980587	0.979793	0.98135
all_cause	Quartile 1	4.31211	0.980579	0.979785	0.981342
all_cause	Quartile 1	4.31485	0.980554	0.979759	0.981317
all_cause	Quartile 1	4.31759	0.980529	0.979734	0.981293
all_cause	Quartile 1	4.32033	0.980521	0.979726	0.981285
all_cause	Quartile 1	4.32307	0.980504	0.979709	0.981269
all_cause	Quartile 1	4.32854	0.980488	0.979692	0.981252
all_cause	Quartile 1	4.33128	0.980479	0.979683	0.981244
all_cause	Quartile 1	4.33402	0.980471	0.979675	0.981236
all_cause	Quartile 1	4.33676	0.980463	0.979667	0.981228
all_cause	Quartile 1	4.33949	0.980438	0.979641	0.981204
all_cause	Quartile 1	4.34223	0.980413	0.979616	0.981179
all_cause	Quartile 1	4.34497	0.980388	0.979591	0.981155
all_cause	Quartile 1	4.35318	0.980363	0.979565	0.98113
all_cause	Quartile 1	4.35592	0.980338	0.97954	0.981106
all_cause	Quartile 1	4.35866	0.980314	0.979515	0.981082
all_cause	Quartile 1	4.3614	0.980289	0.979489	0.981057
all_cause	Quartile 1	4.36413	0.98028	0.979481	0.981049
all_cause	Quartile 1	4.36961	0.980264	0.979464	0.981033
all_cause	Quartile 1	4.37509	0.980247	0.979447	0.981017
all_cause	Quartile 1	4.37782	0.980239	0.979438	0.981009
all_cause	Quartile 1	4.38056	0.980231	0.97943	0.981001
all_cause	Quartile 1	4.3833	0.980214	0.979413	0.980984
all_cause	Quartile 1	4.38604	0.980198	0.979396	0.980968
all_cause	Quartile 1	4.38877	0.980189	0.979388	0.98096
all_cause	Quartile 1	4.39151	0.980181	0.979379	0.980952
all_cause	Quartile 1	4.39425	0.98014	0.979337	0.980911
all_cause	Quartile 1	4.39699	0.980123	0.97932	0.980895
all_cause	Quartile 1	4.39973	0.98009	0.979286	0.980862
all_cause	Quartile 1	4.40246	0.980065	0.979261	0.980838
all_cause	Quartile 1	4.4052	0.980048	0.979244	0.980822
all_cause	Quartile 1	4.40794	0.980015	0.97921	0.980789
all_cause	Quartile 1	4.41068	0.97999	0.979185	0.980765
all_cause	Quartile 1	4.41615	0.979974	0.979168	0.980749
all_cause	Quartile 1	4.42163	0.979966	0.97916	0.980741
all_cause	Quartile 1	4.42437	0.979957	0.979151	0.980732
all_cause	Quartile 1	4.4271	0.979941	0.979135	0.980716
all_cause	Quartile 1	4.42984	0.979924	0.979118	0.9807
all_cause	Quartile 1	4.43258	0.979908	0.979101	0.980684
all_cause	Quartile 1	4.43532	0.979883	0.979075	0.980659
all_cause	Quartile 1	4.43806	0.979866	0.979059	0.980643
all_cause	Quartile 1	4.44079	0.97985	0.979042	0.980627
all_cause	Quartile 1	4.44353	0.979825	0.979016	0.980602
all_cause	Quartile 1	4.44627	0.979808	0.978999	0.980586
all_cause	Quartile 1	4.45175	0.979792	0.978983	0.98057
all_cause	Quartile 1	4.45722	0.97975	0.97894	0.980529
all_cause	Quartile 1	4.45996	0.979734	0.978923	0.980513
all_cause	Quartile 1	4.47091	0.979717	0.978907	0.980497
all_cause	Quartile 1	4.47365	0.979709	0.978898	0.980489
all_cause	Quartile 1	4.47639	0.979701	0.97889	0.980481
all_cause	Quartile 1	4.47912	0.979701	0.97889	0.980481
all_cause	Quartile 1	4.48186	0.979667	0.978856	0.980448
all_cause	Quartile 1	4.4846	0.979643	0.978831	0.980424
all_cause	Quartile 1	4.48734	0.979618	0.978805	0.980399
all_cause	Quartile 1	4.49281	0.979593	0.97878	0.980375
all_cause	Quartile 1	4.49555	0.979576	0.978763	0.980359
all_cause	Quartile 1	4.49829	0.97956	0.978746	0.980342
all_cause	Quartile 1	4.50103	0.979543	0.978729	0.980326
all_cause	Quartile 1	4.50376	0.979527	0.978712	0.98031
all_cause	Quartile 1	4.5065	0.979502	0.978687	0.980286
all_cause	Quartile 1	4.51198	0.979485	0.97867	0.980269
all_cause	Quartile 1	4.51472	0.979477	0.978662	0.980261
all_cause	Quartile 1	4.51745	0.97946	0.978645	0.980245
all_cause	Quartile 1	4.52019	0.979444	0.978628	0.980229
all_cause	Quartile 1	4.52293	0.979427	0.978611	0.980212
all_cause	Quartile 1	4.52567	0.979411	0.978594	0.980196
all_cause	Quartile 1	4.52841	0.979394	0.978577	0.98018
all_cause	Quartile 1	4.53114	0.979386	0.978569	0.980172
all_cause	Quartile 1	4.53388	0.979377	0.97856	0.980164
all_cause	Quartile 1	4.53662	0.979361	0.978544	0.980147
all_cause	Quartile 1	4.53936	0.979328	0.97851	0.980115
all_cause	Quartile 1	4.54209	0.979328	0.97851	0.980115
all_cause	Quartile 1	4.54483	0.979311	0.978493	0.980099
all_cause	Quartile 1	4.54757	0.979278	0.978459	0.980066
all_cause	Quartile 1	4.55031	0.97927	0.978451	0.980058
all_cause	Quartile 1	4.55305	0.979261	0.978442	0.98005
all_cause	Quartile 1	4.55578	0.979253	0.978434	0.980042
all_cause	Quartile 1	4.55852	0.979245	0.978425	0.980034
all_cause	Quartile 1	4.56126	0.979228	0.978408	0.980017
all_cause	Quartile 1	4.564	0.979187	0.978366	0.979977
all_cause	Quartile 1	4.56674	0.979179	0.978358	0.979969
all_cause	Quartile 1	4.56947	0.97917	0.978349	0.979961
all_cause	Quartile 1	4.57221	0.979145	0.978324	0.979936
all_cause	Quartile 1	4.57495	0.979121	0.978299	0.979912
all_cause	Quartile 1	4.57769	0.979112	0.97829	0.979904
all_cause	Quartile 1	4.58042	0.979104	0.978282	0.979895
all_cause	Quartile 1	4.58316	0.979079	0.978257	0.979871
all_cause	Quartile 1	4.5859	0.979063	0.97824	0.979855
all_cause	Quartile 1	4.58864	0.979054	0.978231	0.979847
all_cause	Quartile 1	4.59138	0.979054	0.978231	0.979847
all_cause	Quartile 1	4.59411	0.979038	0.978214	0.97983
all_cause	Quartile 1	4.59685	0.979021	0.978197	0.979814
all_cause	Quartile 1	4.59959	0.979005	0.978181	0.979798
all_cause	Quartile 1	4.60233	0.979005	0.978181	0.979798
all_cause	Quartile 1	4.6078	0.978947	0.978121	0.979741
all_cause	Quartile 1	4.61054	0.97893	0.978105	0.979725
all_cause	Quartile 1	4.61328	0.978889	0.978062	0.979684
all_cause	Quartile 1	4.61602	0.978856	0.978029	0.979652
all_cause	Quartile 1	4.61875	0.978847	0.97802	0.979644
all_cause	Quartile 1	4.62149	0.978814	0.977986	0.979611
all_cause	Quartile 1	4.62423	0.978798	0.97797	0.979595
all_cause	Quartile 1	4.62697	0.978789	0.977961	0.979587
all_cause	Quartile 1	4.62971	0.978764	0.977936	0.979562
all_cause	Quartile 1	4.63244	0.978731	0.977902	0.97953
all_cause	Quartile 1	4.63518	0.978706	0.977877	0.979505
all_cause	Quartile 1	4.63792	0.978698	0.977868	0.979497
all_cause	Quartile 1	4.64066	0.978682	0.977851	0.979481
all_cause	Quartile 1	4.64339	0.978665	0.977834	0.979465
all_cause	Quartile 1	4.64613	0.978624	0.977792	0.979424
all_cause	Quartile 1	4.64887	0.978607	0.977775	0.979408
all_cause	Quartile 1	4.65161	0.97859	0.977759	0.979391
all_cause	Quartile 1	4.65435	0.978582	0.97775	0.979383
all_cause	Quartile 1	4.65708	0.978557	0.977725	0.979359
all_cause	Quartile 1	4.65982	0.978532	0.977699	0.979335
all_cause	Quartile 1	4.66256	0.978524	0.977691	0.979326
all_cause	Quartile 1	4.6653	0.978499	0.977666	0.979302
all_cause	Quartile 1	4.66804	0.978474	0.97764	0.979278
all_cause	Quartile 1	4.67077	0.978466	0.977632	0.97927
all_cause	Quartile 1	4.67351	0.978433	0.977598	0.979237
all_cause	Quartile 1	4.67625	0.9784	0.977564	0.979204
all_cause	Quartile 1	4.68172	0.978392	0.977556	0.979196
all_cause	Quartile 1	4.6872	0.978375	0.977539	0.97918
all_cause	Quartile 1	4.68994	0.978325	0.977488	0.979131
all_cause	Quartile 1	4.69268	0.978309	0.977472	0.979115
all_cause	Quartile 1	4.69815	0.9783	0.977463	0.979107
all_cause	Quartile 1	4.70089	0.978292	0.977455	0.979099
all_cause	Quartile 1	4.70363	0.978267	0.977429	0.979074
all_cause	Quartile 1	4.70637	0.978242	0.977404	0.97905
all_cause	Quartile 1	4.7091	0.978234	0.977396	0.979042
all_cause	Quartile 1	4.71184	0.978226	0.977387	0.979034
all_cause	Quartile 1	4.71458	0.978201	0.977362	0.979009
all_cause	Quartile 1	4.72827	0.978193	0.977353	0.979001
all_cause	Quartile 1	4.73101	0.978168	0.977328	0.978977
all_cause	Quartile 1	4.73374	0.97816	0.97732	0.978969
all_cause	Quartile 1	4.73922	0.978151	0.977311	0.978961
all_cause	Quartile 1	4.7447	0.978135	0.977294	0.978944
all_cause	Quartile 1	4.74743	0.97811	0.977269	0.97892
all_cause	Quartile 1	4.75017	0.978093	0.977252	0.978904
all_cause	Quartile 1	4.75291	0.978077	0.977235	0.978887
all_cause	Quartile 1	4.75565	0.978068	0.977227	0.978879
all_cause	Quartile 1	4.75838	0.978052	0.97721	0.978863
all_cause	Quartile 1	4.76112	0.978044	0.977202	0.978855
all_cause	Quartile 1	4.76386	0.978027	0.977185	0.978839
all_cause	Quartile 1	4.76934	0.978002	0.977159	0.978814
all_cause	Quartile 1	4.77207	0.977977	0.977134	0.97879
all_cause	Quartile 1	4.77481	0.977944	0.9771	0.978757
all_cause	Quartile 1	4.77755	0.977936	0.977092	0.978749
all_cause	Quartile 1	4.78029	0.977903	0.977058	0.978717
all_cause	Quartile 1	4.78303	0.97787	0.977024	0.978684
all_cause	Quartile 1	4.7885	0.977853	0.977008	0.978668
all_cause	Quartile 1	4.79124	0.977828	0.976982	0.978643
all_cause	Quartile 1	4.79398	0.97782	0.976974	0.978635
all_cause	Quartile 1	4.79671	0.977812	0.976965	0.978627
all_cause	Quartile 1	4.79945	0.977787	0.97694	0.978603
all_cause	Quartile 1	4.80219	0.97777	0.976923	0.978586
all_cause	Quartile 1	4.80493	0.977762	0.976915	0.978578
all_cause	Quartile 1	4.8104	0.977754	0.976906	0.97857
all_cause	Quartile 1	4.81314	0.977745	0.976898	0.978562
all_cause	Quartile 1	4.81588	0.977712	0.976864	0.978529
all_cause	Quartile 1	4.81862	0.977696	0.976847	0.978513
all_cause	Quartile 1	4.82136	0.977687	0.976839	0.978505
all_cause	Quartile 1	4.82409	0.977687	0.976839	0.978505
all_cause	Quartile 1	4.82683	0.977671	0.976822	0.978489
all_cause	Quartile 1	4.82957	0.977662	0.976813	0.978481
all_cause	Quartile 1	4.83231	0.977638	0.976788	0.978456
all_cause	Quartile 1	4.83504	0.977629	0.97678	0.978448
all_cause	Quartile 1	4.83778	0.977621	0.976771	0.97844
all_cause	Quartile 1	4.846	0.977604	0.976754	0.978424
all_cause	Quartile 1	4.84873	0.977596	0.976746	0.978416
all_cause	Quartile 1	4.85147	0.977588	0.976738	0.978407
all_cause	Quartile 1	4.85695	0.977563	0.976712	0.978383
all_cause	Quartile 1	4.85969	0.977546	0.976695	0.978367
all_cause	Quartile 1	4.86242	0.97753	0.976678	0.97835
all_cause	Quartile 1	4.87064	0.977522	0.97667	0.978342
all_cause	Quartile 1	4.87337	0.977497	0.976645	0.978318
all_cause	Quartile 1	4.87611	0.97748	0.976628	0.978302
all_cause	Quartile 1	4.88159	0.97743	0.976577	0.978253
all_cause	Quartile 1	4.88433	0.977414	0.97656	0.978237
all_cause	Quartile 1	4.88706	0.977389	0.976535	0.978212
all_cause	Quartile 1	4.8898	0.977381	0.976527	0.978204
all_cause	Quartile 1	4.89254	0.977364	0.97651	0.978188
all_cause	Quartile 1	4.89528	0.977339	0.976484	0.978163
all_cause	Quartile 1	4.89802	0.977306	0.976451	0.978131
all_cause	Quartile 1	4.90075	0.977273	0.976417	0.978098
all_cause	Quartile 1	4.90349	0.977265	0.976409	0.97809
all_cause	Quartile 1	4.90623	0.977223	0.976366	0.978049
all_cause	Quartile 1	4.90897	0.977198	0.976341	0.978025
all_cause	Quartile 1	4.9117	0.97719	0.976333	0.978017
all_cause	Quartile 1	4.91444	0.977174	0.976316	0.978001
all_cause	Quartile 1	4.91718	0.977157	0.976299	0.977984
all_cause	Quartile 1	4.91992	0.97714	0.976282	0.977968
all_cause	Quartile 1	4.92539	0.977116	0.976257	0.977944
all_cause	Quartile 1	4.92813	0.977091	0.976231	0.977919
all_cause	Quartile 1	4.93087	0.977082	0.976223	0.977911
all_cause	Quartile 1	4.93361	0.977074	0.976215	0.977903
all_cause	Quartile 1	4.93634	0.977049	0.976189	0.977879
all_cause	Quartile 1	4.93908	0.977041	0.976181	0.97787
all_cause	Quartile 1	4.94182	0.977033	0.976172	0.977862
all_cause	Quartile 1	4.94456	0.977024	0.976164	0.977854
all_cause	Quartile 1	4.9473	0.977	0.976139	0.97783
all_cause	Quartile 1	4.95003	0.976991	0.97613	0.977822
all_cause	Quartile 1	4.95277	0.976966	0.976105	0.977797
all_cause	Quartile 1	4.95551	0.976942	0.97608	0.977773
all_cause	Quartile 1	4.95825	0.976908	0.976046	0.97774
all_cause	Quartile 1	4.96099	0.976908	0.976046	0.97774
all_cause	Quartile 1	4.96372	0.976867	0.976004	0.9777
all_cause	Quartile 1	4.96646	0.976817	0.975953	0.977651
all_cause	Quartile 1	4.97194	0.976817	0.975953	0.977651
all_cause	Quartile 1	4.97467	0.976809	0.975945	0.977643
all_cause	Quartile 1	4.97741	0.976801	0.975936	0.977634
all_cause	Quartile 1	4.98015	0.976784	0.975919	0.977618
all_cause	Quartile 1	4.98289	0.976776	0.975911	0.97761
all_cause	Quartile 1	4.9911	0.976759	0.975894	0.977594
all_cause	Quartile 1	4.99384	0.97671	0.975843	0.977545
all_cause	Quartile 1	4.99658	0.976668	0.975801	0.977504
all_cause	Quartile 1	4.99932	0.976627	0.975759	0.977464
all_cause	Quartile 1	5.00205	0.976602	0.975734	0.977439
all_cause	Quartile 1	5.00479	0.976594	0.975725	0.977431
all_cause	Quartile 1	5.00753	0.976569	0.9757	0.977407
all_cause	Quartile 1	5.01027	0.976544	0.975675	0.977382
all_cause	Quartile 1	5.013	0.976527	0.975658	0.977366
all_cause	Quartile 1	5.01848	0.976519	0.975649	0.977358
all_cause	Quartile 1	5.02122	0.976502	0.975633	0.977341
all_cause	Quartile 1	5.02396	0.976477	0.975607	0.977317
all_cause	Quartile 1	5.02669	0.976453	0.975582	0.977293
all_cause	Quartile 1	5.02943	0.976428	0.975557	0.977268
all_cause	Quartile 1	5.03217	0.976419	0.975548	0.97726
all_cause	Quartile 1	5.03491	0.976386	0.975514	0.977228
all_cause	Quartile 1	5.03765	0.97637	0.975498	0.977211
all_cause	Quartile 1	5.04038	0.976353	0.975481	0.977195
all_cause	Quartile 1	5.04312	0.97632	0.975447	0.977162
all_cause	Quartile 1	5.04586	0.976295	0.975422	0.977138
all_cause	Quartile 1	5.0486	0.976279	0.975405	0.977122
all_cause	Quartile 1	5.05133	0.976254	0.97538	0.977097
all_cause	Quartile 1	5.05407	0.976237	0.975363	0.977081
all_cause	Quartile 1	5.05681	0.976212	0.975337	0.977057
all_cause	Quartile 1	5.05955	0.976187	0.975312	0.977032
all_cause	Quartile 1	5.06229	0.976179	0.975304	0.977024
all_cause	Quartile 1	5.06776	0.976154	0.975278	0.977
all_cause	Quartile 1	5.07324	0.976105	0.975228	0.976951
all_cause	Quartile 1	5.07598	0.97608	0.975202	0.976926
all_cause	Quartile 1	5.07871	0.976063	0.975186	0.97691
all_cause	Quartile 1	5.08419	0.976047	0.975169	0.976894
all_cause	Quartile 1	5.08693	0.97603	0.975152	0.976877
all_cause	Quartile 1	5.08966	0.976005	0.975127	0.976853
all_cause	Quartile 1	5.0924	0.97598	0.975101	0.976829
all_cause	Quartile 1	5.09514	0.975972	0.975093	0.97682
all_cause	Quartile 1	5.09788	0.975947	0.975068	0.976796
all_cause	Quartile 1	5.10062	0.975906	0.975025	0.976755
all_cause	Quartile 1	5.10335	0.975889	0.975009	0.976739
all_cause	Quartile 1	5.10883	0.975889	0.975009	0.976739
all_cause	Quartile 1	5.11157	0.975873	0.974992	0.976723
all_cause	Quartile 1	5.11431	0.975864	0.974983	0.976715
all_cause	Quartile 1	5.11704	0.975856	0.974975	0.976707
all_cause	Quartile 1	5.11978	0.975823	0.974941	0.976674
all_cause	Quartile 1	5.12252	0.975815	0.974933	0.976666
all_cause	Quartile 1	5.12526	0.975798	0.974916	0.97665
all_cause	Quartile 1	5.12799	0.975781	0.974899	0.976633
all_cause	Quartile 1	5.13073	0.975748	0.974865	0.976601
all_cause	Quartile 1	5.13347	0.975723	0.97484	0.976576
all_cause	Quartile 1	5.13621	0.975715	0.974831	0.976568
all_cause	Quartile 1	5.13895	0.975699	0.974815	0.976552
all_cause	Quartile 1	5.14168	0.975649	0.974764	0.976503
all_cause	Quartile 1	5.14442	0.975624	0.974739	0.976479
all_cause	Quartile 1	5.14716	0.975583	0.974697	0.976438
all_cause	Quartile 1	5.1499	0.975549	0.974663	0.976405
all_cause	Quartile 1	5.15264	0.975508	0.974621	0.976365
all_cause	Quartile 1	5.15537	0.975491	0.974604	0.976348
all_cause	Quartile 1	5.15811	0.975442	0.974553	0.976299
all_cause	Quartile 1	5.16085	0.975417	0.974528	0.976275
all_cause	Quartile 1	5.16359	0.975392	0.974503	0.976251
all_cause	Quartile 1	5.16632	0.975359	0.974469	0.976218
all_cause	Quartile 1	5.16906	0.975342	0.974452	0.976202
all_cause	Quartile 1	5.1718	0.975317	0.974427	0.976177
all_cause	Quartile 1	5.17728	0.975301	0.97441	0.976161
all_cause	Quartile 1	5.18001	0.975259	0.974368	0.97612
all_cause	Quartile 1	5.18275	0.975251	0.974359	0.976112
all_cause	Quartile 1	5.18549	0.975234	0.974342	0.976096
all_cause	Quartile 1	5.18823	0.97521	0.974317	0.976071
all_cause	Quartile 1	5.19097	0.97521	0.974317	0.976071
all_cause	Quartile 1	5.1937	0.975201	0.974309	0.976063
all_cause	Quartile 1	5.19644	0.975193	0.9743	0.976055
all_cause	Quartile 1	5.19918	0.975185	0.974292	0.976047
all_cause	Quartile 1	5.20192	0.975168	0.974275	0.976031
all_cause	Quartile 1	5.20465	0.975143	0.97425	0.976006
all_cause	Quartile 1	5.20739	0.97511	0.974216	0.975974
all_cause	Quartile 1	5.21287	0.975102	0.974208	0.975965
all_cause	Quartile 1	5.21561	0.975077	0.974182	0.975941
all_cause	Quartile 1	5.21834	0.975069	0.974174	0.975933
all_cause	Quartile 1	5.22108	0.975027	0.974132	0.975892
all_cause	Quartile 1	5.22382	0.975002	0.974106	0.975868
all_cause	Quartile 1	5.22656	0.974994	0.974098	0.97586
all_cause	Quartile 1	5.2293	0.974986	0.97409	0.975851
all_cause	Quartile 1	5.23203	0.974969	0.974073	0.975835
all_cause	Quartile 1	5.23477	0.974944	0.974047	0.975811
all_cause	Quartile 1	5.23751	0.97492	0.974022	0.975786
all_cause	Quartile 1	5.24025	0.974886	0.973988	0.975754
all_cause	Quartile 1	5.24572	0.974862	0.973963	0.975729
all_cause	Quartile 1	5.24846	0.974845	0.973946	0.975713
all_cause	Quartile 1	5.2512	0.974812	0.973913	0.97568
all_cause	Quartile 1	5.25394	0.974804	0.973904	0.975672
all_cause	Quartile 1	5.25667	0.974795	0.973896	0.975664
all_cause	Quartile 1	5.25941	0.974787	0.973887	0.975656
all_cause	Quartile 1	5.26489	0.974779	0.973879	0.975648
all_cause	Quartile 1	5.26762	0.974762	0.973862	0.975632
all_cause	Quartile 1	5.27036	0.974754	0.973854	0.975623
all_cause	Quartile 1	5.2731	0.974712	0.973811	0.975583
all_cause	Quartile 1	5.27584	0.974696	0.973795	0.975566
all_cause	Quartile 1	5.27858	0.974687	0.973786	0.975558
all_cause	Quartile 1	5.28131	0.974679	0.973778	0.97555
all_cause	Quartile 1	5.28405	0.974671	0.973769	0.975542
all_cause	Quartile 1	5.28679	0.974654	0.973752	0.975526
all_cause	Quartile 1	5.28953	0.974646	0.973744	0.975518
all_cause	Quartile 1	5.29227	0.974638	0.973736	0.975509
all_cause	Quartile 1	5.29774	0.974621	0.973719	0.975493
all_cause	Quartile 1	5.30048	0.974605	0.973702	0.975477
all_cause	Quartile 1	5.30595	0.974596	0.973693	0.975469
all_cause	Quartile 1	5.30869	0.974555	0.973651	0.975428
all_cause	Quartile 1	5.31143	0.974538	0.973634	0.975412
all_cause	Quartile 1	5.31417	0.974497	0.973592	0.975371
all_cause	Quartile 1	5.31691	0.974489	0.973584	0.975363
all_cause	Quartile 1	5.31964	0.974455	0.97355	0.97533
all_cause	Quartile 1	5.32238	0.974431	0.973525	0.975306
all_cause	Quartile 1	5.32512	0.974397	0.973491	0.975273
all_cause	Quartile 1	5.32786	0.974373	0.973466	0.975249
all_cause	Quartile 1	5.3306	0.974356	0.973449	0.975232
all_cause	Quartile 1	5.33333	0.974348	0.973441	0.975224
all_cause	Quartile 1	5.33607	0.974331	0.973424	0.975208
all_cause	Quartile 1	5.33881	0.974306	0.973398	0.975183
all_cause	Quartile 1	5.34155	0.974298	0.97339	0.975175
all_cause	Quartile 1	5.34428	0.974273	0.973365	0.975151
all_cause	Quartile 1	5.34702	0.974248	0.973339	0.975126
all_cause	Quartile 1	5.34976	0.974232	0.973323	0.97511
all_cause	Quartile 1	5.3525	0.974207	0.973297	0.975086
all_cause	Quartile 1	5.35524	0.974157	0.973247	0.975037
all_cause	Quartile 1	5.35797	0.974141	0.97323	0.975021
all_cause	Quartile 1	5.36071	0.974116	0.973205	0.974996
all_cause	Quartile 1	5.36345	0.974091	0.973179	0.974972
all_cause	Quartile 1	5.36619	0.974049	0.973137	0.974931
all_cause	Quartile 1	5.36893	0.974024	0.973112	0.974906
all_cause	Quartile 1	5.37166	0.974016	0.973104	0.974898
all_cause	Quartile 1	5.3744	0.974	0.973087	0.974882
all_cause	Quartile 1	5.37714	0.973983	0.97307	0.974866
all_cause	Quartile 1	5.37988	0.973975	0.973061	0.974858
all_cause	Quartile 1	5.38261	0.973942	0.973028	0.974825
all_cause	Quartile 1	5.38535	0.973892	0.972977	0.974776
all_cause	Quartile 1	5.38809	0.97385	0.972935	0.974735
all_cause	Quartile 1	5.39083	0.973826	0.97291	0.974711
all_cause	Quartile 1	5.39357	0.973809	0.972893	0.974695
all_cause	Quartile 1	5.3963	0.973792	0.972876	0.974678
all_cause	Quartile 1	5.39904	0.973784	0.972868	0.97467
all_cause	Quartile 1	5.40178	0.973751	0.972834	0.974638
all_cause	Quartile 1	5.40452	0.973734	0.972817	0.974621
all_cause	Quartile 1	5.40726	0.973676	0.972758	0.974564
all_cause	Quartile 1	5.40999	0.973643	0.972724	0.974532
all_cause	Quartile 1	5.41273	0.973618	0.972699	0.974507
all_cause	Quartile 1	5.41547	0.973602	0.972682	0.974491
all_cause	Quartile 1	5.41821	0.973569	0.972649	0.974458
all_cause	Quartile 1	5.42094	0.973552	0.972632	0.974442
all_cause	Quartile 1	5.42368	0.973536	0.972615	0.974426
all_cause	Quartile 1	5.42642	0.973519	0.972598	0.974409
all_cause	Quartile 1	5.42916	0.973486	0.972564	0.974377
all_cause	Quartile 1	5.4319	0.973478	0.972556	0.974369
all_cause	Quartile 1	5.43463	0.973444	0.972522	0.974336
all_cause	Quartile 1	5.43737	0.97342	0.972497	0.974312
all_cause	Quartile 1	5.44011	0.973403	0.97248	0.974295
all_cause	Quartile 1	5.44285	0.973386	0.972463	0.974279
all_cause	Quartile 1	5.44559	0.973353	0.972429	0.974246
all_cause	Quartile 1	5.44832	0.973337	0.972413	0.97423
all_cause	Quartile 1	5.45106	0.973328	0.972404	0.974222
all_cause	Quartile 1	5.45654	0.973303	0.972379	0.974198
all_cause	Quartile 1	5.45927	0.973287	0.972362	0.974181
all_cause	Quartile 1	5.46201	0.973262	0.972337	0.974157
all_cause	Quartile 1	5.46475	0.973254	0.972328	0.974149
all_cause	Quartile 1	5.46749	0.973237	0.972311	0.974132
all_cause	Quartile 1	5.4757	0.973212	0.972286	0.974108
all_cause	Quartile 1	5.47844	0.973187	0.972261	0.974083
all_cause	Quartile 1	5.48118	0.973163	0.972236	0.974059
all_cause	Quartile 1	5.48665	0.973146	0.972219	0.974043
all_cause	Quartile 1	5.48939	0.973138	0.97221	0.974035
all_cause	Quartile 1	5.49213	0.973105	0.972177	0.974002
all_cause	Quartile 1	5.49487	0.97308	0.972151	0.973977
all_cause	Quartile 1	5.4976	0.973063	0.972135	0.973961
all_cause	Quartile 1	5.50034	0.97303	0.972101	0.973929
all_cause	Quartile 1	5.50308	0.973022	0.972092	0.97392
all_cause	Quartile 1	5.50582	0.972997	0.972067	0.973896
all_cause	Quartile 1	5.50856	0.97298	0.97205	0.97388
all_cause	Quartile 1	5.51129	0.972972	0.972042	0.973871
all_cause	Quartile 1	5.51403	0.972964	0.972033	0.973863
all_cause	Quartile 1	5.51677	0.972947	0.972017	0.973847
all_cause	Quartile 1	5.51951	0.972931	0.972	0.973831
all_cause	Quartile 1	5.52225	0.972914	0.971983	0.973814
all_cause	Quartile 1	5.52498	0.972897	0.971966	0.973798
all_cause	Quartile 1	5.52772	0.972848	0.971916	0.973749
all_cause	Quartile 1	5.53046	0.972823	0.97189	0.973725
all_cause	Quartile 1	5.5332	0.972781	0.971848	0.973684
all_cause	Quartile 1	5.53593	0.972765	0.971831	0.973668
all_cause	Quartile 1	5.53867	0.972715	0.971781	0.973619
all_cause	Quartile 1	5.54141	0.97269	0.971756	0.973594
all_cause	Quartile 1	5.54415	0.972665	0.97173	0.97357
all_cause	Quartile 1	5.54689	0.97264	0.971705	0.973545
all_cause	Quartile 1	5.54962	0.972616	0.97168	0.973521
all_cause	Quartile 1	5.55236	0.972599	0.971663	0.973505
all_cause	Quartile 1	5.5551	0.972574	0.971638	0.97348
all_cause	Quartile 1	5.55784	0.972566	0.971629	0.973472
all_cause	Quartile 1	5.56057	0.972558	0.971621	0.973464
all_cause	Quartile 1	5.56331	0.972541	0.971604	0.973448
all_cause	Quartile 1	5.56605	0.972533	0.971595	0.973439
all_cause	Quartile 1	5.56879	0.972508	0.97157	0.973415
all_cause	Quartile 1	5.57426	0.972491	0.971553	0.973399
all_cause	Quartile 1	5.577	0.972466	0.971528	0.973374
all_cause	Quartile 1	5.57974	0.97245	0.971511	0.973358
all_cause	Quartile 1	5.58248	0.972433	0.971494	0.973342
all_cause	Quartile 1	5.58522	0.972408	0.971469	0.973317
all_cause	Quartile 1	5.58795	0.9724	0.971461	0.973309
all_cause	Quartile 1	5.59069	0.972367	0.971427	0.973276
all_cause	Quartile 1	5.59343	0.972334	0.971393	0.973244
all_cause	Quartile 1	5.59617	0.972326	0.971385	0.973236
all_cause	Quartile 1	5.5989	0.972309	0.971368	0.973219
all_cause	Quartile 1	5.60164	0.972292	0.971351	0.973203
all_cause	Quartile 1	5.60438	0.972251	0.971309	0.973162
all_cause	Quartile 1	5.60712	0.972243	0.971301	0.973154
all_cause	Quartile 1	5.60986	0.972209	0.971267	0.973121
all_cause	Quartile 1	5.61259	0.972209	0.971267	0.973121
all_cause	Quartile 1	5.61533	0.972193	0.97125	0.973105
all_cause	Quartile 1	5.61807	0.972185	0.971242	0.973097
all_cause	Quartile 1	5.62081	0.972143	0.9712	0.973056
all_cause	Quartile 1	5.62355	0.972143	0.9712	0.973056
all_cause	Quartile 1	5.62628	0.972135	0.971191	0.973048
all_cause	Quartile 1	5.62902	0.972127	0.971183	0.97304
all_cause	Quartile 1	5.63176	0.97211	0.971166	0.973024
all_cause	Quartile 1	5.6345	0.972093	0.971149	0.973007
all_cause	Quartile 1	5.63723	0.972069	0.971124	0.972983
all_cause	Quartile 1	5.63997	0.972052	0.971107	0.972967
all_cause	Quartile 1	5.64271	0.972035	0.97109	0.97295
all_cause	Quartile 1	5.64545	0.972019	0.971073	0.972934
all_cause	Quartile 1	5.64819	0.972002	0.971056	0.972918
all_cause	Quartile 1	5.65092	0.971977	0.971031	0.972893
all_cause	Quartile 1	5.65366	0.971969	0.971023	0.972885
all_cause	Quartile 1	5.6564	0.971953	0.971006	0.972869
all_cause	Quartile 1	5.65914	0.971944	0.970997	0.972861
all_cause	Quartile 1	5.66188	0.971919	0.970972	0.972836
all_cause	Quartile 1	5.66461	0.971886	0.970939	0.972803
all_cause	Quartile 1	5.66735	0.971853	0.970905	0.972771
all_cause	Quartile 1	5.67009	0.971845	0.970896	0.972763
all_cause	Quartile 1	5.67283	0.971787	0.970837	0.972706
all_cause	Quartile 1	5.6783	0.97177	0.970821	0.972689
all_cause	Quartile 1	5.68104	0.971762	0.970812	0.972681
all_cause	Quartile 1	5.68378	0.971745	0.970795	0.972665
all_cause	Quartile 1	5.68652	0.971704	0.970753	0.972624
all_cause	Quartile 1	5.68925	0.971696	0.970745	0.972616
all_cause	Quartile 1	5.69199	0.971671	0.97072	0.972591
all_cause	Quartile 1	5.69473	0.971654	0.970703	0.972575
all_cause	Quartile 1	5.70021	0.971646	0.970694	0.972567
all_cause	Quartile 1	5.70294	0.971646	0.970694	0.972567
all_cause	Quartile 1	5.70568	0.971629	0.970677	0.972551
all_cause	Quartile 1	5.70842	0.971613	0.970661	0.972534
all_cause	Quartile 1	5.71116	0.971588	0.970635	0.97251
all_cause	Quartile 1	5.71389	0.971546	0.970593	0.972469
all_cause	Quartile 1	5.71663	0.971513	0.97056	0.972436
all_cause	Quartile 1	5.71937	0.971497	0.970543	0.97242
all_cause	Quartile 1	5.72211	0.971464	0.970509	0.972388
all_cause	Quartile 1	5.72485	0.971455	0.970501	0.972379
all_cause	Quartile 1	5.72758	0.971447	0.970492	0.972371
all_cause	Quartile 1	5.73032	0.971405	0.97045	0.97233
all_cause	Quartile 1	5.73306	0.971381	0.970425	0.972306
all_cause	Quartile 1	5.7358	0.971372	0.970416	0.972298
all_cause	Quartile 1	5.73854	0.971364	0.970408	0.97229
all_cause	Quartile 1	5.74127	0.971339	0.970383	0.972265
all_cause	Quartile 1	5.74401	0.971323	0.970366	0.972249
all_cause	Quartile 1	5.74675	0.971306	0.970349	0.972233
all_cause	Quartile 1	5.74949	0.971298	0.970341	0.972224
all_cause	Quartile 1	5.75222	0.971289	0.970332	0.972216
all_cause	Quartile 1	5.75496	0.971265	0.970307	0.972192
all_cause	Quartile 1	5.7577	0.971231	0.970273	0.972159
all_cause	Quartile 1	5.76044	0.971215	0.970256	0.972143
all_cause	Quartile 1	5.76318	0.971198	0.97024	0.972127
all_cause	Quartile 1	5.76591	0.97119	0.970231	0.972118
all_cause	Quartile 1	5.76865	0.971182	0.970223	0.97211
all_cause	Quartile 1	5.77139	0.971165	0.970206	0.972094
all_cause	Quartile 1	5.77413	0.971157	0.970197	0.972086
all_cause	Quartile 1	5.77687	0.971132	0.970172	0.972061
all_cause	Quartile 1	5.78234	0.971107	0.970147	0.972037
all_cause	Quartile 1	5.78508	0.971099	0.970139	0.972029
all_cause	Quartile 1	5.78782	0.971066	0.970105	0.971996
all_cause	Quartile 1	5.79055	0.971057	0.970096	0.971988
all_cause	Quartile 1	5.79329	0.971008	0.970046	0.971939
all_cause	Quartile 1	5.79603	0.970999	0.970037	0.971931
all_cause	Quartile 1	5.79877	0.970958	0.969995	0.97189
all_cause	Quartile 1	5.80151	0.970941	0.969979	0.971874
all_cause	Quartile 1	5.80424	0.970925	0.969962	0.971857
all_cause	Quartile 1	5.80972	0.970892	0.969928	0.971825
all_cause	Quartile 1	5.81246	0.97085	0.969886	0.971784
all_cause	Quartile 1	5.8152	0.970842	0.969878	0.971776
all_cause	Quartile 1	5.81793	0.970825	0.969861	0.971759
all_cause	Quartile 1	5.82341	0.970809	0.969844	0.971743
all_cause	Quartile 1	5.82615	0.9708	0.969835	0.971735
all_cause	Quartile 1	5.82888	0.970792	0.969827	0.971727
all_cause	Quartile 1	5.83162	0.970759	0.969793	0.971694
all_cause	Quartile 1	5.83436	0.970751	0.969785	0.971686
all_cause	Quartile 1	5.8371	0.970718	0.969751	0.971653
all_cause	Quartile 1	5.83984	0.970701	0.969734	0.971637
all_cause	Quartile 1	5.84257	0.970676	0.969709	0.971613
all_cause	Quartile 1	5.84531	0.970668	0.969701	0.971604
all_cause	Quartile 1	5.84805	0.970651	0.969684	0.971588
all_cause	Quartile 1	5.85079	0.970643	0.969675	0.97158
all_cause	Quartile 1	5.85352	0.970626	0.969659	0.971564
all_cause	Quartile 1	5.85626	0.97061	0.969642	0.971547
all_cause	Quartile 1	5.859	0.970585	0.969617	0.971523
all_cause	Quartile 1	5.86174	0.970543	0.969574	0.971482
all_cause	Quartile 1	5.86448	0.97051	0.969541	0.971449
all_cause	Quartile 1	5.86721	0.970485	0.969515	0.971425
all_cause	Quartile 1	5.86995	0.970452	0.969482	0.971392
all_cause	Quartile 1	5.87269	0.970419	0.969448	0.97136
all_cause	Quartile 1	5.87543	0.970394	0.969423	0.971335
all_cause	Quartile 1	5.87817	0.970386	0.969414	0.971327
all_cause	Quartile 1	5.8809	0.970378	0.969406	0.971319
all_cause	Quartile 1	5.88364	0.970369	0.969398	0.971311
all_cause	Quartile 1	5.88912	0.970353	0.969381	0.971294
all_cause	Quartile 1	5.89185	0.970345	0.969372	0.971286
all_cause	Quartile 1	5.89733	0.97032	0.969347	0.971262
all_cause	Quartile 1	5.90007	0.970303	0.96933	0.971245
all_cause	Quartile 1	5.90281	0.970278	0.969305	0.971221
all_cause	Quartile 1	5.90554	0.970262	0.969288	0.971205
all_cause	Quartile 1	5.90828	0.970253	0.96928	0.971197
all_cause	Quartile 1	5.91102	0.970237	0.969263	0.97118
all_cause	Quartile 1	5.91376	0.97022	0.969246	0.971164
all_cause	Quartile 1	5.91923	0.970204	0.969229	0.971148
all_cause	Quartile 1	5.92197	0.970162	0.969187	0.971107
all_cause	Quartile 1	5.92471	0.970137	0.969162	0.971082
all_cause	Quartile 1	5.92745	0.970129	0.969153	0.971074
all_cause	Quartile 1	5.93566	0.970104	0.969128	0.97105
all_cause	Quartile 1	5.9384	0.970088	0.969111	0.971033
all_cause	Quartile 1	5.94114	0.970054	0.969078	0.971001
all_cause	Quartile 1	5.94387	0.970046	0.969069	0.970993
all_cause	Quartile 1	5.94661	0.970038	0.969061	0.970984
all_cause	Quartile 1	5.95209	0.970013	0.969036	0.97096
all_cause	Quartile 1	5.95483	0.96998	0.969002	0.970927
all_cause	Quartile 1	5.95756	0.969955	0.968977	0.970903
all_cause	Quartile 1	5.9603	0.969938	0.96896	0.970886
all_cause	Quartile 1	5.96578	0.969913	0.968935	0.970862
all_cause	Quartile 1	5.96851	0.96988	0.968901	0.970829
all_cause	Quartile 1	5.97399	0.969847	0.968867	0.970797
all_cause	Quartile 1	5.97673	0.969839	0.968859	0.970789
all_cause	Quartile 1	5.97947	0.969806	0.968825	0.970756
all_cause	Quartile 1	5.9822	0.969789	0.968808	0.97074
all_cause	Quartile 1	5.98494	0.969773	0.968792	0.970723
all_cause	Quartile 1	5.98768	0.969739	0.968758	0.970691
all_cause	Quartile 1	5.99042	0.969739	0.968758	0.970691
all_cause	Quartile 1	5.99316	0.969706	0.968724	0.970658
all_cause	Quartile 1	5.99589	0.96969	0.968707	0.970642
all_cause	Quartile 1	5.99863	0.969673	0.968691	0.970625
all_cause	Quartile 1	6.00137	0.969648	0.968665	0.970601
all_cause	Quartile 1	6.00411	0.96964	0.968657	0.970593
all_cause	Quartile 1	6.00684	0.969615	0.968632	0.970568
all_cause	Quartile 1	6.00958	0.969607	0.968623	0.97056
all_cause	Quartile 1	6.01232	0.969598	0.968615	0.970552
all_cause	Quartile 1	6.0178	0.96959	0.968606	0.970544
all_cause	Quartile 1	6.02053	0.969582	0.968598	0.970536
all_cause	Quartile 1	6.02327	0.969549	0.968564	0.970503
all_cause	Quartile 1	6.02601	0.969524	0.968539	0.970478
all_cause	Quartile 1	6.02875	0.969499	0.968514	0.970454
all_cause	Quartile 1	6.03149	0.969482	0.968497	0.970438
all_cause	Quartile 1	6.03422	0.969474	0.968489	0.970429
all_cause	Quartile 1	6.03696	0.969449	0.968463	0.970405
all_cause	Quartile 1	6.0397	0.969424	0.968438	0.97038
all_cause	Quartile 1	6.04244	0.9694	0.968413	0.970356
all_cause	Quartile 1	6.04517	0.969366	0.968379	0.970323
all_cause	Quartile 1	6.04791	0.969366	0.968379	0.970323
all_cause	Quartile 1	6.05065	0.969342	0.968354	0.970299
all_cause	Quartile 1	6.05339	0.969325	0.968337	0.970283
all_cause	Quartile 1	6.05613	0.969317	0.968329	0.970274
all_cause	Quartile 1	6.05886	0.969283	0.968295	0.970242
all_cause	Quartile 1	6.0616	0.969267	0.968278	0.970225
all_cause	Quartile 1	6.06434	0.969225	0.968236	0.970185
all_cause	Quartile 1	6.06708	0.969217	0.968228	0.970176
all_cause	Quartile 1	6.06982	0.969192	0.968202	0.970152
all_cause	Quartile 1	6.07255	0.969176	0.968186	0.970136
all_cause	Quartile 1	6.07529	0.969143	0.968152	0.970103
all_cause	Quartile 1	6.07803	0.969109	0.968118	0.97007
all_cause	Quartile 1	6.08077	0.969101	0.96811	0.970062
all_cause	Quartile 1	6.0835	0.969093	0.968101	0.970054
all_cause	Quartile 1	6.08624	0.969076	0.968085	0.970038
all_cause	Quartile 1	6.08898	0.969051	0.968059	0.970013
all_cause	Quartile 1	6.09172	0.969035	0.968042	0.969997
all_cause	Quartile 1	6.09446	0.96901	0.968017	0.969972
all_cause	Quartile 1	6.09993	0.969002	0.968009	0.969964
all_cause	Quartile 1	6.10267	0.968985	0.967992	0.969948
all_cause	Quartile 1	6.10541	0.968968	0.967975	0.969932
all_cause	Quartile 1	6.10815	0.968944	0.96795	0.969907
all_cause	Quartile 1	6.11088	0.968935	0.967941	0.969899
all_cause	Quartile 1	6.11362	0.96891	0.967916	0.969874
all_cause	Quartile 1	6.11636	0.968902	0.967908	0.969866
all_cause	Quartile 1	6.1191	0.968861	0.967866	0.969825
all_cause	Quartile 1	6.12183	0.968836	0.96784	0.969801
all_cause	Quartile 1	6.12457	0.968819	0.967824	0.969785
all_cause	Quartile 1	6.12731	0.968803	0.967807	0.969768
all_cause	Quartile 1	6.13005	0.968786	0.96779	0.969752
all_cause	Quartile 1	6.13279	0.968753	0.967756	0.969719
all_cause	Quartile 1	6.13552	0.968728	0.967731	0.969695
all_cause	Quartile 1	6.13826	0.968712	0.967714	0.969678
all_cause	Quartile 1	6.141	0.968687	0.967689	0.969654
all_cause	Quartile 1	6.14374	0.968678	0.967681	0.969646
all_cause	Quartile 1	6.14648	0.968645	0.967647	0.969613
all_cause	Quartile 1	6.14921	0.968637	0.967638	0.969605
all_cause	Quartile 1	6.15195	0.968629	0.96763	0.969597
all_cause	Quartile 1	6.15469	0.968612	0.967613	0.969581
all_cause	Quartile 1	6.15743	0.968595	0.967596	0.969564
all_cause	Quartile 1	6.16016	0.968562	0.967563	0.969532
all_cause	Quartile 1	6.1629	0.968546	0.967546	0.969515
all_cause	Quartile 1	6.16564	0.968504	0.967504	0.969474
all_cause	Quartile 1	6.16838	0.968488	0.967487	0.969458
all_cause	Quartile 1	6.17112	0.968479	0.967479	0.96945
all_cause	Quartile 1	6.17385	0.968471	0.96747	0.969442
all_cause	Quartile 1	6.17659	0.968463	0.967462	0.969434
all_cause	Quartile 1	6.17933	0.96843	0.967428	0.969401
all_cause	Quartile 1	6.18207	0.968413	0.967411	0.969385
all_cause	Quartile 1	6.1848	0.968396	0.967394	0.969368
all_cause	Quartile 1	6.18754	0.96838	0.967378	0.969352
all_cause	Quartile 1	6.19302	0.968372	0.967369	0.969344
all_cause	Quartile 1	6.19576	0.968363	0.967361	0.969336
all_cause	Quartile 1	6.19849	0.968347	0.967344	0.969319
all_cause	Quartile 1	6.20123	0.968314	0.96731	0.969287
all_cause	Quartile 1	6.20397	0.968289	0.967285	0.969262
all_cause	Quartile 1	6.20671	0.968272	0.967268	0.969246
all_cause	Quartile 1	6.20945	0.968239	0.967235	0.969213
all_cause	Quartile 1	6.21218	0.968231	0.967226	0.969205
all_cause	Quartile 1	6.21492	0.968214	0.967209	0.969189
all_cause	Quartile 1	6.2204	0.968198	0.967192	0.969172
all_cause	Quartile 1	6.22587	0.968181	0.967176	0.969156
all_cause	Quartile 1	6.22861	0.968148	0.967142	0.969123
all_cause	Quartile 1	6.23135	0.968106	0.9671	0.969082
all_cause	Quartile 1	6.23409	0.968081	0.967075	0.969058
all_cause	Quartile 1	6.23682	0.968032	0.967024	0.969009
all_cause	Quartile 1	6.23956	0.967999	0.966991	0.968976
all_cause	Quartile 1	6.25599	0.967965	0.966957	0.968944
all_cause	Quartile 1	6.25873	0.967907	0.966898	0.968886
all_cause	Quartile 1	6.26146	0.967891	0.966881	0.96887
all_cause	Quartile 1	6.2642	0.967874	0.966864	0.968854
all_cause	Quartile 1	6.26694	0.967849	0.966839	0.968829
all_cause	Quartile 1	6.26968	0.967833	0.966822	0.968813
all_cause	Quartile 1	6.27242	0.967791	0.96678	0.968772
all_cause	Quartile 1	6.27515	0.967766	0.966755	0.968748
all_cause	Quartile 1	6.27789	0.967742	0.96673	0.968723
all_cause	Quartile 1	6.28063	0.967708	0.966696	0.968691
all_cause	Quartile 1	6.28337	0.967675	0.966662	0.968658
all_cause	Quartile 1	6.28611	0.967626	0.966612	0.968609
all_cause	Quartile 1	6.28884	0.967601	0.966587	0.968584
all_cause	Quartile 1	6.29158	0.967592	0.966578	0.968576
all_cause	Quartile 1	6.29432	0.967567	0.966553	0.968552
all_cause	Quartile 1	6.29706	0.967551	0.966536	0.968535
all_cause	Quartile 1	6.29979	0.967518	0.966503	0.968503
all_cause	Quartile 1	6.30253	0.967501	0.966486	0.968486
all_cause	Quartile 1	6.30527	0.967485	0.966469	0.96847
all_cause	Quartile 1	6.30801	0.967476	0.96646	0.968462
all_cause	Quartile 1	6.31075	0.967468	0.966452	0.968454
all_cause	Quartile 1	6.31622	0.967468	0.966452	0.968454
all_cause	Quartile 1	6.31896	0.967443	0.966427	0.968429
all_cause	Quartile 1	6.3217	0.967427	0.96641	0.968413
all_cause	Quartile 1	6.32444	0.967402	0.966385	0.968388
all_cause	Quartile 1	6.32717	0.967385	0.966368	0.968372
all_cause	Quartile 1	6.32991	0.967352	0.966334	0.968339
all_cause	Quartile 1	6.33265	0.967344	0.966326	0.968331
all_cause	Quartile 1	6.33539	0.967319	0.966301	0.968307
all_cause	Quartile 1	6.33812	0.967286	0.966267	0.968274
all_cause	Quartile 1	6.34086	0.967277	0.966259	0.968266
all_cause	Quartile 1	6.3436	0.967261	0.966242	0.96825
all_cause	Quartile 1	6.34634	0.967236	0.966216	0.968225
all_cause	Quartile 1	6.34908	0.967211	0.966191	0.968201
all_cause	Quartile 1	6.35181	0.967186	0.966166	0.968176
all_cause	Quartile 1	6.35455	0.967153	0.966132	0.968143
all_cause	Quartile 1	6.35729	0.967136	0.966116	0.968127
all_cause	Quartile 1	6.36003	0.967095	0.966073	0.968086
all_cause	Quartile 1	6.36277	0.967087	0.966065	0.968078
all_cause	Quartile 1	6.3655	0.96707	0.966048	0.968062
all_cause	Quartile 1	6.36824	0.967053	0.966031	0.968045
all_cause	Quartile 1	6.37098	0.967045	0.966023	0.968037
all_cause	Quartile 1	6.37372	0.967037	0.966015	0.968029
all_cause	Quartile 1	6.37645	0.96702	0.965998	0.968013
all_cause	Quartile 1	6.37919	0.967012	0.965989	0.968005
all_cause	Quartile 1	6.38193	0.967004	0.965981	0.967996
all_cause	Quartile 1	6.38467	0.966987	0.965964	0.96798
all_cause	Quartile 1	6.38741	0.966971	0.965947	0.967964
all_cause	Quartile 1	6.39014	0.966929	0.965905	0.967923
all_cause	Quartile 1	6.39288	0.966921	0.965897	0.967915
all_cause	Quartile 1	6.39562	0.966879	0.965855	0.967874
all_cause	Quartile 1	6.39836	0.966821	0.965796	0.967817
all_cause	Quartile 1	6.4011	0.966805	0.965779	0.9678
all_cause	Quartile 1	6.40383	0.966796	0.965771	0.967792
all_cause	Quartile 1	6.40657	0.96678	0.965754	0.967776
all_cause	Quartile 1	6.40931	0.966772	0.965745	0.967768
all_cause	Quartile 1	6.41205	0.966738	0.965712	0.967735
all_cause	Quartile 1	6.41478	0.966697	0.96567	0.967694
all_cause	Quartile 1	6.41752	0.966689	0.965661	0.967686
all_cause	Quartile 1	6.42026	0.966647	0.965619	0.967645
all_cause	Quartile 1	6.423	0.966622	0.965594	0.967621
all_cause	Quartile 1	6.42574	0.966614	0.965586	0.967612
all_cause	Quartile 1	6.42847	0.966598	0.965569	0.967596
all_cause	Quartile 1	6.43121	0.966581	0.965552	0.96758
all_cause	Quartile 1	6.43395	0.966548	0.965518	0.967547
all_cause	Quartile 1	6.43669	0.966539	0.96551	0.967539
all_cause	Quartile 1	6.43943	0.966515	0.965485	0.967514
all_cause	Quartile 1	6.44216	0.966481	0.965451	0.967482
all_cause	Quartile 1	6.44764	0.966465	0.965434	0.967465
all_cause	Quartile 1	6.45038	0.966448	0.965417	0.967449
all_cause	Quartile 1	6.45311	0.966432	0.965401	0.967433
all_cause	Quartile 1	6.45585	0.966415	0.965384	0.967416
all_cause	Quartile 1	6.46133	0.966382	0.96535	0.967384
all_cause	Quartile 1	6.46407	0.966365	0.965333	0.967367
all_cause	Quartile 1	6.4668	0.966324	0.965291	0.967327
all_cause	Quartile 1	6.46954	0.966316	0.965283	0.967318
all_cause	Quartile 1	6.47228	0.966291	0.965258	0.967294
all_cause	Quartile 1	6.47502	0.966258	0.965224	0.967261
all_cause	Quartile 1	6.48049	0.966241	0.965207	0.967245
all_cause	Quartile 1	6.48597	0.966216	0.965182	0.96722
all_cause	Quartile 1	6.48871	0.966191	0.965157	0.967196
all_cause	Quartile 1	6.49144	0.966158	0.965123	0.967163
all_cause	Quartile 1	6.49418	0.966142	0.965106	0.967147
all_cause	Quartile 1	6.49692	0.966125	0.965089	0.96713
all_cause	Quartile 1	6.49966	0.966108	0.965072	0.967114
all_cause	Quartile 1	6.5024	0.966084	0.965047	0.96709
all_cause	Quartile 1	6.50513	0.96605	0.965014	0.967057
all_cause	Quartile 1	6.50787	0.966042	0.965005	0.967049
all_cause	Quartile 1	6.51061	0.966025	0.964988	0.967032
all_cause	Quartile 1	6.51335	0.966017	0.96498	0.967024
all_cause	Quartile 1	6.51608	0.965951	0.964913	0.966959
all_cause	Quartile 1	6.51882	0.965943	0.964904	0.966951
all_cause	Quartile 1	6.52156	0.965918	0.964879	0.966926
all_cause	Quartile 1	6.5243	0.965901	0.964862	0.96691
all_cause	Quartile 1	6.52704	0.965885	0.964845	0.966894
all_cause	Quartile 1	6.52977	0.965835	0.964795	0.966844
all_cause	Quartile 1	6.53251	0.965826	0.964786	0.966836
all_cause	Quartile 1	6.53525	0.965793	0.964753	0.966804
all_cause	Quartile 1	6.53799	0.965752	0.964711	0.966763
all_cause	Quartile 1	6.54073	0.965735	0.964694	0.966746
all_cause	Quartile 1	6.54346	0.965686	0.964644	0.966697
all_cause	Quartile 1	6.5462	0.965644	0.964601	0.966657
all_cause	Quartile 1	6.54894	0.965628	0.964585	0.96664
all_cause	Quartile 1	6.55168	0.965619	0.964576	0.966632
all_cause	Quartile 1	6.55715	0.965594	0.964551	0.966608
all_cause	Quartile 1	6.55989	0.965569	0.964526	0.966583
all_cause	Quartile 1	6.56263	0.965545	0.964501	0.966559
all_cause	Quartile 1	6.56537	0.96552	0.964475	0.966534
all_cause	Quartile 1	6.5681	0.965495	0.96445	0.966509
all_cause	Quartile 1	6.57084	0.96547	0.964425	0.966485
all_cause	Quartile 1	6.57358	0.965453	0.964408	0.966469
all_cause	Quartile 1	6.57632	0.965429	0.964383	0.966444
all_cause	Quartile 1	6.57906	0.965404	0.964358	0.96642
all_cause	Quartile 1	6.58179	0.965362	0.964316	0.966379
all_cause	Quartile 1	6.58453	0.965354	0.964307	0.966371
all_cause	Quartile 1	6.58727	0.965329	0.964282	0.966346
all_cause	Quartile 1	6.59001	0.965296	0.964248	0.966313
all_cause	Quartile 1	6.59274	0.965271	0.964223	0.966289
all_cause	Quartile 1	6.59822	0.965246	0.964198	0.966264
all_cause	Quartile 1	6.60096	0.965221	0.964173	0.96624
all_cause	Quartile 1	6.6037	0.965213	0.964164	0.966232
all_cause	Quartile 1	6.60643	0.965205	0.964156	0.966223
all_cause	Quartile 1	6.60917	0.965196	0.964147	0.966215
all_cause	Quartile 1	6.61191	0.965188	0.964139	0.966207
all_cause	Quartile 1	6.61465	0.965155	0.964105	0.966174
all_cause	Quartile 1	6.61739	0.96513	0.96408	0.96615
all_cause	Quartile 1	6.62012	0.965105	0.964055	0.966125
all_cause	Quartile 1	6.62286	0.965097	0.964046	0.966117
all_cause	Quartile 1	6.6256	0.965089	0.964038	0.966109
all_cause	Quartile 1	6.62834	0.965072	0.964021	0.966093
all_cause	Quartile 1	6.63107	0.965039	0.963988	0.96606
all_cause	Quartile 1	6.63381	0.965022	0.963971	0.966044
all_cause	Quartile 1	6.63655	0.965006	0.963954	0.966027
all_cause	Quartile 1	6.63929	0.964973	0.96392	0.965995
all_cause	Quartile 1	6.64476	0.964948	0.963895	0.96597
all_cause	Quartile 1	6.6475	0.964939	0.963887	0.965962
all_cause	Quartile 1	6.65024	0.964906	0.963853	0.965929
all_cause	Quartile 1	6.65298	0.964881	0.963828	0.965905
all_cause	Quartile 1	6.65572	0.964832	0.963777	0.965856
all_cause	Quartile 1	6.65845	0.964823	0.963769	0.965848
all_cause	Quartile 1	6.66119	0.964815	0.963761	0.965839
all_cause	Quartile 1	6.66393	0.964774	0.963718	0.965799
all_cause	Quartile 1	6.66667	0.964757	0.963702	0.965782
all_cause	Quartile 1	6.6694	0.96474	0.963685	0.965766
all_cause	Quartile 1	6.67488	0.964716	0.96366	0.965741
all_cause	Quartile 1	6.67762	0.964674	0.963618	0.9657
all_cause	Quartile 1	6.68036	0.964666	0.963609	0.965692
all_cause	Quartile 1	6.68309	0.964624	0.963567	0.965651
all_cause	Quartile 1	6.68583	0.964583	0.963525	0.965611
all_cause	Quartile 1	6.68857	0.964575	0.963517	0.965602
all_cause	Quartile 1	6.69131	0.964541	0.963483	0.96557
all_cause	Quartile 1	6.69678	0.964508	0.963449	0.965537
all_cause	Quartile 1	6.69952	0.964483	0.963424	0.965512
all_cause	Quartile 1	6.70226	0.96445	0.963391	0.96548
all_cause	Quartile 1	6.705	0.964434	0.963374	0.965463
all_cause	Quartile 1	6.70773	0.964425	0.963365	0.965455
all_cause	Quartile 1	6.71047	0.964392	0.963332	0.965423
[truncated: 50,975 more rows]

## Sheet: Figure 2 Numbers at risk data
endpoint	group	time	n_at_risk	events_cum	censored_cum	events_interval	censored_interval
all_cause	Quartile 1	0	120847	0	0	0	0
all_cause	Quartile 1	5	117858	2823	166	2823	166
all_cause	Quartile 1	10	112628	7984	235	5161	69
all_cause	Quartile 1	15	75	12363	108409	4379	108174
all_cause	Quartile 2	0	120846	0	0	0	0
all_cause	Quartile 2	5	118584	2076	186	2076	186
all_cause	Quartile 2	10	114680	5893	273	3817	87
all_cause	Quartile 2	15	102	9125	111619	3232	111346
all_cause	Quartile 3	0	120846	0	0	0	0
all_cause	Quartile 3	5	118936	1709	201	1709	201
all_cause	Quartile 3	10	115520	5037	289	3328	88
all_cause	Quartile 3	15	120	7765	112961	2728	112672
all_cause	Quartile 4	0	120846	0	0	0	0
all_cause	Quartile 4	5	119059	1503	284	1503	284
all_cause	Quartile 4	10	116221	4206	419	2703	135
all_cause	Quartile 4	15	112	6447	114287	2241	113868
cvd_athero	Quartile 1	0	120847	0	0	0	0
cvd_athero	Quartile 1	5	117858	646	2343	646	2343
cvd_athero	Quartile 1	10	112628	1740	6479	1094	4136
cvd_athero	Quartile 1	15	75	2589	118183	849	111704
cvd_athero	Quartile 2	0	120846	0	0	0	0
cvd_athero	Quartile 2	5	118584	458	1804	458	1804
cvd_athero	Quartile 2	10	114680	1254	4912	796	3108
cvd_athero	Quartile 2	15	102	1854	118890	600	113978
cvd_athero	Quartile 3	0	120846	0	0	0	0
cvd_athero	Quartile 3	5	118936	361	1549	361	1549
cvd_athero	Quartile 3	10	115520	983	4343	622	2794
cvd_athero	Quartile 3	15	120	1472	119254	489	114911
cvd_athero	Quartile 4	0	120846	0	0	0	0
cvd_athero	Quartile 4	5	119059	309	1478	309	1478
cvd_athero	Quartile 4	10	116221	833	3792	524	2314
cvd_athero	Quartile 4	15	112	1262	119472	429	115680
cvd_coronary	Quartile 1	0	120847	0	0	0	0
cvd_coronary	Quartile 1	5	117858	383	2606	383	2606
cvd_coronary	Quartile 1	10	112628	984	7235	601	4629
cvd_coronary	Quartile 1	15	75	1488	119284	504	112049
cvd_coronary	Quartile 2	0	120846	0	0	0	0
cvd_coronary	Quartile 2	5	118584	253	2009	253	2009
cvd_coronary	Quartile 2	10	114680	656	5510	403	3501
cvd_coronary	Quartile 2	15	102	969	119775	313	114265
cvd_coronary	Quartile 3	0	120846	0	0	0	0
cvd_coronary	Quartile 3	5	118936	190	1720	190	1720
cvd_coronary	Quartile 3	10	115520	499	4827	309	3107
cvd_coronary	Quartile 3	15	120	738	119988	239	115161
cvd_coronary	Quartile 4	0	120846	0	0	0	0
cvd_coronary	Quartile 4	5	119059	153	1634	153	1634
cvd_coronary	Quartile 4	10	116221	402	4223	249	2589
cvd_coronary	Quartile 4	15	112	606	120128	204	115905

## Sheet: Supp Figure 2 mean and CI
endpoint	group	time	survival	ci_lower	ci_upper
all_cause	Quartile 1	0	1	1	1
all_cause	Quartile 1	0.0136893	1	1	1
all_cause	Quartile 1	0.019165	0.999992	0.999941	0.999999
all_cause	Quartile 1	0.0219028	0.999983	0.999934	0.999996
all_cause	Quartile 1	0.0246407	0.999975	0.999923	0.999992
all_cause	Quartile 1	0.0383299	0.999967	0.999912	0.999988
all_cause	Quartile 1	0.0492813	0.999959	0.999901	0.999983
all_cause	Quartile 1	0.0574949	0.999942	0.999879	0.999972
all_cause	Quartile 1	0.0602327	0.999926	0.999857	0.999961
all_cause	Quartile 1	0.0684463	0.999917	0.999846	0.999955
all_cause	Quartile 1	0.0793977	0.999909	0.999836	0.99995
all_cause	Quartile 1	0.0848734	0.999901	0.999825	0.999944
all_cause	Quartile 1	0.0958248	0.999884	0.999804	0.999931
all_cause	Quartile 1	0.109514	0.999868	0.999784	0.999919
all_cause	Quartile 1	0.112252	0.999851	0.999764	0.999906
all_cause	Quartile 1	0.11499	0.999843	0.999754	0.9999
all_cause	Quartile 1	0.117728	0.999826	0.999733	0.999887
all_cause	Quartile 1	0.120465	0.999818	0.999724	0.99988
all_cause	Quartile 1	0.128679	0.99981	0.999714	0.999874
all_cause	Quartile 1	0.131417	0.999801	0.999704	0.999867
all_cause	Quartile 1	0.134155	0.999793	0.999694	0.99986
all_cause	Quartile 1	0.136893	0.999785	0.999684	0.999854
all_cause	Quartile 1	0.150582	0.999785	0.999684	0.999854
all_cause	Quartile 1	0.15332	0.999768	0.999664	0.99984
all_cause	Quartile 1	0.158795	0.999752	0.999645	0.999826
all_cause	Quartile 1	0.161533	0.999743	0.999635	0.99982
all_cause	Quartile 1	0.164271	0.999735	0.999626	0.999813
all_cause	Quartile 1	0.167009	0.999727	0.999616	0.999806
all_cause	Quartile 1	0.169747	0.999719	0.999606	0.999799
all_cause	Quartile 1	0.17796	0.99971	0.999597	0.999792
all_cause	Quartile 1	0.180698	0.999702	0.999587	0.999785
all_cause	Quartile 1	0.188912	0.999694	0.999577	0.999778
all_cause	Quartile 1	0.19165	0.999686	0.999568	0.999771
all_cause	Quartile 1	0.194387	0.999661	0.999539	0.99975
all_cause	Quartile 1	0.202601	0.999652	0.99953	0.999743
all_cause	Quartile 1	0.205339	0.999644	0.99952	0.999736
all_cause	Quartile 1	0.210815	0.999644	0.99952	0.999736
all_cause	Quartile 1	0.213552	0.999644	0.99952	0.999736
all_cause	Quartile 1	0.21629	0.999636	0.999511	0.999729
all_cause	Quartile 1	0.219028	0.999619	0.999492	0.999715
all_cause	Quartile 1	0.221766	0.999611	0.999482	0.999708
all_cause	Quartile 1	0.224504	0.999603	0.999473	0.999701
all_cause	Quartile 1	0.229979	0.999586	0.999454	0.999686
all_cause	Quartile 1	0.232717	0.999578	0.999445	0.999679
all_cause	Quartile 1	0.235455	0.99957	0.999435	0.999672
all_cause	Quartile 1	0.238193	0.999561	0.999426	0.999665
all_cause	Quartile 1	0.243669	0.999553	0.999417	0.999658
all_cause	Quartile 1	0.257358	0.999537	0.999398	0.999643
all_cause	Quartile 1	0.260096	0.999528	0.999389	0.999636
all_cause	Quartile 1	0.262834	0.99952	0.999379	0.999629
all_cause	Quartile 1	0.271047	0.999512	0.99937	0.999622
all_cause	Quartile 1	0.276523	0.999503	0.999361	0.999614
all_cause	Quartile 1	0.279261	0.999479	0.999333	0.999593
all_cause	Quartile 1	0.284736	0.99947	0.999323	0.999585
all_cause	Quartile 1	0.290212	0.999462	0.999314	0.999578
all_cause	Quartile 1	0.295688	0.999446	0.999296	0.999564
all_cause	Quartile 1	0.298426	0.999437	0.999286	0.999556
all_cause	Quartile 1	0.303901	0.999412	0.999259	0.999534
all_cause	Quartile 1	0.314853	0.999396	0.99924	0.99952
all_cause	Quartile 1	0.328542	0.999388	0.999231	0.999512
all_cause	Quartile 1	0.33128	0.999379	0.999222	0.999505
all_cause	Quartile 1	0.334018	0.999371	0.999213	0.999498
all_cause	Quartile 1	0.339493	0.999363	0.999203	0.99949
all_cause	Quartile 1	0.342231	0.999355	0.999194	0.999483
all_cause	Quartile 1	0.344969	0.999346	0.999185	0.999476
all_cause	Quartile 1	0.347707	0.99933	0.999167	0.999461
all_cause	Quartile 1	0.350445	0.999313	0.999148	0.999446
all_cause	Quartile 1	0.355921	0.999305	0.999139	0.999439
all_cause	Quartile 1	0.361396	0.999288	0.999121	0.999424
all_cause	Quartile 1	0.364134	0.99928	0.999112	0.999416
all_cause	Quartile 1	0.366872	0.999264	0.999094	0.999402
all_cause	Quartile 1	0.36961	0.999239	0.999066	0.999379
all_cause	Quartile 1	0.377823	0.999222	0.999048	0.999364
all_cause	Quartile 1	0.380561	0.999214	0.999039	0.999357
all_cause	Quartile 1	0.386037	0.999189	0.999012	0.999335
all_cause	Quartile 1	0.410678	0.999172	0.998993	0.99932
all_cause	Quartile 1	0.416153	0.999164	0.998984	0.999312
all_cause	Quartile 1	0.418891	0.999156	0.998975	0.999305
all_cause	Quartile 1	0.424367	0.999148	0.998966	0.999297
all_cause	Quartile 1	0.43258	0.999139	0.998957	0.99929
all_cause	Quartile 1	0.435318	0.999131	0.998948	0.999282
all_cause	Quartile 1	0.440794	0.999123	0.998939	0.999275
all_cause	Quartile 1	0.443532	0.999115	0.99893	0.999267
all_cause	Quartile 1	0.44627	0.99909	0.998903	0.999245
all_cause	Quartile 1	0.449008	0.999073	0.998885	0.99923
all_cause	Quartile 1	0.457221	0.999065	0.998876	0.999222
all_cause	Quartile 1	0.459959	0.999048	0.998858	0.999207
all_cause	Quartile 1	0.462697	0.999032	0.99884	0.999192
all_cause	Quartile 1	0.465435	0.999024	0.998831	0.999185
all_cause	Quartile 1	0.47091	0.999007	0.998813	0.99917
all_cause	Quartile 1	0.481862	0.998999	0.998804	0.999162
all_cause	Quartile 1	0.487337	0.99899	0.998795	0.999155
all_cause	Quartile 1	0.492813	0.998982	0.998786	0.999147
all_cause	Quartile 1	0.503765	0.998974	0.998777	0.999139
all_cause	Quartile 1	0.50924	0.998957	0.998759	0.999124
all_cause	Quartile 1	0.511978	0.998941	0.998741	0.999109
all_cause	Quartile 1	0.525667	0.998932	0.998732	0.999102
all_cause	Quartile 1	0.531143	0.998916	0.998714	0.999086
all_cause	Quartile 1	0.536619	0.998899	0.998696	0.999071
all_cause	Quartile 1	0.542094	0.998883	0.998678	0.999056
all_cause	Quartile 1	0.544832	0.998875	0.998669	0.999049
all_cause	Quartile 1	0.550308	0.998866	0.99866	0.999041
all_cause	Quartile 1	0.553046	0.998858	0.998651	0.999033
all_cause	Quartile 1	0.555784	0.99885	0.998642	0.999026
all_cause	Quartile 1	0.558522	0.998841	0.998633	0.999018
all_cause	Quartile 1	0.561259	0.998825	0.998615	0.999003
all_cause	Quartile 1	0.572211	0.998817	0.998606	0.998995
all_cause	Quartile 1	0.574949	0.998808	0.998597	0.998988
all_cause	Quartile 1	0.577687	0.998767	0.998552	0.99895
all_cause	Quartile 1	0.583162	0.998759	0.998543	0.998942
all_cause	Quartile 1	0.591376	0.99875	0.998535	0.998935
all_cause	Quartile 1	0.594114	0.998709	0.99849	0.998896
all_cause	Quartile 1	0.602327	0.998701	0.998481	0.998889
all_cause	Quartile 1	0.605065	0.998693	0.998472	0.998881
all_cause	Quartile 1	0.607803	0.998684	0.998463	0.998874
all_cause	Quartile 1	0.610541	0.998668	0.998445	0.998858
all_cause	Quartile 1	0.616016	0.998659	0.998436	0.998851
all_cause	Quartile 1	0.618754	0.998651	0.998427	0.998843
all_cause	Quartile 1	0.621492	0.998643	0.998419	0.998835
all_cause	Quartile 1	0.626968	0.998635	0.99841	0.998828
all_cause	Quartile 1	0.629706	0.998626	0.998401	0.99882
all_cause	Quartile 1	0.632444	0.998618	0.998392	0.998812
all_cause	Quartile 1	0.637919	0.998601	0.998374	0.998797
all_cause	Quartile 1	0.640657	0.998577	0.998347	0.998774
all_cause	Quartile 1	0.643395	0.998568	0.998339	0.998766
all_cause	Quartile 1	0.648871	0.998552	0.998321	0.998751
all_cause	Quartile 1	0.651608	0.998527	0.998294	0.998728
all_cause	Quartile 1	0.654346	0.998519	0.998285	0.99872
all_cause	Quartile 1	0.66256	0.99851	0.998276	0.998713
all_cause	Quartile 1	0.665298	0.998486	0.99825	0.99869
all_cause	Quartile 1	0.668036	0.998469	0.998232	0.998674
all_cause	Quartile 1	0.670773	0.998461	0.998223	0.998667
all_cause	Quartile 1	0.673511	0.998453	0.998214	0.998659
all_cause	Quartile 1	0.676249	0.998436	0.998197	0.998644
all_cause	Quartile 1	0.681725	0.998428	0.998188	0.998636
all_cause	Quartile 1	0.687201	0.998419	0.998179	0.998628
all_cause	Quartile 1	0.689938	0.998411	0.99817	0.998621
all_cause	Quartile 1	0.692676	0.998403	0.998161	0.998613
all_cause	Quartile 1	0.695414	0.998395	0.998152	0.998605
all_cause	Quartile 1	0.698152	0.998386	0.998143	0.998597
all_cause	Quartile 1	0.703628	0.998378	0.998135	0.99859
all_cause	Quartile 1	0.706366	0.99837	0.998126	0.998582
all_cause	Quartile 1	0.709103	0.998353	0.998108	0.998567
[truncated: 52,831 more rows]

## Sheet: Supp Figure 2 data points
Gestational age at birth		Birthweight		Birth length		Breastfeeding		Tobacco smoking parents		Childhood socioeconomic status index
[truncated: 856 more rows]

[truncated: 1 more sheets: Captions]
